# Supplementary material for: Long Circulating RNAs Packaged in Extracellular Vesicles: Prospects for Improved Risk Assessment in Childhood B-Cell Acute Lymphoblastic Leukemia
Source: Int J Mol Sci. 2025 Apr 22;26(9):3956. doi: 10.3390/ijms26093956 (PMC12071302; doi:10.3390/ijms26093956)
Supplement: Supplementary file 1 [file ijms-26-03956-s001.zip]

Archive with 2 entries (2 files):
- Poncelet_Supplemental_Data_IJMS_09042025.pdf
- Poncelet_Supplemental_Tables_IJMS_21022025.xlsx
