# Supplementary material for: Long Circulating RNAs Packaged in Extracellular Vesicles: Prospects for Improved Risk Assessment in Childhood B-Cell Acute Lymphoblastic Leukemia
Source: Int J Mol Sci. 2025 Apr 22;26(9):3956. doi: 10.3390/ijms26093956 (PMC12071302; doi:10.3390/ijms26093956)
Supplement: Supplementary file 1 [file ijms-26-03956-s001.zip › Poncelet_Supplemental_Tables_IJMS_21022025.xlsx]

## Sheet: README
Table S1 : Genes expressed in RNAseq data from REH and 697 cell lines, ETV6::RUNX1 and TCF3::PBX1 tumors and derived IM-sEVs
Filtered for TPM > 2
The table below indicates figures that the other tabs are corresponding to.
Tab name	Figure
S1 REH Cells	3a
S1 REH IM-sEVs	3a
S1 697 Cells	3b
S1 697 IM-sEVs	3b
S1 ETV6-RUNX1 Tumors	3c
S1 ETV6-RUNX1 IM-sEVs	3c
S1 TCF3-PBX1 Tumors	3d
S1 TCF3-PBX1 IM-sEVs	3d
Table S2: Expression levels of the 102 potential biomarker candidates in RNAseq data from blood IM-sEVs of B-ALL patients and Healthy controls
Listed values are log2 transformed DESeq2 normalized raw read counts
The table below indicates figures that the other tabs are corresponding to.
Tab name	Figure
S2 ETV6-RUNX1 IM-sEVs	4c
S2 TCF3-PBX1 IM-sEVs	4c
Table S3: Expression levels of the 102 potential biomarker candidates in RNAseq data from tumor samples and controls
Listed values are log2 transformed DESeq2 normalized raw read counts
The table below indicates figures that the other tabs are corresponding to.
Tab name	Figure
S3 ETV6-RUNX1 Tumors	S3,S4
S3 TCF3-PBX1 Tumors	S3,S4
S3 Controls	S4
S3 Stats ETV6 VS TCF3	S3
S3 Stats Disease VS Controls	S4
Table S4: Potential biomarker candidates identified in modules correlated with disease status or subtype using WGCNA
The table below indicates figures that the other tabs are corresponding to.
Tab name	Figure
S4 Subtype Trait	5
S4 Disease Trait	5
Table S5: Gene specific primers for RT-qPCR validation of RNAseq results
The table below indicates figures that the other tabs are corresponding to.
Tab name	Figure
S5 ETV6-RUNX1	4C
S5 TCF3-PBX1	4C
S5 Both	4C

## Sheet: S1 REH Cells
GeneId	GeneName	GeneType
A1BG-AS1	A1BG-AS1	lncRNA
ACAP2-IT1	ACAP2-IT1	lncRNA
AFF1-AS1	AFF1-AS1	lncRNA
AFF2-IT1	AFF2-IT1	lncRNA
ANKRD10-IT1	ANKRD10-IT1	lncRNA
APTR	APTR	lncRNA
ARRDC3-AS1	ARRDC3-AS1	lncRNA
ASB16-AS1	ASB16-AS1	lncRNA
ASH1L-AS1	ASH1L-AS1	lncRNA
ATP2A1-AS1	ATP2A1-AS1	lncRNA
ATP6V0E2-AS1	ATP6V0E2-AS1	lncRNA
AZIN1-AS1	AZIN1-AS1	lncRNA
BDNF-AS	BDNF-AS	lncRNA
BISPR	BISPR	lncRNA
C1RL-AS1	C1RL-AS1	lncRNA
CA3-AS1	CA3-AS1	lncRNA
CARD8-AS1	CARD8-AS1	lncRNA
CASC15	CASC15	lncRNA
CBR3-AS1	CBR3-AS1	lncRNA
CCDC18-AS1	CCDC18-AS1	lncRNA
CD27-AS1	CD27-AS1	lncRNA
CHKB-DT	CHKB-DT	lncRNA
circ|chr1-110346308:110347887	circ|chr1-110346308:110347887	circRNA
circ|chr1-16484823:16631109	circ|chr1-16484823:16631109	circRNA
circ|chr1-173785163:173787962	circ|chr1-173785163:173787962	circRNA
circ|chr1-212782372:212797574	circ|chr1-212782372:212797574	circRNA
circ|chr1-24837806:24847107	circ|chr1-24837806:24847107	circRNA
circ|chr1-39047036:39047987	circ|chr1-39047036:39047987	circRNA
circ|chr1-90891037:90918154	circ|chr1-90891037:90918154	circRNA
circ|chr10-111017222:111026900	circ|chr10-111017222:111026900	circRNA
circ|chr10-5765062:5766638	circ|chr10-5765062:5766638	circRNA
circ|chr11-12930277:12988466	circ|chr11-12930277:12988466	circRNA
circ|chr11-811597:812920	circ|chr11-811597:812920	circRNA
circ|chr11-95827786:95832805	circ|chr11-95827786:95832805	circRNA
circ|chr12-110714383:110715147	circ|chr12-110714383:110715147	circRNA
circ|chr12-3069747:3083719	circ|chr12-3069747:3083719	circRNA
circ|chr13-40930840:40934028	circ|chr13-40930840:40934028	circRNA
circ|chr14-36298446:36300823	circ|chr14-36298446:36300823	circRNA
circ|chr16-66586997:66588281	circ|chr16-66586997:66588281	circRNA
circ|chr17-44797563:44807469	circ|chr17-44797563:44807469	circRNA
circ|chr17-46517362:46704854	circ|chr17-46517362:46704854	circRNA
circ|chr17-5432156:5433767	circ|chr17-5432156:5433767	circRNA
circ|chr17-64457400:64489134	circ|chr17-64457400:64489134	circRNA
circ|chr17-64751807:64764548	circ|chr17-64751807:64764548	circRNA
circ|chr19-1241661:1242686	circ|chr19-1241661:1242686	circRNA
circ|chr19-40028042:40036626	circ|chr19-40028042:40036626	circRNA
circ|chr19-44181858:44196151	circ|chr19-44181858:44196151	circRNA
circ|chr19-46918488:46937408	circ|chr19-46918488:46937408	circRNA
circ|chr19-50795741:50797396	circ|chr19-50795741:50797396	circRNA
circ|chr19-51948593:51949235	circ|chr19-51948593:51949235	circRNA
circ|chr19-54369018:54376057	circ|chr19-54369018:54376057	circRNA
circ|chr2-10210311:10212590	circ|chr2-10210311:10212590	circRNA
circ|chr2-135901215:135907407	circ|chr2-135901215:135907407	circRNA
circ|chr3-126988521:126989787	circ|chr3-126988521:126989787	circRNA
circ|chr3-183694140:183715262	circ|chr3-183694140:183715262	circRNA
circ|chr3-32481217:32483117	circ|chr3-32481217:32483117	circRNA
circ|chr4-10439337:10446539	circ|chr4-10439337:10446539	circRNA
circ|chr4-25259037:25280462	circ|chr4-25259037:25280462	circRNA
circ|chr5-10213491:10227647	circ|chr5-10213491:10227647	circRNA
circ|chr5-158206146:158323197	circ|chr5-158206146:158323197	circRNA
circ|chr5-158278658:158292874	circ|chr5-158278658:158292874	circRNA
circ|chr5-54543179:54547598	circ|chr5-54543179:54547598	circRNA
circ|chr6-57052686:57055797	circ|chr6-57052686:57055797	circRNA
circ|chr6-63576436:63636150	circ|chr6-63576436:63636150	circRNA
circ|chr7-152864885:152866317	circ|chr7-152864885:152866317	circRNA
circ|chr7-64514034:64522500	circ|chr7-64514034:64522500	circRNA
circ|chr8-10445365:10447926	circ|chr8-10445365:10447926	circRNA
circ|chr8-2492872:2494091	circ|chr8-2492872:2494091	circRNA
circ|chr8-40125442:40162746	circ|chr8-40125442:40162746	circRNA
circ|chr9-37349357:37359164	circ|chr9-37349357:37359164	circRNA
circ|chr9-37354710:37359164	circ|chr9-37354710:37359164	circRNA
circ|chr9-74980376:74999870	circ|chr9-74980376:74999870	circRNA
circ|chrX-155415575:155419562	circ|chrX-155415575:155419562	circRNA
circ|GL000219.1-78842:83317	circ|GL000219.1-78842:83317	circRNA
circAAK1	circAAK1	circRNA
circAARS	circAARS	circRNA
circAASDH	circAASDH	circRNA
circAASDHPPT	circAASDHPPT	circRNA
circAASS	circAASS	circRNA
circABCA1	circABCA1	circRNA
circABCB10	circABCB10	circRNA
circABCB7	circABCB7	circRNA
circABCC1	circABCC1	circRNA
circABCC4	circABCC4	circRNA
circABCF1	circABCF1	circRNA
circABHD10	circABHD10	circRNA
circABHD12	circABHD12	circRNA
circABHD18	circABHD18	circRNA
circABI1	circABI1	circRNA
circABI2	circABI2	circRNA
circABRAXAS2	circABRAXAS2	circRNA
circAC000120.3	circAC000120.3	circRNA
circAC002456.1	circAC002456.1	circRNA
circAC004704.1	circAC004704.1	circRNA
circAC004922.1	circAC004922.1	circRNA
circAC004951.2	circAC004951.2	circRNA
circAC006001.3	circAC006001.3	circRNA
circAC006030.1	circAC006030.1	circRNA
circAC007040.2	circAC007040.2	circRNA
circAC009053.1	circAC009053.1	circRNA
circAC009533.1	circAC009533.1	circRNA
circAC009690.3	circAC009690.3	circRNA
circAC010655.4	circAC010655.4	circRNA
circAC012254.2	circAC012254.2	circRNA
circAC013394.1	circAC013394.1	circRNA
circAC015813.2	circAC015813.2	circRNA
circAC017104.5	circAC017104.5	circRNA
circAC020915.1	circAC020915.1	circRNA
circAC023509.1	circAC023509.1	circRNA
circAC026464.4	circAC026464.4	circRNA
circAC027644.4	circAC027644.4	circRNA
circAC046176.1	circAC046176.1	circRNA
circAC068587.4	circAC068587.4	circRNA
circAC068896.1	circAC068896.1	circRNA
circAC079594.2	circAC079594.2	circRNA
circAC087500.1	circAC087500.1	circRNA
circAC087721.2	circAC087721.2	circRNA
circAC090114.3	circAC090114.3	circRNA
circAC091959.3	circAC091959.3	circRNA
circAC092073.1	circAC092073.1	circRNA
circAC093668.2	circAC093668.2	circRNA
circAC104662.2	circAC104662.2	circRNA
circAC107871.1	circAC107871.1	circRNA
circAC109466.1	circAC109466.1	circRNA
circAC112128.1	circAC112128.1	circRNA
circAC116366.3	circAC116366.3	circRNA
circAC117378.1	circAC117378.1	circRNA
circAC118549.1	circAC118549.1	circRNA
circAC118553.2	circAC118553.2	circRNA
circAC119396.1	circAC119396.1	circRNA
circAC125232.2	circAC125232.2	circRNA
circAC135983.2	circAC135983.2	circRNA
circAC138409.2	circAC138409.2	circRNA
circAC139769.1	circAC139769.1	circRNA
circAC139795.1	circAC139795.1	circRNA
circAC240274.1	circAC240274.1	circRNA
circAC241952.1	circAC241952.1	circRNA
circAC245060.4	circAC245060.4	circRNA
circACACA	circACACA	circRNA
circACACB	circACACB	circRNA
circACAD9	circACAD9	circRNA
circACADM	circACADM	circRNA
circACAP1	circACAP1	circRNA
circACAP2	circACAP2	circRNA
circACAT1	circACAT1	circRNA
circACBD3	circACBD3	circRNA
circACBD5	circACBD5	circRNA
circACBD6	circACBD6	circRNA
circACIN1	circACIN1	circRNA
circACLY	circACLY	circRNA
circACO1	circACO1	circRNA
circACOT13	circACOT13	circRNA
circACOT8	circACOT8	circRNA
circACOT9	circACOT9	circRNA
circACSL3	circACSL3	circRNA
circACSL4	circACSL4	circRNA
circACTG1	circACTG1	circRNA
circACTN4	circACTN4	circRNA
circACTR1B	circACTR1B	circRNA
circACTR2	circACTR2	circRNA
circACTR3	circACTR3	circRNA
circACTR3B	circACTR3B	circRNA
circACVR1C	circACVR1C	circRNA
circADA	circADA	circRNA
circADAL	circADAL	circRNA
circADAM10	circADAM10	circRNA
circADAM17	circADAM17	circRNA
circADAM9	circADAM9	circRNA
circADAMTS10	circADAMTS10	circRNA
circADAMTS13	circADAMTS13	circRNA
circADAMTS6	circADAMTS6	circRNA
circADAMTS7	circADAMTS7	circRNA
circADAR	circADAR	circRNA
circADAT1	circADAT1	circRNA
circADCY3	circADCY3	circRNA
circADCY9	circADCY9	circRNA
circADD1	circADD1	circRNA
circADD3	circADD3	circRNA
circADGRA3	circADGRA3	circRNA
circADGRD1	circADGRD1	circRNA
circADGRL1	circADGRL1	circRNA
circADH5	circADH5	circRNA
circADK	circADK	circRNA
circADNP	circADNP	circRNA
circADPGK	circADPGK	circRNA
circADSS	circADSS	circRNA
circAFF1	circAFF1	circRNA
circAFF2	circAFF2	circRNA
circAFF3	circAFF3	circRNA
circAFF4	circAFF4	circRNA
circAFG3L1P	circAFG3L1P	circRNA
circAFG3L2	circAFG3L2	circRNA
circAGAP6	circAGAP6	circRNA
circAGAP9	circAGAP9	circRNA
circAGGF1	circAGGF1	circRNA
circAGO1	circAGO1	circRNA
circAGO2	circAGO2	circRNA
circAGO3	circAGO3	circRNA
circAGO4	circAGO4	circRNA
circAGPS	circAGPS	circRNA
circAGTPBP1	circAGTPBP1	circRNA
circAHCTF1	circAHCTF1	circRNA
circAHCYL1	circAHCYL1	circRNA
circAHCYL2	circAHCYL2	circRNA
circAHI1	circAHI1	circRNA
circAHSA2P	circAHSA2P	circRNA
circAIFM1	circAIFM1	circRNA
circAIMP1	circAIMP1	circRNA
circAK2	circAK2	circRNA
circAK9	circAK9	circRNA
circAKAP1	circAKAP1	circRNA
circAKAP10	circAKAP10	circRNA
circAKAP11	circAKAP11	circRNA
circAKAP12	circAKAP12	circRNA
circAKAP13	circAKAP13	circRNA
circAKAP9	circAKAP9	circRNA
circAKNA	circAKNA	circRNA
circAKT2	circAKT2	circRNA
circAKT3	circAKT3	circRNA
circAL022238.4	circAL022238.4	circRNA
circAL031777.3	circAL031777.3	circRNA
circAL109811.4	circAL109811.4	circRNA
circAL121594.1	circAL121594.1	circRNA
circAL137782.1	circAL137782.1	circRNA
circAL353743.1	circAL353743.1	circRNA
circAL359736.1	circAL359736.1	circRNA
circAL390728.4	circAL390728.4	circRNA
circAL512625.3	circAL512625.3	circRNA
circALAD	circALAD	circRNA
circALDH16A1	circALDH16A1	circRNA
circALDH3A2	circALDH3A2	circRNA
circALDH5A1	circALDH5A1	circRNA
circALDH9A1	circALDH9A1	circRNA
circALG11	circALG11	circRNA
circALG13	circALG13	circRNA
circALG8	circALG8	circRNA
circALKBH1	circALKBH1	circRNA
circALKBH3	circALKBH3	circRNA
circALMS1	circALMS1	circRNA
circALOX5	circALOX5	circRNA
circALS2	circALS2	circRNA
circAMZ2	circAMZ2	circRNA
circANAPC1	circANAPC1	circRNA
circANAPC16	circANAPC16	circRNA
circANAPC5	circANAPC5	circRNA
circANAPC7	circANAPC7	circRNA
circANGEL2	circANGEL2	circRNA
circANKFY1	circANKFY1	circRNA
circANKH	circANKH	circRNA
circANKHD1	circANKHD1	circRNA
circANKIB1	circANKIB1	circRNA
circANKLE2	circANKLE2	circRNA
circANKMY1	circANKMY1	circRNA
circANKRD10	circANKRD10	circRNA
circANKRD11	circANKRD11	circRNA
circANKRD12	circANKRD12	circRNA
circANKRD13A	circANKRD13A	circRNA
circANKRD13C	circANKRD13C	circRNA
circANKRD16	circANKRD16	circRNA
circANKRD17	circANKRD17	circRNA
circANKRD20A18P	circANKRD20A18P	circRNA
circANKRD26	circANKRD26	circRNA
circANKRD28	circANKRD28	circRNA
circANKRD36	circANKRD36	circRNA
circANKRD36B	circANKRD36B	circRNA
circANKRD36C	circANKRD36C	circRNA
circANKRD42	circANKRD42	circRNA
circANKRD44	circANKRD44	circRNA
circANKRD50	circANKRD50	circRNA
circANKRD52	circANKRD52	circRNA
circANKS1A	circANKS1A	circRNA
circANKS1B	circANKS1B	circRNA
circANKS3	circANKS3	circRNA
circANLN	circANLN	circRNA
circANO10	circANO10	circRNA
circANO6	circANO6	circRNA
circANP32A	circANP32A	circRNA
circANP32E	circANP32E	circRNA
circANXA6	circANXA6	circRNA
circANXA7	circANXA7	circRNA
circAP000347.1	circAP000347.1	circRNA
circAP000347.2	circAP000347.2	circRNA
circAP000781.2	circAP000781.2	circRNA
circAP001347.1	circAP001347.1	circRNA
circAP1B1	circAP1B1	circRNA
circAP1G1	circAP1G1	circRNA
circAP2A2	circAP2A2	circRNA
circAP3B1	circAP3B1	circRNA
circAP4E1	circAP4E1	circRNA
circAP4S1	circAP4S1	circRNA
circAP5M1	circAP5M1	circRNA
circAPAF1	circAPAF1	circRNA
circAPBB1IP	circAPBB1IP	circRNA
circAPC	circAPC	circRNA
circAPEX2	circAPEX2	circRNA
circAPI5	circAPI5	circRNA
circAPLF	circAPLF	circRNA
circAPLP2	circAPLP2	circRNA
circAPMAP	circAPMAP	circRNA
circAPP	circAPP	circRNA
circAPPL1	circAPPL1	circRNA
circAQR	circAQR	circRNA
circARAP1	circARAP1	circRNA
circARAP2	circARAP2	circRNA
circARCN1	circARCN1	circRNA
circAREL1	circAREL1	circRNA
circARF3	circARF3	circRNA
circARF4	circARF4	circRNA
circARFGAP2	circARFGAP2	circRNA
circARFGAP3	circARFGAP3	circRNA
circARFGEF1	circARFGEF1	circRNA
circARFGEF2	circARFGEF2	circRNA
circARFIP1	circARFIP1	circRNA
circARGLU1	circARGLU1	circRNA
circARHGAP1	circARHGAP1	circRNA
circARHGAP10	circARHGAP10	circRNA
circARHGAP11A	circARHGAP11A	circRNA
circARHGAP12	circARHGAP12	circRNA
circARHGAP17	circARHGAP17	circRNA
circARHGAP18	circARHGAP18	circRNA
circARHGAP26	circARHGAP26	circRNA
circARHGAP29	circARHGAP29	circRNA
circARHGAP32	circARHGAP32	circRNA
circARHGAP5	circARHGAP5	circRNA
circARHGEF12	circARHGEF12	circRNA
circARHGEF18	circARHGEF18	circRNA
circARHGEF6	circARHGEF6	circRNA
circARHGEF7	circARHGEF7	circRNA
circARHGEF9	circARHGEF9	circRNA
circARID1A	circARID1A	circRNA
circARID1B	circARID1B	circRNA
circARID2	circARID2	circRNA
circARID3A	circARID3A	circRNA
circARID4A	circARID4A	circRNA
circARID4B	circARID4B	circRNA
circARID5B	circARID5B	circRNA
circARIH1	circARIH1	circRNA
circARIH2	circARIH2	circRNA
circARL1	circARL1	circRNA
circARL13B	circARL13B	circRNA
circARL14EP	circARL14EP	circRNA
circARL3	circARL3	circRNA
circARMH3	circARMH3	circRNA
circARNTL	circARNTL	circRNA
circARPC3	circARPC3	circRNA
circARPC4-TTLL3	circARPC4-TTLL3	circRNA
circARPC5L	circARPC5L	circRNA
circARPP21	circARPP21	circRNA
circARRDC1	circARRDC1	circRNA
circARRDC5	circARRDC5	circRNA
circARSE	circARSE	circRNA
circARSK	circARSK	circRNA
circAS3MT	circAS3MT	circRNA
circASAP1	circASAP1	circRNA
circASAP2	circASAP2	circRNA
circASB1	circASB1	circRNA
circASCC1	circASCC1	circRNA
circASCC3	circASCC3	circRNA
circASH1L	circASH1L	circRNA
circASMTL	circASMTL	circRNA
circASPM	circASPM	circRNA
circASXL1	circASXL1	circRNA
circATAD2	circATAD2	circRNA
circATAD2B	circATAD2B	circRNA
circATAD5	circATAD5	circRNA
circATE1	circATE1	circRNA
circATF2	circATF2	circRNA
circATF6	circATF6	circRNA
circATF6B	circATF6B	circRNA
circATF7IP	circATF7IP	circRNA
circATF7IP2	circATF7IP2	circRNA
circATG10	circATG10	circRNA
circATG13	circATG13	circRNA
circATG14	circATG14	circRNA
circATG2B	circATG2B	circRNA
circATG3	circATG3	circRNA
circATG4B	circATG4B	circRNA
circATG4C	circATG4C	circRNA
circATG5	circATG5	circRNA
circATL3	circATL3	circRNA
circATM	circATM	circRNA
circATN1	circATN1	circRNA
circATP10D	circATP10D	circRNA
circATP11B	circATP11B	circRNA
circATP11C	circATP11C	circRNA
circATP1A1	circATP1A1	circRNA
circATP2A3	circATP2A3	circRNA
circATP2B4	circATP2B4	circRNA
circATP2C1	circATP2C1	circRNA
circATP5PB	circATP5PB	circRNA
circATP6V0A2	circATP6V0A2	circRNA
circATP6V1A	circATP6V1A	circRNA
circATP6V1D	circATP6V1D	circRNA
circATP6V1H	circATP6V1H	circRNA
circATP7A	circATP7A	circRNA
circATP8A1	circATP8A1	circRNA
circATP8B2	circATP8B2	circRNA
circATP9A	circATP9A	circRNA
circATR	circATR	circRNA
circATRN	circATRN	circRNA
circATRNL1	circATRNL1	circRNA
circATRX	circATRX	circRNA
circATXN10	circATXN10	circRNA
circATXN2	circATXN2	circRNA
circATXN7	circATXN7	circRNA
circAURKB	circAURKB	circRNA
circAUTS2	circAUTS2	circRNA
circAVL9	circAVL9	circRNA
circAXIN1	circAXIN1	circRNA
circAZIN1	circAZIN1	circRNA
circB2M	circB2M	circRNA
circB4GALT5	circB4GALT5	circRNA
circBACH1	circBACH1	circRNA
circBACH1-IT1	circBACH1-IT1	circRNA
circBAG2	circBAG2	circRNA
circBARD1	circBARD1	circRNA
circBAZ1A	circBAZ1A	circRNA
circBAZ1B	circBAZ1B	circRNA
circBAZ2A	circBAZ2A	circRNA
circBAZ2B	circBAZ2B	circRNA
circBBS7	circBBS7	circRNA
circBBS9	circBBS9	circRNA
circBCKDHA	circBCKDHA	circRNA
circBCL11A	circBCL11A	circRNA
circBCL2L11	circBCL2L11	circRNA
circBCL9	circBCL9	circRNA
circBCLAF1	circBCLAF1	circRNA
circBCLAF3	circBCLAF3	circRNA
circBCORL1	circBCORL1	circRNA
circBCR	circBCR	circRNA
circBDP1	circBDP1	circRNA
circBEST3	circBEST3	circRNA
circBFAR	circBFAR	circRNA
circBICRAL	circBICRAL	circRNA
circBIRC2	circBIRC2	circRNA
circBIRC6	circBIRC6	circRNA
circBIVM-ERCC5	circBIVM-ERCC5	circRNA
circBLACE	circBLACE	circRNA
circBLM	circBLM	circRNA
circBLNK	circBLNK	circRNA
circBLOC1S5	circBLOC1S5	circRNA
circBMI1	circBMI1	circRNA
circBMP2K	circBMP2K	circRNA
circBMPR2	circBMPR2	circRNA
circBMS1	circBMS1	circRNA
circBOD1	circBOD1	circRNA
circBOD1L1	circBOD1L1	circRNA
circBORA	circBORA	circRNA
circBPTF	circBPTF	circRNA
circBRAF	circBRAF	circRNA
circBRAP	circBRAP	circRNA
circBRCA1	circBRCA1	circRNA
circBRCA2	circBRCA2	circRNA
circBRD1	circBRD1	circRNA
circBRD2	circBRD2	circRNA
circBRD3	circBRD3	circRNA
circBRD4	circBRD4	circRNA
circBRD7	circBRD7	circRNA
circBRD8	circBRD8	circRNA
circBRI3BP	circBRI3BP	circRNA
circBRIP1	circBRIP1	circRNA
circBROX	circBROX	circRNA
circBRWD1	circBRWD1	circRNA
circBRWD3	circBRWD3	circRNA
circBTAF1	circBTAF1	circRNA
circBTBD7	circBTBD7	circRNA
circBTN2A1	circBTN2A1	circRNA
circBTRC	circBTRC	circRNA
circBUB1	circBUB1	circRNA
circBUB1B	circBUB1B	circRNA
circBUD13	circBUD13	circRNA
circBZW1	circBZW1	circRNA
circBZW2	circBZW2	circRNA
circC10orf88	circC10orf88	circRNA
circC11orf80	circC11orf80	circRNA
circC12orf4	circC12orf4	circRNA
circC14orf93	circC14orf93	circRNA
circC16orf87	circC16orf87	circRNA
circC17orf53	circC17orf53	circRNA
circC17orf80	circC17orf80	circRNA
circC1D	circC1D	circRNA
circC1GALT1	circC1GALT1	circRNA
circC1orf112	circC1orf112	circRNA
circC1orf43	circC1orf43	circRNA
circC1orf50	circC1orf50	circRNA
circC20orf194	circC20orf194	circRNA
circC2CD3	circC2CD3	circRNA
circC2orf42	circC2orf42	circRNA
circC2orf49	circC2orf49	circRNA
circC3orf38	circC3orf38	circRNA
circC3orf67	circC3orf67	circRNA
circC5	circC5	circRNA
circC5AR1	circC5AR1	circRNA
circC5orf15	circC5orf15	circRNA
circC5orf34	circC5orf34	circRNA
circC6orf106	circC6orf106	circRNA
circC6orf136	circC6orf136	circRNA
circC7orf31	circC7orf31	circRNA
circC9orf147	circC9orf147	circRNA
circCA5B	circCA5B	circRNA
circCAB39	circCAB39	circRNA
circCABIN1	circCABIN1	circRNA
circCACNB2	circCACNB2	circRNA
circCACUL1	circCACUL1	circRNA
circCALM1	circCALM1	circRNA
circCAMK1D	circCAMK1D	circRNA
circCAMKMT	circCAMKMT	circRNA
circCAMLG	circCAMLG	circRNA
circCAMSAP1	circCAMSAP1	circRNA
circCAMSAP2	circCAMSAP2	circRNA
circCAMTA1	circCAMTA1	circRNA
circCAND1	circCAND1	circRNA
circCANX	circCANX	circRNA
circCAP1	circCAP1	circRNA
circCAPN7	circCAPN7	circRNA
circCAPRIN1	circCAPRIN1	circRNA
circCARD11	circCARD11	circRNA
circCARD8	circCARD8	circRNA
circCARMIL1	circCARMIL1	circRNA
circCARS2	circCARS2	circRNA
circCASC15	circCASC15	circRNA
circCASC3	circCASC3	circRNA
circCASC4	circCASC4	circRNA
circCASD1	circCASD1	circRNA
circCASP10	circCASP10	circRNA
circCASP3	circCASP3	circRNA
circCASP8	circCASP8	circRNA
circCASP8AP2	circCASP8AP2	circRNA
circCASTOR2	circCASTOR2	circRNA
circCASTOR3	circCASTOR3	circRNA
circCATSPERD	circCATSPERD	circRNA
circCATSPERE	circCATSPERE	circRNA
circCBL	circCBL	circRNA
circCBLB	circCBLB	circRNA
circCBR4	circCBR4	circRNA
circCBWD2	circCBWD2	circRNA
circCBWD3	circCBWD3	circRNA
circCBX1	circCBX1	circRNA
circCC2D1A	circCC2D1A	circRNA
circCCAR1	circCCAR1	circRNA
circCCDC117	circCCDC117	circRNA
circCCDC134	circCCDC134	circRNA
circCCDC138	circCCDC138	circRNA
circCCDC14	circCCDC14	circRNA
circCCDC144B	circCCDC144B	circRNA
circCCDC146	circCCDC146	circRNA
circCCDC150	circCCDC150	circRNA
circCCDC171	circCCDC171	circRNA
circCCDC174	circCCDC174	circRNA
circCCDC18	circCCDC18	circRNA
circCCDC18-AS1	circCCDC18-AS1	circRNA
circCCDC186	circCCDC186	circRNA
circCCDC26	circCCDC26	circRNA
circCCDC34	circCCDC34	circRNA
circCCDC47	circCCDC47	circRNA
circCCDC50	circCCDC50	circRNA
circCCDC57	circCCDC57	circRNA
circCCDC62	circCCDC62	circRNA
circCCDC66	circCCDC66	circRNA
circCCDC7	circCCDC7	circRNA
circCCDC77	circCCDC77	circRNA
circCCDC88A	circCCDC88A	circRNA
circCCDC88C	circCCDC88C	circRNA
circCCDC91	circCCDC91	circRNA
circCCDC93	circCCDC93	circRNA
circCCNB1	circCCNB1	circRNA
circCCNG1	circCCNG1	circRNA
circCCNH	circCCNH	circRNA
circCCNT2	circCCNT2	circRNA
circCCNT2-AS1	circCCNT2-AS1	circRNA
circCCNYL1	circCCNYL1	circRNA
circCCSER2	circCCSER2	circRNA
circCCT3	circCCT3	circRNA
circCCT4	circCCT4	circRNA
circCCT6A	circCCT6A	circRNA
circCCT6P1	circCCT6P1	circRNA
circCCZ1	circCCZ1	circRNA
circCCZ1B	circCCZ1B	circRNA
circCD109	circCD109	circRNA
circCD22	circCD22	circRNA
circCD2AP	circCD2AP	circRNA
circCD38	circCD38	circRNA
circCD46	circCD46	circRNA
circCD47	circCD47	circRNA
circCD53	circCD53	circRNA
circCD74	circCD74	circRNA
circCDADC1	circCDADC1	circRNA
circCDC14A	circCDC14A	circRNA
circCDC25C	circCDC25C	circRNA
circCDC27	circCDC27	circRNA
circCDC37L1	circCDC37L1	circRNA
circCDC40	circCDC40	circRNA
circCDC42SE1	circCDC42SE1	circRNA
circCDC45	circCDC45	circRNA
circCDC5L	circCDC5L	circRNA
circCDC6	circCDC6	circRNA
circCDC7	circCDC7	circRNA
circCDC73	circCDC73	circRNA
circCDCA2	circCDCA2	circRNA
circCDCA7L	circCDCA7L	circRNA
circCDCA8	circCDCA8	circRNA
circCDK1	circCDK1	circRNA
circCDK10	circCDK10	circRNA
circCDK11A	circCDK11A	circRNA
circCDK11B	circCDK11B	circRNA
circCDK12	circCDK12	circRNA
circCDK13	circCDK13	circRNA
circCDK14	circCDK14	circRNA
circCDK17	circCDK17	circRNA
circCDK19	circCDK19	circRNA
circCDK5RAP1	circCDK5RAP1	circRNA
circCDK5RAP2	circCDK5RAP2	circRNA
circCDK6	circCDK6	circRNA
circCDK7	circCDK7	circRNA
circCDK8	circCDK8	circRNA
circCDKAL1	circCDKAL1	circRNA
circCDKL3	circCDKL3	circRNA
circCDKN3	circCDKN3	circRNA
circCDS2	circCDS2	circRNA
circCEBPZ	circCEBPZ	circRNA
circCECR2	circCECR2	circRNA
circCELF2	circCELF2	circRNA
circCEMIP2	circCEMIP2	circRNA
circCENPA	circCENPA	circRNA
circCENPC	circCENPC	circRNA
circCENPE	circCENPE	circRNA
circCENPF	circCENPF	circRNA
circCENPH	circCENPH	circRNA
circCENPI	circCENPI	circRNA
circCENPJ	circCENPJ	circRNA
circCENPS-CORT	circCENPS-CORT	circRNA
circCEP104	circCEP104	circRNA
circCEP112	circCEP112	circRNA
circCEP120	circCEP120	circRNA
circCEP128	circCEP128	circRNA
circCEP135	circCEP135	circRNA
circCEP162	circCEP162	circRNA
circCEP164	circCEP164	circRNA
circCEP170	circCEP170	circRNA
circCEP192	circCEP192	circRNA
circCEP250	circCEP250	circRNA
circCEP290	circCEP290	circRNA
circCEP295	circCEP295	circRNA
circCEP350	circCEP350	circRNA
circCEP57	circCEP57	circRNA
circCEP57L1	circCEP57L1	circRNA
circCEP63	circCEP63	circRNA
circCEP70	circCEP70	circRNA
circCEP83	circCEP83	circRNA
circCEP85	circCEP85	circRNA
circCEP89	circCEP89	circRNA
circCEP95	circCEP95	circRNA
circCEPT1	circCEPT1	circRNA
circCERK	circCERK	circRNA
circCERS4	circCERS4	circRNA
circCERS6	circCERS6	circRNA
circCFAP97	circCFAP97	circRNA
circCFDP1	circCFDP1	circRNA
circCHAF1A	circCHAF1A	circRNA
circCHCHD3	circCHCHD3	circRNA
circCHCHD6	circCHCHD6	circRNA
circCHD1	circCHD1	circRNA
circCHD1L	circCHD1L	circRNA
circCHD2	circCHD2	circRNA
circCHD3	circCHD3	circRNA
circCHD6	circCHD6	circRNA
circCHD7	circCHD7	circRNA
circCHD9	circCHD9	circRNA
circCHEK1	circCHEK1	circRNA
circCHEK2	circCHEK2	circRNA
circCHFR	circCHFR	circRNA
circCHKA	circCHKA	circRNA
circCHKB	circCHKB	circRNA
circCHST15	circCHST15	circRNA
circCHUK	circCHUK	circRNA
circCIC	circCIC	circRNA
circCIITA	circCIITA	circRNA
circCIP2A	circCIP2A	circRNA
circCIT	circCIT	circRNA
circCKAP2L	circCKAP2L	circRNA
circCKAP5	circCKAP5	circRNA
circCLASP1	circCLASP1	circRNA
circCLASP2	circCLASP2	circRNA
circCLCC1	circCLCC1	circRNA
circCLCN7	circCLCN7	circRNA
circCLDN15	circCLDN15	circRNA
circCLEC16A	circCLEC16A	circRNA
circCLIC5	circCLIC5	circRNA
circCLINT1	circCLINT1	circRNA
circCLIP1	circCLIP1	circRNA
circCLIP2	circCLIP2	circRNA
circCLK1	circCLK1	circRNA
circCLK2	circCLK2	circRNA
circCLOCK	circCLOCK	circRNA
circCLSPN	circCLSPN	circRNA
circCLTA	circCLTA	circRNA
circCLTC	circCLTC	circRNA
circCLTCL1	circCLTCL1	circRNA
circCLUAP1	circCLUAP1	circRNA
circCMIP	circCMIP	circRNA
circCMSS1	circCMSS1	circRNA
circCMTM7	circCMTM7	circRNA
circCMTR1	circCMTR1	circRNA
circCNKSR3	circCNKSR3	circRNA
circCNOT1	circCNOT1	circRNA
circCNOT10	circCNOT10	circRNA
circCNOT2	circCNOT2	circRNA
circCNOT4	circCNOT4	circRNA
circCNOT6	circCNOT6	circRNA
circCNOT6L	circCNOT6L	circRNA
circCNOT8	circCNOT8	circRNA
circCNOT9	circCNOT9	circRNA
circCNPY3	circCNPY3	circRNA
circCNTLN	circCNTLN	circRNA
circCNTRL	circCNTRL	circRNA
circCNTROB	circCNTROB	circRNA
circCOG1	circCOG1	circRNA
circCOG2	circCOG2	circRNA
circCOG3	circCOG3	circRNA
circCOG4	circCOG4	circRNA
circCOG5	circCOG5	circRNA
circCOL4A3BP	circCOL4A3BP	circRNA
circCOL5A1	circCOL5A1	circRNA
circCOP1	circCOP1	circRNA
circCOPA	circCOPA	circRNA
circCOPB1	circCOPB1	circRNA
circCOPB2	circCOPB2	circRNA
circCOPS2	circCOPS2	circRNA
circCOPS3	circCOPS3	circRNA
circCOPS5	circCOPS5	circRNA
circCOPS7B	circCOPS7B	circRNA
circCOQ10B	circCOQ10B	circRNA
circCORO2A	circCORO2A	circRNA
circCORO7-PAM16	circCORO7-PAM16	circRNA
circCOX6C	circCOX6C	circRNA
circCPEB4	circCPEB4	circRNA
circCPLANE1	circCPLANE1	circRNA
circCPNE1	circCPNE1	circRNA
circCPPED1	circCPPED1	circRNA
circCPQ	circCPQ	circRNA
circCPSF2	circCPSF2	circRNA
circCPSF3	circCPSF3	circRNA
circCPSF6	circCPSF6	circRNA
circCPSF7	circCPSF7	circRNA
circCPT1A	circCPT1A	circRNA
circCRACR2A	circCRACR2A	circRNA
circCRADD	circCRADD	circRNA
circCRAMP1	circCRAMP1	circRNA
circCRBN	circCRBN	circRNA
circCRCP	circCRCP	circRNA
circCREB3	circCREB3	circRNA
circCREBBP	circCREBBP	circRNA
circCREBRF	circCREBRF	circRNA
circCRKL	circCRKL	circRNA
circCRLF3	circCRLF3	circRNA
circCRLS1	circCRLS1	circRNA
circCRMP1	circCRMP1	circRNA
circCRTAP	circCRTAP	circRNA
circCRY1	circCRY1	circRNA
circCRYBB2P1	circCRYBB2P1	circRNA
circCRYBG1	circCRYBG1	circRNA
circCRYZL1	circCRYZL1	circRNA
circCS	circCS	circRNA
circCSDE1	circCSDE1	circRNA
circCSE1L	circCSE1L	circRNA
circCSNK1D	circCSNK1D	circRNA
circCSNK1E	circCSNK1E	circRNA
circCSNK1G3	circCSNK1G3	circRNA
circCSPP1	circCSPP1	circRNA
circCSRNP1	circCSRNP1	circRNA
circCSRNP2	circCSRNP2	circRNA
circCSTF3	circCSTF3	circRNA
circCTBP2	circCTBP2	circRNA
circCTBS	circCTBS	circRNA
circCTCF	circCTCF	circRNA
circCTDSPL2	circCTDSPL2	circRNA
circCTNNA1	circCTNNA1	circRNA
circCTNNAL1	circCTNNAL1	circRNA
circCTPS1	circCTPS1	circRNA
circCTR9	circCTR9	circRNA
circCTSB	circCTSB	circRNA
circCTSC	circCTSC	circRNA
circCTSS	circCTSS	circRNA
circCUL1	circCUL1	circRNA
circCUL2	circCUL2	circRNA
circCUL4A	circCUL4A	circRNA
circCUL4B	circCUL4B	circRNA
circCUL5	circCUL5	circRNA
circCUX1	circCUX1	circRNA
circCWC22	circCWC22	circRNA
circCWC25	circCWC25	circRNA
circCWC27	circCWC27	circRNA
circCWF19L2	circCWF19L2	circRNA
circCXXC1	circCXXC1	circRNA
circCYB5R4	circCYB5R4	circRNA
circCYFIP1	circCYFIP1	circRNA
circCYFIP2	circCYFIP2	circRNA
circCYLD	circCYLD	circRNA
circCYP2U1	circCYP2U1	circRNA
circD2HGDH	circD2HGDH	circRNA
circDAB1	circDAB1	circRNA
circDAGLB	circDAGLB	circRNA
circDANCR	circDANCR	circRNA
circDAPK2	circDAPK2	circRNA
circDARS	circDARS	circRNA
circDARS2	circDARS2	circRNA
circDAZAP1	circDAZAP1	circRNA
circDBF4	circDBF4	circRNA
circDBN1	circDBN1	circRNA
circDBT	circDBT	circRNA
circDCAF1	circDCAF1	circRNA
circDCAF15	circDCAF15	circRNA
circDCAF16	circDCAF16	circRNA
circDCAF17	circDCAF17	circRNA
circDCAF6	circDCAF6	circRNA
circDCAF8	circDCAF8	circRNA
circDCBLD2	circDCBLD2	circRNA
circDCK	circDCK	circRNA
circDCLRE1B	circDCLRE1B	circRNA
circDCLRE1C	circDCLRE1C	circRNA
circDCP2	circDCP2	circRNA
circDCTD	circDCTD	circRNA
circDCTN1	circDCTN1	circRNA
circDCTN4	circDCTN4	circRNA
circDCTN6	circDCTN6	circRNA
circDDB2	circDDB2	circRNA
circDDHD1	circDDHD1	circRNA
circDDHD2	circDDHD2	circRNA
circDDI2	circDDI2	circRNA
circDDRGK1	circDDRGK1	circRNA
circDDX1	circDDX1	circRNA
circDDX10	circDDX10	circRNA
circDDX11	circDDX11	circRNA
circDDX17	circDDX17	circRNA
circDDX18	circDDX18	circRNA
circDDX21	circDDX21	circRNA
circDDX3X	circDDX3X	circRNA
circDDX42	circDDX42	circRNA
circDDX46	circDDX46	circRNA
circDDX5	circDDX5	circRNA
circDDX50	circDDX50	circRNA
circDDX52	circDDX52	circRNA
circDDX54	circDDX54	circRNA
circDDX55	circDDX55	circRNA
circDDX58	circDDX58	circRNA
circDDX59	circDDX59	circRNA
circDDX6	circDDX6	circRNA
circDDX60	circDDX60	circRNA
circDDX60L	circDDX60L	circRNA
circDEAF1	circDEAF1	circRNA
circDEF6	circDEF6	circRNA
circDEF8	circDEF8	circRNA
circDEK	circDEK	circRNA
circDELE1	circDELE1	circRNA
circDENND1A	circDENND1A	circRNA
circDENND3	circDENND3	circRNA
circDENND4A	circDENND4A	circRNA
circDENND4B	circDENND4B	circRNA
circDENND4C	circDENND4C	circRNA
circDENND5B	circDENND5B	circRNA
circDENND6A	circDENND6A	circRNA
circDEPDC1B	circDEPDC1B	circRNA
circDEPDC4	circDEPDC4	circRNA
circDEPDC5	circDEPDC5	circRNA
circDFFB	circDFFB	circRNA
circDGCR8	circDGCR8	circRNA
circDGKD	circDGKD	circRNA
circDGKE	circDGKE	circRNA
circDGKH	circDGKH	circRNA
circDGLUCY	circDGLUCY	circRNA
circDHTKD1	circDHTKD1	circRNA
circDHX15	circDHX15	circRNA
circDHX16	circDHX16	circRNA
circDHX29	circDHX29	circRNA
circDHX33	circDHX33	circRNA
circDHX34	circDHX34	circRNA
circDHX36	circDHX36	circRNA
circDHX37	circDHX37	circRNA
circDHX38	circDHX38	circRNA
circDHX40	circDHX40	circRNA
circDHX57	circDHX57	circRNA
circDHX8	circDHX8	circRNA
circDHX9	circDHX9	circRNA
circDIAPH1	circDIAPH1	circRNA
circDIAPH3	circDIAPH3	circRNA
circDICER1	circDICER1	circRNA
circDIDO1	circDIDO1	circRNA
circDIP2A	circDIP2A	circRNA
circDIP2B	circDIP2B	circRNA
circDIP2C	circDIP2C	circRNA
circDIS3	circDIS3	circRNA
circDIS3L	circDIS3L	circRNA
circDIS3L2	circDIS3L2	circRNA
circDLAT	circDLAT	circRNA
circDLD	circDLD	circRNA
circDLEU2	circDLEU2	circRNA
circDLG1	circDLG1	circRNA
circDLG3	circDLG3	circRNA
circDLGAP2	circDLGAP2	circRNA
circDLGAP5	circDLGAP5	circRNA
circDLST	circDLST	circRNA
circDMC1	circDMC1	circRNA
circDMD	circDMD	circRNA
circDMTF1	circDMTF1	circRNA
circDMXL1	circDMXL1	circRNA
circDMXL2	circDMXL2	circRNA
circDNA2	circDNA2	circRNA
circDNAH1	circDNAH1	circRNA
circDNAJA1	circDNAJA1	circRNA
circDNAJC1	circDNAJC1	circRNA
circDNAJC11	circDNAJC11	circRNA
circDNAJC13	circDNAJC13	circRNA
circDNAJC16	circDNAJC16	circRNA
circDNAJC2	circDNAJC2	circRNA
circDNAJC21	circDNAJC21	circRNA
circDNAJC3	circDNAJC3	circRNA
circDNAJC5	circDNAJC5	circRNA
circDNASE1L1	circDNASE1L1	circRNA
circDNM1L	circDNM1L	circRNA
circDNM2	circDNM2	circRNA
circDNMBP	circDNMBP	circRNA
circDNMT1	circDNMT1	circRNA
circDNMT3B	circDNMT3B	circRNA
circDNTT	circDNTT	circRNA
circDNTTIP2	circDNTTIP2	circRNA
circDOCK10	circDOCK10	circRNA
circDOCK11	circDOCK11	circRNA
circDOCK2	circDOCK2	circRNA
circDOCK7	circDOCK7	circRNA
circDOCK8	circDOCK8	circRNA
circDONSON	circDONSON	circRNA
circDOP1A	circDOP1A	circRNA
circDOP1B	circDOP1B	circRNA
circDOT1L	circDOT1L	circRNA
circDPAGT1	circDPAGT1	circRNA
circDPP8	circDPP8	circRNA
circDPP9	circDPP9	circRNA
circDPY19L1P1	circDPY19L1P1	circRNA
circDPY19L1P2	circDPY19L1P2	circRNA
circDPY19L3	circDPY19L3	circRNA
circDPY19L4	circDPY19L4	circRNA
circDPY30	circDPY30	circRNA
circDROSHA	circDROSHA	circRNA
circDSG2	circDSG2	circRNA
circDSN1	circDSN1	circRNA
circDSTYK	circDSTYK	circRNA
circDTNBP1	circDTNBP1	circRNA
circDTWD1	circDTWD1	circRNA
circDUS2	circDUS2	circRNA
circDUSP6	circDUSP6	circRNA
circDUXAP8	circDUXAP8	circRNA
circDVL1	circDVL1	circRNA
circDYM	circDYM	circRNA
circDYNC1H1	circDYNC1H1	circRNA
circDYNC1LI1	circDYNC1LI1	circRNA
circDYNC1LI2	circDYNC1LI2	circRNA
circDYNLT1	circDYNLT1	circRNA
circDYRK1A	circDYRK1A	circRNA
circDYSF	circDYSF	circRNA
circDZIP3	circDZIP3	circRNA
circE2F1	circE2F1	circRNA
circE2F2	circE2F2	circRNA
circE2F3	circE2F3	circRNA
circEAF1	circEAF1	circRNA
circEAF2	circEAF2	circRNA
circEBF1	circEBF1	circRNA
circECD	circECD	circRNA
circECE1	circECE1	circRNA
circECPAS	circECPAS	circRNA
circECT2	circECT2	circRNA
circEDEM1	circEDEM1	circRNA
circEDEM2	circEDEM2	circRNA
circEDEM3	circEDEM3	circRNA
circEEA1	circEEA1	circRNA
circEEF1A1	circEEF1A1	circRNA
circEEF1AKMT1	circEEF1AKMT1	circRNA
circEEF1D	circEEF1D	circRNA
circEEF2	circEEF2	circRNA
circEEF2K	circEEF2K	circRNA
circEFCAB13	circEFCAB13	circRNA
circEFCAB2	circEFCAB2	circRNA
circEFCAB5	circEFCAB5	circRNA
circEFCAB7	circEFCAB7	circRNA
circEFR3A	circEFR3A	circRNA
circEFTUD2	circEFTUD2	circRNA
circEGLN1	circEGLN1	circRNA
circEHBP1	circEHBP1	circRNA
circEIF1	circEIF1	circRNA
circEIF1AD	circEIF1AD	circRNA
circEIF1AX	circEIF1AX	circRNA
circEIF2AK1	circEIF2AK1	circRNA
circEIF2AK2	circEIF2AK2	circRNA
circEIF2AK3	circEIF2AK3	circRNA
circEIF2AK4	circEIF2AK4	circRNA
circEIF2B1	circEIF2B1	circRNA
circEIF2B3	circEIF2B3	circRNA
circEIF2B4	circEIF2B4	circRNA
circEIF2D	circEIF2D	circRNA
circEIF2S2	circEIF2S2	circRNA
circEIF2S3	circEIF2S3	circRNA
circEIF3A	circEIF3A	circRNA
circEIF3B	circEIF3B	circRNA
circEIF3C	circEIF3C	circRNA
circEIF3CL	circEIF3CL	circRNA
circEIF3E	circEIF3E	circRNA
circEIF3J	circEIF3J	circRNA
circEIF3L	circEIF3L	circRNA
circEIF4B	circEIF4B	circRNA
circEIF4E	circEIF4E	circRNA
circEIF4E3	circEIF4E3	circRNA
circEIF4ENIF1	circEIF4ENIF1	circRNA
circEIF4G2	circEIF4G2	circRNA
circEIF4G3	circEIF4G3	circRNA
circEIF5B	circEIF5B	circRNA
circELAC2	circELAC2	circRNA
circELF1	circELF1	circRNA
circELF2	circELF2	circRNA
circELK3	circELK3	circRNA
circELK4	circELK4	circRNA
circELL	circELL	circRNA
circELMO1	circELMO1	circRNA
circELMOD2	circELMOD2	circRNA
circELMOD3	circELMOD3	circRNA
circELMSAN1	circELMSAN1	circRNA
circELOA	circELOA	circRNA
circELP1	circELP1	circRNA
circELP3	circELP3	circRNA
circEMB	circEMB	circRNA
circEMC1	circEMC1	circRNA
circEML2	circEML2	circRNA
circEML4	circEML4	circRNA
circEML5	circEML5	circRNA
circEML6	circEML6	circRNA
circEMSY	circEMSY	circRNA
circENGASE	circENGASE	circRNA
circENOSF1	circENOSF1	circRNA
circENSA	circENSA	circRNA
circENTR1	circENTR1	circRNA
circEOGT	circEOGT	circRNA
circEP300	circEP300	circRNA
circEP400	circEP400	circRNA
circEPB41L2	circEPB41L2	circRNA
circEPC1	circEPC1	circRNA
circEPC2	circEPC2	circRNA
circEPG5	circEPG5	circRNA
circEPHA7	circEPHA7	circRNA
circEPHB4	circEPHB4	circRNA
circEPN1	circEPN1	circRNA
circEPRS	circEPRS	circRNA
circEPS15	circEPS15	circRNA
circEPS15L1	circEPS15L1	circRNA
circERAP1	circERAP1	circRNA
circERAP2	circERAP2	circRNA
circERBIN	circERBIN	circRNA
circERC1	circERC1	circRNA
circERCC3	circERCC3	circRNA
circERCC4	circERCC4	circRNA
circERCC5	circERCC5	circRNA
circERCC6L2	circERCC6L2	circRNA
circERG	circERG	circRNA
circERGIC1	circERGIC1	circRNA
circERGIC2	circERGIC2	circRNA
circERI1	circERI1	circRNA
circERI2	circERI2	circRNA
circERICH1	circERICH1	circRNA
circERLEC1	circERLEC1	circRNA
circERLIN1	circERLIN1	circRNA
circERMAP	circERMAP	circRNA
circERO1B	circERO1B	circRNA
circERP44	circERP44	circRNA
circESCO1	circESCO1	circRNA
circESF1	circESF1	circRNA
circESPL1	circESPL1	circRNA
circESYT2	circESYT2	circRNA
circETFB	circETFB	circRNA
circETHE1	circETHE1	circRNA
circETS1	circETS1	circRNA
circETS2	circETS2	circRNA
circETV5	circETV5	circRNA
circETV6	circETV6	circRNA
circEVC2	circEVC2	circRNA
circEVI5	circEVI5	circRNA
circEVL	circEVL	circRNA
circEWSR1	circEWSR1	circRNA
circEXO1	circEXO1	circRNA
circEXOC1	circEXOC1	circRNA
circEXOC2	circEXOC2	circRNA
circEXOC3	circEXOC3	circRNA
circEXOC4	circEXOC4	circRNA
circEXOC5	circEXOC5	circRNA
circEXOC6	circEXOC6	circRNA
circEXOSC10	circEXOSC10	circRNA
circEXOSC2	circEXOSC2	circRNA
circEXOSC9	circEXOSC9	circRNA
circEYA3	circEYA3	circRNA
circEZH1	circEZH1	circRNA
circEZH2	circEZH2	circRNA
circEZR	circEZR	circRNA
circFADS1	circFADS1	circRNA
circFAF1	circFAF1	circRNA
circFAIM	circFAIM	circRNA
circFAM117A	circFAM117A	circRNA
circFAM118A	circFAM118A	circRNA
circFAM120A	circFAM120A	circRNA
circFAM120B	circFAM120B	circRNA
circFAM122B	circFAM122B	circRNA
circFAM126A	circFAM126A	circRNA
circFAM126B	circFAM126B	circRNA
circFAM13B	circFAM13B	circRNA
circFAM149B1	circFAM149B1	circRNA
circFAM168B	circFAM168B	circRNA
circFAM169A	circFAM169A	circRNA
circFAM172A	circFAM172A	circRNA
circFAM173B	circFAM173B	circRNA
circFAM192A	circFAM192A	circRNA
circFAM193A	circFAM193A	circRNA
circFAM193B	circFAM193B	circRNA
circFAM208A	circFAM208A	circRNA
circFAM208B	circFAM208B	circRNA
circFAM20B	circFAM20B	circRNA
circFAM210A	circFAM210A	circRNA
circFAM214A	circFAM214A	circRNA
circFAM220A	circFAM220A	circRNA
circFAM221A	circFAM221A	circRNA
circFAM228B	circFAM228B	circRNA
circFAM49B	circFAM49B	circRNA
circFAM53B	circFAM53B	circRNA
circFAM76A	circFAM76A	circRNA
circFAM83D	circFAM83D	circRNA
circFAM8A1	circFAM8A1	circRNA
circFAM91A1	circFAM91A1	circRNA
circFAM98B	circFAM98B	circRNA
circFANCA	circFANCA	circRNA
circFANCD2	circFANCD2	circRNA
circFANCI	circFANCI	circRNA
circFANCL	circFANCL	circRNA
circFANCM	circFANCM	circRNA
circFAR2	circFAR2	circRNA
circFARP2	circFARP2	circRNA
circFARSB	circFARSB	circRNA
circFASTKD1	circFASTKD1	circRNA
circFAXDC2	circFAXDC2	circRNA
circFBF1	circFBF1	circRNA
circFBH1	circFBH1	circRNA
circFBN2	circFBN2	circRNA
circFBXL13	circFBXL13	circRNA
circFBXL17	circFBXL17	circRNA
circFBXL18	circFBXL18	circRNA
circFBXL20	circFBXL20	circRNA
circFBXL4	circFBXL4	circRNA
circFBXL5	circFBXL5	circRNA
circFBXO11	circFBXO11	circRNA
circFBXO30	circFBXO30	circRNA
circFBXO31	circFBXO31	circRNA
circFBXO34	circFBXO34	circRNA
circFBXO38	circFBXO38	circRNA
circFBXO45	circFBXO45	circRNA
circFBXO8	circFBXO8	circRNA
circFBXO9	circFBXO9	circRNA
circFBXW11	circFBXW11	circRNA
circFBXW4	circFBXW4	circRNA
circFBXW7	circFBXW7	circRNA
circFBXW8	circFBXW8	circRNA
circFCHO1	circFCHO1	circRNA
circFCHO2	circFCHO2	circRNA
circFCHSD1	circFCHSD1	circRNA
circFCHSD2	circFCHSD2	circRNA
circFDFT1	circFDFT1	circRNA
circFEM1C	circFEM1C	circRNA
circFER	circFER	circRNA
circFGD4	circFGD4	circRNA
circFGD6	circFGD6	circRNA
circFGFR1	circFGFR1	circRNA
circFGGY	circFGGY	circRNA
circFIG4	circFIG4	circRNA
circFIGNL1	circFIGNL1	circRNA
circFIP1L1	circFIP1L1	circRNA
circFIRRE	circFIRRE	circRNA
circFKBP3	circFKBP3	circRNA
circFKBP4	circFKBP4	circRNA
circFKBP7	circFKBP7	circRNA
circFKTN	circFKTN	circRNA
circFLI1	circFLI1	circRNA
circFLNB	circFLNB	circRNA
circFLOT1	circFLOT1	circRNA
circFLT3	circFLT3	circRNA
circFLVCR1	circFLVCR1	circRNA
circFMNL1	circFMNL1	circRNA
circFMNL2	circFMNL2	circRNA
circFNBP1	circFNBP1	circRNA
circFNDC3A	circFNDC3A	circRNA
circFNDC3B	circFNDC3B	circRNA
circFNIP1	circFNIP1	circRNA
circFOXJ3	circFOXJ3	circRNA
circFOXK2	circFOXK2	circRNA
circFOXN2	circFOXN2	circRNA
circFRA10AC1	circFRA10AC1	circRNA
circFRG1HP	circFRG1HP	circRNA
circFRYL	circFRYL	circRNA
circFTO	circFTO	circRNA
circFUBP1	circFUBP1	circRNA
circFUS	circFUS	circRNA
circFUT10	circFUT10	circRNA
circFUT8	circFUT8	circRNA
circFYTTD1	circFYTTD1	circRNA
circFZD3	circFZD3	circRNA
circG2E3-AS1	circG2E3-AS1	circRNA
circG3BP1	circG3BP1	circRNA
circGAB1	circGAB1	circRNA
circGABPB2	circGABPB2	circRNA
circGADD45GIP1	circGADD45GIP1	circRNA
circGAK	circGAK	circRNA
circGALM	circGALM	circRNA
circGALNS	circGALNS	circRNA
circGALNT10	circGALNT10	circRNA
circGALNT14	circGALNT14	circRNA
circGALNT2	circGALNT2	circRNA
circGALNT7	circGALNT7	circRNA
circGAN	circGAN	circRNA
circGANC	circGANC	circRNA
circGAPVD1	circGAPVD1	circRNA
circGARS	circGARS	circRNA
circGART	circGART	circRNA
circGAS5	circGAS5	circRNA
circGATAD2A	circGATAD2A	circRNA
circGATAD2B	circGATAD2B	circRNA
circGBF1	circGBF1	circRNA
circGBGT1	circGBGT1	circRNA
circGCA	circGCA	circRNA
circGCC2	circGCC2	circRNA
circGCFC2	circGCFC2	circRNA
circGCN1	circGCN1	circRNA
circGCNT1	circGCNT1	circRNA
circGDAP2	circGDAP2	circRNA
circGDPD1	circGDPD1	circRNA
circGEMIN5	circGEMIN5	circRNA
circGFM2	circGFM2	circRNA
circGFPT1	circGFPT1	circRNA
circGGA2	circGGA2	circRNA
circGGNBP2	circGGNBP2	circRNA
circGHDC	circGHDC	circRNA
circGHITM	circGHITM	circRNA
circGIGYF2	circGIGYF2	circRNA
circGINS1	circGINS1	circRNA
circGIT2	circGIT2	circRNA
circGKAP1	circGKAP1	circRNA
circGLG1	circGLG1	circRNA
circGLIPR2	circGLIPR2	circRNA
circGLMN	circGLMN	circRNA
circGLRX3	circGLRX3	circRNA
circGLS	circGLS	circRNA
circGMCL1	circGMCL1	circRNA
circGMEB1	circGMEB1	circRNA
circGMPS	circGMPS	circRNA
circGNAI3	circGNAI3	circRNA
circGNAQ	circGNAQ	circRNA
circGNAS	circGNAS	circRNA
circGNB1	circGNB1	circRNA
circGNE	circGNE	circRNA
circGNL1	circGNL1	circRNA
circGNL2	circGNL2	circRNA
circGNPAT	circGNPAT	circRNA
circGNPDA2	circGNPDA2	circRNA
circGNPNAT1	circGNPNAT1	circRNA
circGNPTAB	circGNPTAB	circRNA
circGOLGA1	circGOLGA1	circRNA
circGOLGA3	circGOLGA3	circRNA
circGOLGB1	circGOLGB1	circRNA
circGOLPH3L	circGOLPH3L	circRNA
circGON4L	circGON4L	circRNA
circGOPC	circGOPC	circRNA
circGORASP2	circGORASP2	circRNA
circGOSR1	circGOSR1	circRNA
circGPALPP1	circGPALPP1	circRNA
circGPAT4	circGPAT4	circRNA
circGPATCH1	circGPATCH1	circRNA
circGPATCH11	circGPATCH11	circRNA
circGPATCH2L	circGPATCH2L	circRNA
circGPATCH3	circGPATCH3	circRNA
circGPBP1	circGPBP1	circRNA
circGPBP1L1	circGPBP1L1	circRNA
circGPCPD1	circGPCPD1	circRNA
circGPD1L	circGPD1L	circRNA
circGPR107	circGPR107	circRNA
circGPR89A	circGPR89A	circRNA
circGPSM1	circGPSM1	circRNA
circGPSM2	circGPSM2	circRNA
circGRAMD4	circGRAMD4	circRNA
circGREB1	circGREB1	circRNA
circGRID2IP	circGRID2IP	circRNA
circGRIK5	circGRIK5	circRNA
circGRIP1	circGRIP1	circRNA
circGRK3	circGRK3	circRNA
circGRK4	circGRK4	circRNA
circGRSF1	circGRSF1	circRNA
circGSE1	circGSE1	circRNA
circGSK3A	circGSK3A	circRNA
circGSK3B	circGSK3B	circRNA
circGSPT1	circGSPT1	circRNA
circGSR	circGSR	circRNA
circGSTK1	circGSTK1	circRNA
circGSTO1	circGSTO1	circRNA
circGTDC1	circGTDC1	circRNA
circGTF2E2	circGTF2E2	circRNA
circGTF2F2	circGTF2F2	circRNA
circGTF2H1	circGTF2H1	circRNA
circGTF2H2	circGTF2H2	circRNA
circGTF2H3	circGTF2H3	circRNA
circGTF2I	circGTF2I	circRNA
circGTF2IP1	circGTF2IP1	circRNA
circGTF2IP7	circGTF2IP7	circRNA
circGTF3C1	circGTF3C1	circRNA
circGTF3C2	circGTF3C2	circRNA
circGTF3C3	circGTF3C3	circRNA
circGTPBP1	circGTPBP1	circRNA
circGTPBP6	circGTPBP6	circRNA
circGTSE1	circGTSE1	circRNA
circGUSB	circGUSB	circRNA
circGUSBP1	circGUSBP1	circRNA
circGUSBP4	circGUSBP4	circRNA
circGYS1	circGYS1	circRNA
circH2AFY	circH2AFY	circRNA
circHABP4	circHABP4	circRNA
circHACE1	circHACE1	circRNA
circHACL1	circHACL1	circRNA
circHAUS4	circHAUS4	circRNA
circHAUS6	circHAUS6	circRNA
circHAUS8	circHAUS8	circRNA
circHBP1	circHBP1	circRNA
circHBS1L	circHBS1L	circRNA
circHCCS	circHCCS	circRNA
circHCFC1	circHCFC1	circRNA
circHCFC2	circHCFC2	circRNA
circHCK	circHCK	circRNA
circHCLS1	circHCLS1	circRNA
circHDAC5	circHDAC5	circRNA
circHDAC6	circHDAC6	circRNA
circHDAC7	circHDAC7	circRNA
circHDAC9	circHDAC9	circRNA
circHDLBP	circHDLBP	circRNA
circHEATR1	circHEATR1	circRNA
circHEATR3	circHEATR3	circRNA
circHEATR5A	circHEATR5A	circRNA
circHEATR5B	circHEATR5B	circRNA
circHECTD1	circHECTD1	circRNA
circHECTD2	circHECTD2	circRNA
circHECTD4	circHECTD4	circRNA
circHELLS	circHELLS	circRNA
circHELQ	circHELQ	circRNA
circHELZ	circHELZ	circRNA
circHENMT1	circHENMT1	circRNA
circHERC1	circHERC1	circRNA
circHERC2	circHERC2	circRNA
circHERC2P2	circHERC2P2	circRNA
circHERC2P3	circHERC2P3	circRNA
circHERC2P9	circHERC2P9	circRNA
circHERC3	circHERC3	circRNA
circHERC4	circHERC4	circRNA
circHERC5	circHERC5	circRNA
circHERPUD1	circHERPUD1	circRNA
circHEXB	circHEXB	circRNA
circHGSNAT	circHGSNAT	circRNA
circHHAT	circHHAT	circRNA
circHIBCH	circHIBCH	circRNA
circHIF1A	circHIF1A	circRNA
circHIF1AN	circHIF1AN	circRNA
circHIKESHI	circHIKESHI	circRNA
circHINFP	circHINFP	circRNA
circHIP1	circHIP1	circRNA
circHIP1R	circHIP1R	circRNA
circHIPK1	circHIPK1	circRNA
circHIPK2	circHIPK2	circRNA
circHIPK3	circHIPK3	circRNA
circHIST1H1PS1	circHIST1H1PS1	circRNA
circHIVEP2	circHIVEP2	circRNA
circHLA-B	circHLA-B	circRNA
circHLA-E	circHLA-E	circRNA
circHLCS	circHLCS	circRNA
circHLTF	circHLTF	circRNA
circHMGCL	circHMGCL	circRNA
circHMGCR	circHMGCR	circRNA
circHMGCS1	circHMGCS1	circRNA
circHMMR	circHMMR	circRNA
circHNRNPA2B1	circHNRNPA2B1	circRNA
circHNRNPC	circHNRNPC	circRNA
circHNRNPD	circHNRNPD	circRNA
circHNRNPDL	circHNRNPDL	circRNA
circHNRNPH1	circHNRNPH1	circRNA
circHNRNPH3	circHNRNPH3	circRNA
circHNRNPK	circHNRNPK	circRNA
circHNRNPL	circHNRNPL	circRNA
circHNRNPM	circHNRNPM	circRNA
circHNRNPU	circHNRNPU	circRNA
circHNRNPUL1	circHNRNPUL1	circRNA
circHNRNPUL2	circHNRNPUL2	circRNA
circHOOK3	circHOOK3	circRNA
circHP1BP3	circHP1BP3	circRNA
circHPRT1	circHPRT1	circRNA
circHPS3	circHPS3	circRNA
circHPS4	circHPS4	circRNA
circHPS5	circHPS5	circRNA
circHS2ST1	circHS2ST1	circRNA
circHSD17B12	circHSD17B12	circRNA
circHSDL2	circHSDL2	circRNA
circHSF2BP	circHSF2BP	circRNA
circHSF5	circHSF5	circRNA
circHSP90AA1	circHSP90AA1	circRNA
circHSP90AB1	circHSP90AB1	circRNA
circHSPA4	circHSPA4	circRNA
circHSPA9	circHSPA9	circRNA
circHSPBAP1	circHSPBAP1	circRNA
circHSPD1	circHSPD1	circRNA
circHSPH1	circHSPH1	circRNA
circHTRA3	circHTRA3	circRNA
circHTT	circHTT	circRNA
circHUWE1	circHUWE1	circRNA
circIARS	circIARS	circRNA
circIBTK	circIBTK	circRNA
circICE1	circICE1	circRNA
circICE2	circICE2	circRNA
circIDE	circIDE	circRNA
circIDH2	circIDH2	circRNA
circIFI16	circIFI16	circRNA
circIFI30	circIFI30	circRNA
circIFI44	circIFI44	circRNA
circIFNAR1	circIFNAR1	circRNA
circIFNAR2	circIFNAR2	circRNA
circIFNGR2	circIFNGR2	circRNA
circIFT52	circIFT52	circRNA
circIFT74	circIFT74	circRNA
circIFT80	circIFT80	circRNA
circIFT81	circIFT81	circRNA
circIFT88	circIFT88	circRNA
circIGF2BP1	circIGF2BP1	circRNA
circIGF2BP3	circIGF2BP3	circRNA
circIGF2R	circIGF2R	circRNA
circIGHD	circIGHD	circRNA
circIKZF1	circIKZF1	circRNA
circIL15RA	circIL15RA	circRNA
circIL7R	circIL7R	circRNA
circILKAP	circILKAP	circRNA
circILVBL	circILVBL	circRNA
circIMMP1L	circIMMP1L	circRNA
circIMMT	circIMMT	circRNA
circING5	circING5	circRNA
circINO80	circINO80	circRNA
circINPP4A	circINPP4A	circRNA
circINPP5B	circINPP5B	circRNA
circINPP5D	circINPP5D	circRNA
circINPP5F	circINPP5F	circRNA
circINSR	circINSR	circRNA
circINTS10	circINTS10	circRNA
circINTS13	circINTS13	circRNA
circINTS2	circINTS2	circRNA
circINTS4	circINTS4	circRNA
circINTS6	circINTS6	circRNA
circINTS7	circINTS7	circRNA
circINTS8	circINTS8	circRNA
circINVS	circINVS	circRNA
circIPO11	circIPO11	circRNA
circIPO5	circIPO5	circRNA
circIPO7	circIPO7	circRNA
circIPO8	circIPO8	circRNA
circIPO9	circIPO9	circRNA
circIPP	circIPP	circRNA
circIQCB1	circIQCB1	circRNA
circIQCE	circIQCE	circRNA
circIQCG	circIQCG	circRNA
circIQGAP1	circIQGAP1	circRNA
circIQGAP2	circIQGAP2	circRNA
circIQSEC1	circIQSEC1	circRNA
circIRAK3	circIRAK3	circRNA
circIREB2	circIREB2	circRNA
circIRF1	circIRF1	circRNA
circIRGM	circIRGM	circRNA
circIRX1	circIRX1	circRNA
circITCH	circITCH	circRNA
circITFG1	circITFG1	circRNA
circITFG2	circITFG2	circRNA
circITGA4	circITGA4	circRNA
circITGA5	circITGA5	circRNA
circITGB1	circITGB1	circRNA
circITPR1	circITPR1	circRNA
circITPR2	circITPR2	circRNA
circITPRID2	circITPRID2	circRNA
circITSN1	circITSN1	circRNA
circITSN2	circITSN2	circRNA
circIVD	circIVD	circRNA
circIVNS1ABP	circIVNS1ABP	circRNA
circIWS1	circIWS1	circRNA
circJADE1	circJADE1	circRNA
circJAK1	circJAK1	circRNA
circJAK2	circJAK2	circRNA
circJAK3	circJAK3	circRNA
circJAKMIP2	circJAKMIP2	circRNA
circJARID2	circJARID2	circRNA
circJMJD1C	circJMJD1C	circRNA
circJMY	circJMY	circRNA
circJPH1	circJPH1	circRNA
circKALRN	circKALRN	circRNA
circKANSL1	circKANSL1	circRNA
circKANSL1L	circKANSL1L	circRNA
circKANSL3	circKANSL3	circRNA
circKAT2B	circKAT2B	circRNA
circKAT6A	circKAT6A	circRNA
circKAT6B	circKAT6B	circRNA
circKAT7	circKAT7	circRNA
circKAT8	circKAT8	circRNA
circKATNAL1	circKATNAL1	circRNA
circKATNAL2	circKATNAL2	circRNA
circKATNB1	circKATNB1	circRNA
circKCMF1	circKCMF1	circRNA
circKCNK12	circKCNK12	circRNA
circKCNN1	circKCNN1	circRNA
circKCTD20	circKCTD20	circRNA
circKCTD3	circKCTD3	circRNA
circKDM1A	circKDM1A	circRNA
circKDM1B	circKDM1B	circRNA
circKDM2A	circKDM2A	circRNA
circKDM2B	circKDM2B	circRNA
circKDM3A	circKDM3A	circRNA
circKDM3B	circKDM3B	circRNA
circKDM4A	circKDM4A	circRNA
circKDM4B	circKDM4B	circRNA
circKDM4C	circKDM4C	circRNA
circKDM5A	circKDM5A	circRNA
circKDM5B	circKDM5B	circRNA
circKDM5C	circKDM5C	circRNA
circKDM6B	circKDM6B	circRNA
circKDM7A	circKDM7A	circRNA
circKHDC4	circKHDC4	circRNA
circKHSRP	circKHSRP	circRNA
circKIAA0232	circKIAA0232	circRNA
circKIAA0319L	circKIAA0319L	circRNA
circKIAA0556	circKIAA0556	circRNA
circKIAA0586	circKIAA0586	circRNA
circKIAA0753	circKIAA0753	circRNA
circKIAA0930	circKIAA0930	circRNA
circKIAA1109	circKIAA1109	circRNA
circKIAA1147	circKIAA1147	circRNA
circKIAA1191	circKIAA1191	circRNA
circKIAA1328	circKIAA1328	circRNA
circKIAA1841	circKIAA1841	circRNA
circKIAA1958	circKIAA1958	circRNA
circKIAA2026	circKIAA2026	circRNA
circKIF11	circKIF11	circRNA
circKIF13A	circKIF13A	circRNA
circKIF13B	circKIF13B	circRNA
circKIF14	circKIF14	circRNA
circKIF15	circKIF15	circRNA
circKIF16B	circKIF16B	circRNA
circKIF18A	circKIF18A	circRNA
circKIF1B	circKIF1B	circRNA
circKIF20B	circKIF20B	circRNA
circKIF21B	circKIF21B	circRNA
circKIF22	circKIF22	circRNA
circKIF24	circKIF24	circRNA
circKIF27	circKIF27	circRNA
circKIF2A	circKIF2A	circRNA
circKIF2C	circKIF2C	circRNA
circKIF4A	circKIF4A	circRNA
circKIF5B	circKIF5B	circRNA
circKIFAP3	circKIFAP3	circRNA
circKIFC1	circKIFC1	circRNA
circKIN	circKIN	circRNA
circKLC1	circKLC1	circRNA
circKLF12	circKLF12	circRNA
circKLF6	circKLF6	circRNA
circKLHDC10	circKLHDC10	circRNA
circKLHDC4	circKLHDC4	circRNA
circKLHL15	circKLHL15	circRNA
circKLHL20	circKLHL20	circRNA
circKLHL21	circKLHL21	circRNA
circKLHL5	circKLHL5	circRNA
circKLHL8	circKLHL8	circRNA
circKMT2A	circKMT2A	circRNA
circKMT2B	circKMT2B	circRNA
circKMT2C	circKMT2C	circRNA
circKMT2D	circKMT2D	circRNA
circKMT2E	circKMT2E	circRNA
circKMT5B	circKMT5B	circRNA
circKNL1	circKNL1	circRNA
circKNTC1	circKNTC1	circRNA
circKPNA1	circKPNA1	circRNA
circKPNA2	circKPNA2	circRNA
circKPNA3	circKPNA3	circRNA
circKPNA4	circKPNA4	circRNA
circKPNA5	circKPNA5	circRNA
circKPNB1	circKPNB1	circRNA
circKRBA2	circKRBA2	circRNA
circKREMEN1	circKREMEN1	circRNA
circKRIT1	circKRIT1	circRNA
circKRR1	circKRR1	circRNA
circKTN1	circKTN1	circRNA
circKYAT3	circKYAT3	circRNA
circL2HGDH	circL2HGDH	circRNA
circL3MBTL3	circL3MBTL3	circRNA
circL3MBTL4	circL3MBTL4	circRNA
circLACTB	circLACTB	circRNA
circLAMC1	circLAMC1	circRNA
circLAMP1	circLAMP1	circRNA
circLAMP2	circLAMP2	circRNA
circLAMTOR5-AS1	circLAMTOR5-AS1	circRNA
circLAPTM5	circLAPTM5	circRNA
circLARGE1	circLARGE1	circRNA
circLARGE2	circLARGE2	circRNA
circLARP1B	circLARP1B	circRNA
circLARP4	circLARP4	circRNA
circLARP4B	circLARP4B	circRNA
circLARP7	circLARP7	circRNA
circLARS	circLARS	circRNA
circLARS2	circLARS2	circRNA
circLAT	circLAT	circRNA
circLATS1	circLATS1	circRNA
circLCLAT1	circLCLAT1	circRNA
circLCOR	circLCOR	circRNA
circLCORL	circLCORL	circRNA
circLCP1	circLCP1	circRNA
circLDAH	circLDAH	circRNA
circLDB1	circLDB1	circRNA
circLDHA	circLDHA	circRNA
circLDLR	circLDLR	circRNA
circLDLRAD4	circLDLRAD4	circRNA
circLEF1	circLEF1	circRNA
circLEMD3	circLEMD3	circRNA
circLEPROTL1	circLEPROTL1	circRNA
circLETMD1	circLETMD1	circRNA
circLIG3	circLIG3	circRNA
circLIN52	circLIN52	circRNA
circLIN9	circLIN9	circRNA
circLINC-PINT	circLINC-PINT	circRNA
circLINC00426	circLINC00426	circRNA
circLINC00467	circLINC00467	circRNA
circLINC00670	circLINC00670	circRNA
circLINC00689	circLINC00689	circRNA
circLINC00843	circLINC00843	circRNA
circLINC00958	circLINC00958	circRNA
circLINC01224	circLINC01224	circRNA
circLINC01226	circLINC01226	circRNA
circLINC01237	circLINC01237	circRNA
circLINC01572	circLINC01572	circRNA
circLINC01578	circLINC01578	circRNA
circLINC01588	circLINC01588	circRNA
circLINC01934	circLINC01934	circRNA
circLINC02341	circLINC02341	circRNA
circLINS1	circLINS1	circRNA
circLIPA	circLIPA	circRNA
circLIX1L	circLIX1L	circRNA
circLMBR1L	circLMBR1L	circRNA
circLMBRD1	circLMBRD1	circRNA
circLMBRD2	circLMBRD2	circRNA
circLMNB1	circLMNB1	circRNA
circLMNB2	circLMNB2	circRNA
circLMTK2	circLMTK2	circRNA
circlnc-AEBP2-1	circlnc-AEBP2-1	circRNA
circlnc-ANKRD20A2-22	circlnc-ANKRD20A2-22	circRNA
circlnc-AQP11-4	circlnc-AQP11-4	circRNA
circlnc-ARSF-6	circlnc-ARSF-6	circRNA
circlnc-ASTN1-1	circlnc-ASTN1-1	circRNA
circlnc-BAZ2B-1	circlnc-BAZ2B-1	circRNA
circlnc-BDH1-5	circlnc-BDH1-5	circRNA
circlnc-BRF1-42	circlnc-BRF1-42	circRNA
circlnc-C1QTNF3-AMACR-2	circlnc-C1QTNF3-AMACR-2	circRNA
circlnc-CCNB1IP1-1	circlnc-CCNB1IP1-1	circRNA
circlnc-CCT4-1	circlnc-CCT4-1	circRNA
circlnc-CDK12-1	circlnc-CDK12-1	circRNA
circlnc-CEACAM21-5	circlnc-CEACAM21-5	circRNA
circlnc-CSMD1-1	circlnc-CSMD1-1	circRNA
circlnc-CYB5R2-1	circlnc-CYB5R2-1	circRNA
circlnc-EGFL7-1	circlnc-EGFL7-1	circRNA
circlnc-ELK3-1	circlnc-ELK3-1	circRNA
circlnc-EMC10-4	circlnc-EMC10-4	circRNA
circlnc-ERV3-1-10	circlnc-ERV3-1-10	circRNA
circlnc-FUBP1-2	circlnc-FUBP1-2	circRNA
circlnc-GGCT-1	circlnc-GGCT-1	circRNA
circlnc-GLUD1-1	circlnc-GLUD1-1	circRNA
circlnc-GSDMC-34	circlnc-GSDMC-34	circRNA
circlnc-HLA-B-2	circlnc-HLA-B-2	circRNA
circlnc-HMHB1-1	circlnc-HMHB1-1	circRNA
circlnc-IGF2BP3-1	circlnc-IGF2BP3-1	circRNA
circlnc-IRS2-1	circlnc-IRS2-1	circRNA
circlnc-LARP1B-1	circlnc-LARP1B-1	circRNA
circlnc-LINC02210-CRHR1-9	circlnc-LINC02210-CRHR1-9	circRNA
circlnc-LTBP3-2	circlnc-LTBP3-2	circRNA
circlnc-MAT2B-3	circlnc-MAT2B-3	circRNA
circlnc-MBLAC1-1	circlnc-MBLAC1-1	circRNA
circlnc-METTL14-3	circlnc-METTL14-3	circRNA
circlnc-METTL2B-3	circlnc-METTL2B-3	circRNA
circlnc-MMP23B-1	circlnc-MMP23B-1	circRNA
circlnc-MUC20-67	circlnc-MUC20-67	circRNA
circlnc-NCOA1-2	circlnc-NCOA1-2	circRNA
circlnc-NLRP9-2	circlnc-NLRP9-2	circRNA
circlnc-NNT-5	circlnc-NNT-5	circRNA
circlnc-NOX3-9	circlnc-NOX3-9	circRNA
circlnc-NUP107-26	circlnc-NUP107-26	circRNA
circlnc-OARD1-1	circlnc-OARD1-1	circRNA
circlnc-ONECUT2-5	circlnc-ONECUT2-5	circRNA
circlnc-OR7C2-1	circlnc-OR7C2-1	circRNA
circlnc-OSBPL7-3	circlnc-OSBPL7-3	circRNA
circlnc-PJVK-2	circlnc-PJVK-2	circRNA
circlnc-PTX3-4	circlnc-PTX3-4	circRNA
circlnc-RAB40AL-1	circlnc-RAB40AL-1	circRNA
circlnc-RASA1-6	circlnc-RASA1-6	circRNA
circlnc-RPRML-3	circlnc-RPRML-3	circRNA
circlnc-SAMSN1-7	circlnc-SAMSN1-7	circRNA
circlnc-SNRPN-8	circlnc-SNRPN-8	circRNA
circlnc-STYX-5	circlnc-STYX-5	circRNA
circlnc-TAL2-2	circlnc-TAL2-2	circRNA
circlnc-TCIM-2	circlnc-TCIM-2	circRNA
circlnc-TMC6-7	circlnc-TMC6-7	circRNA
circlnc-TNK2-7	circlnc-TNK2-7	circRNA
circlnc-TRABD2A-5	circlnc-TRABD2A-5	circRNA
circlnc-TRPM6-4	circlnc-TRPM6-4	circRNA
circlnc-TTC3-5	circlnc-TTC3-5	circRNA
circlnc-VSTM2B-9	circlnc-VSTM2B-9	circRNA
circlnc-ZCCHC7-2	circlnc-ZCCHC7-2	circRNA
circlnc-ZNF681-241	circlnc-ZNF681-241	circRNA
circlnc-ZNF823-4	circlnc-ZNF823-4	circRNA
circLNPEP	circLNPEP	circRNA
circLNPK	circLNPK	circRNA
circLNX2	circLNX2	circRNA
circLONP2	circLONP2	circRNA
circLONRF1	circLONRF1	circRNA
circLRBA	circLRBA	circRNA
circLRCH1	circLRCH1	circRNA
circLRCH3	circLRCH3	circRNA
circLRIF1	circLRIF1	circRNA
circLRIG1	circLRIG1	circRNA
circLRIG2	circLRIG2	circRNA
circLRMP	circLRMP	circRNA
circLRP5	circLRP5	circRNA
circLRP5L	circLRP5L	circRNA
circLRP6	circLRP6	circRNA
circLRP8	circLRP8	circRNA
circLRPPRC	circLRPPRC	circRNA
circLRR1	circLRR1	circRNA
circLRRC40	circLRRC40	circRNA
circLRRC8B	circLRRC8B	circRNA
circLRRC8C	circLRRC8C	circRNA
circLRRCC1	circLRRCC1	circRNA
circLRRFIP2	circLRRFIP2	circRNA
circLRRK1	circLRRK1	circRNA
circLRSAM1	circLRSAM1	circRNA
circLSM14A	circLSM14A	circRNA
circLSM14B	circLSM14B	circRNA
circLTBP1	circLTBP1	circRNA
circLTBP4	circLTBP4	circRNA
circLTN1	circLTN1	circRNA
circLUC7L	circLUC7L	circRNA
circLUC7L2	circLUC7L2	circRNA
circLUC7L3	circLUC7L3	circRNA
circLY75	circLY75	circRNA
circLY75-CD302	circLY75-CD302	circRNA
circLYG1	circLYG1	circRNA
circLYN	circLYN	circRNA
circLYPLA1	circLYPLA1	circRNA
circLYST	circLYST	circRNA
circLZIC	circLZIC	circRNA
circMACF1	circMACF1	circRNA
circMACO1	circMACO1	circRNA
circMAD1L1	circMAD1L1	circRNA
circMAGT1	circMAGT1	circRNA
circMAK16	circMAK16	circRNA
circMALAT1	circMALAT1	circRNA
circMALT1	circMALT1	circRNA
circMAML1	circMAML1	circRNA
circMAML2	circMAML2	circRNA
circMAN1A1	circMAN1A1	circRNA
circMAN1A2	circMAN1A2	circRNA
circMAN2A1	circMAN2A1	circRNA
circMANBA	circMANBA	circRNA
circMAP2K1	circMAP2K1	circRNA
circMAP2K3	circMAP2K3	circRNA
circMAP2K5	circMAP2K5	circRNA
circMAP3K2	circMAP3K2	circRNA
circMAP3K4	circMAP3K4	circRNA
circMAP3K5	circMAP3K5	circRNA
circMAP3K8	circMAP3K8	circRNA
circMAP4	circMAP4	circRNA
circMAP4K3	circMAP4K3	circRNA
circMAP4K4	circMAP4K4	circRNA
circMAP4K5	circMAP4K5	circRNA
circMAP7D3	circMAP7D3	circRNA
circMAPK1	circMAPK1	circRNA
circMAPK8	circMAPK8	circRNA
circMAPK8IP3	circMAPK8IP3	circRNA
circMAPKAP1	circMAPKAP1	circRNA
circMAPKAPK2	circMAPKAPK2	circRNA
circMAPRE2	circMAPRE2	circRNA
circMARCH6	circMARCH6	circRNA
circMARCH7	circMARCH7	circRNA
circMARF1	circMARF1	circRNA
circMARK3	circMARK3	circRNA
circMARK4	circMARK4	circRNA
circMAST2	circMAST2	circRNA
circMAST3	circMAST3	circRNA
circMASTL	circMASTL	circRNA
circMAT2A	circMAT2A	circRNA
circMATR3	circMATR3	circRNA
circMAX	circMAX	circRNA
circMBD4	circMBD4	circRNA
circMBNL1	circMBNL1	circRNA
circMBNL2	circMBNL2	circRNA
circMBP	circMBP	circRNA
circMBTD1	circMBTD1	circRNA
circMBTPS1	circMBTPS1	circRNA
circMBTPS2	circMBTPS2	circRNA
circMCCC1	circMCCC1	circRNA
circMCCC2	circMCCC2	circRNA
circMCM10	circMCM10	circRNA
circMCM3	circMCM3	circRNA
circMCM3AP	circMCM3AP	circRNA
circMCM4	circMCM4	circRNA
circMCM5	circMCM5	circRNA
circMCM6	circMCM6	circRNA
circMCM8	circMCM8	circRNA
circMCMBP	circMCMBP	circRNA
circMCPH1	circMCPH1	circRNA
circMCTP2	circMCTP2	circRNA
circMCU	circMCU	circRNA
circMCUB	circMCUB	circRNA
circMCUR1	circMCUR1	circRNA
circMDM1	circMDM1	circRNA
circMDM2	circMDM2	circRNA
circMDM4	circMDM4	circRNA
circMDN1	circMDN1	circRNA
circME2	circME2	circRNA
circMED13	circMED13	circRNA
circMED13L	circMED13L	circRNA
circMED14	circMED14	circRNA
circMED21	circMED21	circRNA
circMED23	circMED23	circRNA
circMED24	circMED24	circRNA
circMED27	circMED27	circRNA
circMED28	circMED28	circRNA
circMED4	circMED4	circRNA
circMEF2A	circMEF2A	circRNA
circMEF2C	circMEF2C	circRNA
circMELK	circMELK	circRNA
circMELTF	circMELTF	circRNA
circMERTK	circMERTK	circRNA
circMESD	circMESD	circRNA
circMETAP2	circMETAP2	circRNA
circMETTL3	circMETTL3	circRNA
circMETTL7A	circMETTL7A	circRNA
circMFAP1	circMFAP1	circRNA
circMFF	circMFF	circRNA
circMFN1	circMFN1	circRNA
circMFN2	circMFN2	circRNA
circMFSD4B	circMFSD4B	circRNA
circMGA	circMGA	circRNA
circMGAT4A	circMGAT4A	circRNA
circMGAT5	circMGAT5	circRNA
circMGAT5B	circMGAT5B	circRNA
circMGME1	circMGME1	circRNA
circMGRN1	circMGRN1	circRNA
circMIA2	circMIA2	circRNA
circMIA3	circMIA3	circRNA
circMIB1	circMIB1	circRNA
circMICAL1	circMICAL1	circRNA
circMICAL3	circMICAL3	circRNA
circMIER1	circMIER1	circRNA
circMIER2	circMIER2	circRNA
circMIER3	circMIER3	circRNA
circMIGA1	circMIGA1	circRNA
circMILR1	circMILR1	circRNA
circMINDY2	circMINDY2	circRNA
circMINDY3	circMINDY3	circRNA
circMIPEP	circMIPEP	circRNA
circMIS18BP1	circMIS18BP1	circRNA
circMKI67	circMKI67	circRNA
circMKLN1	circMKLN1	circRNA
circMKNK1	circMKNK1	circRNA
circMKRN2	circMKRN2	circRNA
circMLH3	circMLH3	circRNA
circMLLT10	circMLLT10	circRNA
circMLXIP	circMLXIP	circRNA
circMMAA	circMMAA	circRNA
circMME	circMME	circRNA
circMME-AS1	circMME-AS1	circRNA
circMMS22L	circMMS22L	circRNA
circMND1	circMND1	circRNA
circMOB1A	circMOB1A	circRNA
circMON2	circMON2	circRNA
circMORC2	circMORC2	circRNA
circMORC3	circMORC3	circRNA
circMORF4L1	circMORF4L1	circRNA
circMORN2	circMORN2	circRNA
circMOXD1	circMOXD1	circRNA
circMPHOSPH8	circMPHOSPH8	circRNA
circMPHOSPH9	circMPHOSPH9	circRNA
circMPND	circMPND	circRNA
circMPP5	circMPP5	circRNA
circMPP7	circMPP7	circRNA
circMPRIP	circMPRIP	circRNA
circMRE11	circMRE11	circRNA
circMRFAP1	circMRFAP1	circRNA
circMROH1	circMROH1	circRNA
circMROH8	circMROH8	circRNA
circMRPL1	circMRPL1	circRNA
circMRPL3	circMRPL3	circRNA
circMRPL35	circMRPL35	circRNA
circMRPL37	circMRPL37	circRNA
circMRPL42	circMRPL42	circRNA
circMRPS14	circMRPS14	circRNA
circMRPS31	circMRPS31	circRNA
circMRPS6	circMRPS6	circRNA
circMRPS9	circMRPS9	circRNA
circMRRF	circMRRF	circRNA
circMRS2	circMRS2	circRNA
circMRTFA	circMRTFA	circRNA
circMRTFB	circMRTFB	circRNA
circMSANTD2	circMSANTD2	circRNA
circMSANTD3	circMSANTD3	circRNA
circMSH2	circMSH2	circRNA
circMSH3	circMSH3	circRNA
circMSH5	circMSH5	circRNA
circMSH6	circMSH6	circRNA
circMSI2	circMSI2	circRNA
circMSL2	circMSL2	circRNA
circMSN	circMSN	circRNA
circMSR1	circMSR1	circRNA
circMTA1	circMTA1	circRNA
circMTBP	circMTBP	circRNA
circMTDH	circMTDH	circRNA
circMTERF4	circMTERF4	circRNA
circMTF1	circMTF1	circRNA
circMTF2	circMTF2	circRNA
circMTHFD1	circMTHFD1	circRNA
circMTHFD1L	circMTHFD1L	circRNA
circMTHFD2L	circMTHFD2L	circRNA
circMTIF2	circMTIF2	circRNA
circMTM1	circMTM1	circRNA
circMTMR10	circMTMR10	circRNA
circMTMR12	circMTMR12	circRNA
circMTMR14	circMTMR14	circRNA
circMTMR3	circMTMR3	circRNA
circMTMR4	circMTMR4	circRNA
circMTMR6	circMTMR6	circRNA
circMTMR8	circMTMR8	circRNA
circMTMR9	circMTMR9	circRNA
circMTO1	circMTO1	circRNA
circMTOR	circMTOR	circRNA
circMTPAP	circMTPAP	circRNA
circMTR	circMTR	circRNA
circMTREX	circMTREX	circRNA
circMTRF1	circMTRF1	circRNA
circMTSS1	circMTSS1	circRNA
circMTSS1L	circMTSS1L	circRNA
circMVB12A	circMVB12A	circRNA
circMVB12B	circMVB12B	circRNA
circMX1	circMX1	circRNA
circMYB	circMYB	circRNA
circMYBBP1A	circMYBBP1A	circRNA
circMYBL1	circMYBL1	circRNA
circMYBL2	circMYBL2	circRNA
circMYCBP2	circMYCBP2	circRNA
circMYH10	circMYH10	circRNA
circMYH9	circMYH9	circRNA
circMYO10	circMYO10	circRNA
circMYO15B	circMYO15B	circRNA
circMYO18A	circMYO18A	circRNA
circMYO18B	circMYO18B	circRNA
circMYO19	circMYO19	circRNA
circMYO1B	circMYO1B	circRNA
circMYO1C	circMYO1C	circRNA
circMYO5A	circMYO5A	circRNA
circMYO5C	circMYO5C	circRNA
circMYO6	circMYO6	circRNA
circMYO9A	circMYO9A	circRNA
circMYO9B	circMYO9B	circRNA
circMYSM1	circMYSM1	circRNA
circN4BP1	circN4BP1	circRNA
circN4BP2	circN4BP2	circRNA
circN4BP2L2	circN4BP2L2	circRNA
circNAA15	circNAA15	circRNA
circNAA16	circNAA16	circRNA
circNAA25	circNAA25	circRNA
circNAA35	circNAA35	circRNA
circNAAA	circNAAA	circRNA
circNAB1	circNAB1	circRNA
circNABP1	circNABP1	circRNA
circNACC1	circNACC1	circRNA
circNADK	circNADK	circRNA
circNAE1	circNAE1	circRNA
circNAF1	circNAF1	circRNA
circNAGA	circNAGA	circRNA
circNAGLU	circNAGLU	circRNA
circNAP1L1	circNAP1L1	circRNA
circNAP1L4	circNAP1L4	circRNA
circNAPEPLD	circNAPEPLD	circRNA
circNAPG	circNAPG	circRNA
circNARS	circNARS	circRNA
circNARS2	circNARS2	circRNA
circNASP	circNASP	circRNA
circNAT10	circNAT10	circRNA
circNAV1	circNAV1	circRNA
circNAXD	circNAXD	circRNA
circNBAS	circNBAS	circRNA
[truncated: 14,634 more rows]

## Sheet: S1 REH IM-sEVs
GeneId	GeneName	GeneType
ADNP-AS1	ADNP-AS1	lncRNA
ATP2A1-AS1	ATP2A1-AS1	lncRNA
ATP6V0E2-AS1	ATP6V0E2-AS1	lncRNA
BACH1-IT2	BACH1-IT2	lncRNA
BISPR	BISPR	lncRNA
CARD8-AS1	CARD8-AS1	lncRNA
CD27-AS1	CD27-AS1	lncRNA
CDC37L1-DT	CDC37L1-DT	lncRNA
circ|chr1-204558641:204565286	circ|chr1-204558641:204565286	circRNA
circ|chr1-24837806:24847107	circ|chr1-24837806:24847107	circRNA
circ|chr12-31670097:31674797	circ|chr12-31670097:31674797	circRNA
circ|chr14-36298446:36300823	circ|chr14-36298446:36300823	circRNA
circ|chr14-55146446:55148473	circ|chr14-55146446:55148473	circRNA
circ|chr16-66586997:66588281	circ|chr16-66586997:66588281	circRNA
circ|chr17-5432156:5433767	circ|chr17-5432156:5433767	circRNA
circ|chr17-775775:785977	circ|chr17-775775:785977	circRNA
circ|chr2-135901215:135907407	circ|chr2-135901215:135907407	circRNA
circ|chr2-136228975:136231754	circ|chr2-136228975:136231754	circRNA
circ|chr2-28840192:28852499	circ|chr2-28840192:28852499	circRNA
circ|chr3-32441840:32483117	circ|chr3-32441840:32483117	circRNA
circ|chr4-10439337:10446539	circ|chr4-10439337:10446539	circRNA
circ|chr4-16320065:16355785	circ|chr4-16320065:16355785	circRNA
circ|chr4-25259037:25280462	circ|chr4-25259037:25280462	circRNA
circ|chr5-158278658:158292874	circ|chr5-158278658:158292874	circRNA
circ|chr5-32121495:32143880	circ|chr5-32121495:32143880	circRNA
circ|chr6-57050774:57055797	circ|chr6-57050774:57055797	circRNA
circ|chr6-57052686:57055797	circ|chr6-57052686:57055797	circRNA
circ|chr7-93028466:93106963	circ|chr7-93028466:93106963	circRNA
circ|chr8-63035656:63048058	circ|chr8-63035656:63048058	circRNA
circ|chr9-37349357:37359164	circ|chr9-37349357:37359164	circRNA
circ|GL000219.1-78842:83317	circ|GL000219.1-78842:83317	circRNA
circAAK1	circAAK1	circRNA
circAARS	circAARS	circRNA
circAASDH	circAASDH	circRNA
circAASDHPPT	circAASDHPPT	circRNA
circAASS	circAASS	circRNA
circAATF	circAATF	circRNA
circABCB10	circABCB10	circRNA
circABCB7	circABCB7	circRNA
circABCC1	circABCC1	circRNA
circABCD2	circABCD2	circRNA
circABCD3	circABCD3	circRNA
circABCF1	circABCF1	circRNA
circABHD17B	circABHD17B	circRNA
circABHD18	circABHD18	circRNA
circABHD3	circABHD3	circRNA
circABR	circABR	circRNA
circAC000120.3	circAC000120.3	circRNA
circAC008105.3	circAC008105.3	circRNA
circAC009053.1	circAC009053.1	circRNA
circAC009533.1	circAC009533.1	circRNA
circAC010323.1	circAC010323.1	circRNA
circAC012309.1	circAC012309.1	circRNA
circAC013394.1	circAC013394.1	circRNA
circAC015813.2	circAC015813.2	circRNA
circAC018362.3	circAC018362.3	circRNA
circAC022414.1	circAC022414.1	circRNA
circAC023509.1	circAC023509.1	circRNA
circAC026464.4	circAC026464.4	circRNA
circAC027644.4	circAC027644.4	circRNA
circAC068152.1	circAC068152.1	circRNA
circAC068587.4	circAC068587.4	circRNA
circAC078927.1	circAC078927.1	circRNA
circAC087721.2	circAC087721.2	circRNA
circAC091959.3	circAC091959.3	circRNA
circAC104662.2	circAC104662.2	circRNA
circAC112229.3	circAC112229.3	circRNA
circAC116366.3	circAC116366.3	circRNA
circAC117378.1	circAC117378.1	circRNA
circAC118549.1	circAC118549.1	circRNA
circAC119396.1	circAC119396.1	circRNA
circAC135983.2	circAC135983.2	circRNA
circAC240274.1	circAC240274.1	circRNA
circACACA	circACACA	circRNA
circACADSB	circACADSB	circRNA
circACAP2	circACAP2	circRNA
circACBD3	circACBD3	circRNA
circACBD5	circACBD5	circRNA
circACBD6	circACBD6	circRNA
circACIN1	circACIN1	circRNA
circACOT13	circACOT13	circRNA
circACOX1	circACOX1	circRNA
circACSL3	circACSL3	circRNA
circACSS1	circACSS1	circRNA
circACSS2	circACSS2	circRNA
circACTR2	circACTR2	circRNA
circACTR3	circACTR3	circRNA
circACTR6	circACTR6	circRNA
circACVR1B	circACVR1B	circRNA
circADAM10	circADAM10	circRNA
circADAM17	circADAM17	circRNA
circADAM9	circADAM9	circRNA
circADAMTS6	circADAMTS6	circRNA
circADD3	circADD3	circRNA
circADGRA3	circADGRA3	circRNA
circADH5	circADH5	circRNA
circADK	circADK	circRNA
circADNP	circADNP	circRNA
circADPGK	circADPGK	circRNA
circAEBP2	circAEBP2	circRNA
circAEN	circAEN	circRNA
circAFF1	circAFF1	circRNA
circAFF2	circAFF2	circRNA
circAFF4	circAFF4	circRNA
circAFG3L2	circAFG3L2	circRNA
circAGAP9	circAGAP9	circRNA
circAGBL5	circAGBL5	circRNA
circAGGF1	circAGGF1	circRNA
circAGK	circAGK	circRNA
circAGL	circAGL	circRNA
circAGO2	circAGO2	circRNA
circAGO3	circAGO3	circRNA
circAGO4	circAGO4	circRNA
circAGTPBP1	circAGTPBP1	circRNA
circAHCTF1	circAHCTF1	circRNA
circAHDC1	circAHDC1	circRNA
circAHI1	circAHI1	circRNA
circAIFM1	circAIFM1	circRNA
circAK9	circAK9	circRNA
circAKAP10	circAKAP10	circRNA
circAKAP12	circAKAP12	circRNA
circAKAP13	circAKAP13	circRNA
circAKAP8	circAKAP8	circRNA
circAKAP9	circAKAP9	circRNA
circAKIRIN1	circAKIRIN1	circRNA
circAKT3	circAKT3	circRNA
circAL031777.3	circAL031777.3	circRNA
circAL137782.1	circAL137782.1	circRNA
circAL139300.1	circAL139300.1	circRNA
circAL451062.3	circAL451062.3	circRNA
circAL683807.1	circAL683807.1	circRNA
circALDH16A1	circALDH16A1	circRNA
circALDH18A1	circALDH18A1	circRNA
circALDH9A1	circALDH9A1	circRNA
circALG11	circALG11	circRNA
circALKBH1	circALKBH1	circRNA
circALMS1	circALMS1	circRNA
circAMZ2	circAMZ2	circRNA
circANAPC1	circANAPC1	circRNA
circANAPC16	circANAPC16	circRNA
circANAPC2	circANAPC2	circRNA
circANAPC5	circANAPC5	circRNA
circANGEL2	circANGEL2	circRNA
circANKFY1	circANKFY1	circRNA
circANKHD1	circANKHD1	circRNA
circANKIB1	circANKIB1	circRNA
circANKRA2	circANKRA2	circRNA
circANKRD11	circANKRD11	circRNA
circANKRD13A	circANKRD13A	circRNA
circANKRD13C	circANKRD13C	circRNA
circANKRD13D	circANKRD13D	circRNA
circANKRD17	circANKRD17	circRNA
circANKRD26	circANKRD26	circRNA
circANKRD27	circANKRD27	circRNA
circANKRD28	circANKRD28	circRNA
circANKRD36	circANKRD36	circRNA
circANKRD36B	circANKRD36B	circRNA
circANKRD36C	circANKRD36C	circRNA
circANKRD44	circANKRD44	circRNA
circANKRD52	circANKRD52	circRNA
circANKS1A	circANKS1A	circRNA
circANKS1B	circANKS1B	circRNA
circANLN	circANLN	circRNA
circANO6	circANO6	circRNA
circANTXR2	circANTXR2	circRNA
circAOX2P	circAOX2P	circRNA
circAP001267.5	circAP001267.5	circRNA
circAP1B1	circAP1B1	circRNA
circAP1S2	circAP1S2	circRNA
circAP3B1	circAP3B1	circRNA
circAP4B1	circAP4B1	circRNA
circAP4S1	circAP4S1	circRNA
circAP5M1	circAP5M1	circRNA
circAPBB1IP	circAPBB1IP	circRNA
circAPC	circAPC	circRNA
circAPLF	circAPLF	circRNA
circAPLP2	circAPLP2	circRNA
circAPPL1	circAPPL1	circRNA
circAQR	circAQR	circRNA
circARAP1	circARAP1	circRNA
circARCN1	circARCN1	circRNA
circARF3	circARF3	circRNA
circARFGEF1	circARFGEF1	circRNA
circARFGEF2	circARFGEF2	circRNA
circARGLU1	circARGLU1	circRNA
circARHGAP12	circARHGAP12	circRNA
circARHGAP18	circARHGAP18	circRNA
circARHGAP19-SLIT1	circARHGAP19-SLIT1	circRNA
circARHGAP32	circARHGAP32	circRNA
circARHGAP45	circARHGAP45	circRNA
circARHGAP5	circARHGAP5	circRNA
circARHGEF1	circARHGEF1	circRNA
circARHGEF11	circARHGEF11	circRNA
circARHGEF12	circARHGEF12	circRNA
circARHGEF18	circARHGEF18	circRNA
circARHGEF2	circARHGEF2	circRNA
circARHGEF6	circARHGEF6	circRNA
circARHGEF7	circARHGEF7	circRNA
circARID1A	circARID1A	circRNA
circARID2	circARID2	circRNA
circARID4A	circARID4A	circRNA
circARID4B	circARID4B	circRNA
circARIH1	circARIH1	circRNA
circARIH2	circARIH2	circRNA
circARL13B	circARL13B	circRNA
circARL14EP	circARL14EP	circRNA
circARL3	circARL3	circRNA
circARMC2	circARMC2	circRNA
circARMC8	circARMC8	circRNA
circARMH3	circARMH3	circRNA
circARNT	circARNT	circRNA
circARPP21	circARPP21	circRNA
circARSK	circARSK	circRNA
circASAP1	circASAP1	circRNA
circASAP2	circASAP2	circRNA
circASCC1	circASCC1	circRNA
circASCC3	circASCC3	circRNA
circASH1L	circASH1L	circRNA
circASH2L	circASH2L	circRNA
circASMTL	circASMTL	circRNA
circASPM	circASPM	circRNA
circASXL1	circASXL1	circRNA
circASXL2	circASXL2	circRNA
circATAD1	circATAD1	circRNA
circATAD2	circATAD2	circRNA
circATAD2B	circATAD2B	circRNA
circATAD5	circATAD5	circRNA
circATE1	circATE1	circRNA
circATF1	circATF1	circRNA
circATF6	circATF6	circRNA
circATF7IP	circATF7IP	circRNA
circATM	circATM	circRNA
circATP11A	circATP11A	circRNA
circATP11B	circATP11B	circRNA
circATP11C	circATP11C	circRNA
circATP1A1	circATP1A1	circRNA
circATP1B3	circATP1B3	circRNA
circATP2A3	circATP2A3	circRNA
circATP2B1	circATP2B1	circRNA
circATP2B4	circATP2B4	circRNA
circATP2C1	circATP2C1	circRNA
circATP5PB	circATP5PB	circRNA
circATP6V1A	circATP6V1A	circRNA
circATP6V1H	circATP6V1H	circRNA
circATP8A1	circATP8A1	circRNA
circATR	circATR	circRNA
circATRNL1	circATRNL1	circRNA
circATRX	circATRX	circRNA
circATXN10	circATXN10	circRNA
circATXN2	circATXN2	circRNA
circATXN7	circATXN7	circRNA
circAXIN1	circAXIN1	circRNA
circB3GNTL1	circB3GNTL1	circRNA
circB4GALT6	circB4GALT6	circRNA
circBACH1	circBACH1	circRNA
circBACH1-IT1	circBACH1-IT1	circRNA
circBACH2	circBACH2	circRNA
circBAG4	circBAG4	circRNA
circBARD1	circBARD1	circRNA
circBAZ1A	circBAZ1A	circRNA
circBAZ1B	circBAZ1B	circRNA
circBBS7	circBBS7	circRNA
circBCL11A	circBCL11A	circRNA
circBCL11B	circBCL11B	circRNA
circBCL6	circBCL6	circRNA
circBCLAF1	circBCLAF1	circRNA
circBCR	circBCR	circRNA
circBDP1	circBDP1	circRNA
circBFAR	circBFAR	circRNA
circBICD1	circBICD1	circRNA
circBICRAL	circBICRAL	circRNA
circBIRC6	circBIRC6	circRNA
circBLACE	circBLACE	circRNA
circBLM	circBLM	circRNA
circBLNK	circBLNK	circRNA
circBLZF1	circBLZF1	circRNA
circBMP2K	circBMP2K	circRNA
circBMS1	circBMS1	circRNA
circBNIP3	circBNIP3	circRNA
circBORA	circBORA	circRNA
circBORCS7-ASMT	circBORCS7-ASMT	circRNA
circBPTF	circBPTF	circRNA
circBRAP	circBRAP	circRNA
circBRCA1	circBRCA1	circRNA
circBRCA2	circBRCA2	circRNA
circBRD1	circBRD1	circRNA
circBRD2	circBRD2	circRNA
circBRD3	circBRD3	circRNA
circBRD4	circBRD4	circRNA
circBRD8	circBRD8	circRNA
circBRIP1	circBRIP1	circRNA
circBROX	circBROX	circRNA
circBRWD1	circBRWD1	circRNA
circBRWD3	circBRWD3	circRNA
circBSPRY	circBSPRY	circRNA
circBTAF1	circBTAF1	circRNA
circBTBD7	circBTBD7	circRNA
circBTK	circBTK	circRNA
circBUB1	circBUB1	circRNA
circBUB1B	circBUB1B	circRNA
circBUB3	circBUB3	circRNA
circBVES	circBVES	circRNA
circBX890604.2	circBX890604.2	circRNA
circBZW1	circBZW1	circRNA
circBZW2	circBZW2	circRNA
circC12orf45	circC12orf45	circRNA
circC18orf21	circC18orf21	circRNA
circC20orf194	circC20orf194	circRNA
circC2CD3	circC2CD3	circRNA
circC2orf42	circC2orf42	circRNA
circC2orf49	circC2orf49	circRNA
circC8orf37	circC8orf37	circRNA
circC9orf3	circC9orf3	circRNA
circCAB39	circCAB39	circRNA
circCABIN1	circCABIN1	circRNA
circCALU	circCALU	circRNA
circCAMKK2	circCAMKK2	circRNA
circCAMSAP1	circCAMSAP1	circRNA
circCAMTA1	circCAMTA1	circRNA
circCAND1	circCAND1	circRNA
circCANX	circCANX	circRNA
circCAPRIN1	circCAPRIN1	circRNA
circCARM1	circCARM1	circRNA
circCASC15	circCASC15	circRNA
circCASD1	circCASD1	circRNA
circCASP10	circCASP10	circRNA
circCASP2	circCASP2	circRNA
circCASP8AP2	circCASP8AP2	circRNA
circCATSPERE	circCATSPERE	circRNA
circCBFA2T3	circCBFA2T3	circRNA
circCBLB	circCBLB	circRNA
circCBX1	circCBX1	circRNA
circCCAR1	circCCAR1	circRNA
circCCAR2	circCCAR2	circRNA
circCCDC126	circCCDC126	circRNA
circCCDC134	circCCDC134	circRNA
circCCDC146	circCCDC146	circRNA
circCCDC15	circCCDC15	circRNA
circCCDC150	circCCDC150	circRNA
circCCDC171	circCCDC171	circRNA
circCCDC18	circCCDC18	circRNA
circCCDC186	circCCDC186	circRNA
circCCDC34	circCCDC34	circRNA
circCCDC47	circCCDC47	circRNA
circCCDC6	circCCDC6	circRNA
circCCDC62	circCCDC62	circRNA
circCCDC66	circCCDC66	circRNA
circCCDC69	circCCDC69	circRNA
circCCDC7	circCCDC7	circRNA
circCCDC77	circCCDC77	circRNA
circCCDC88A	circCCDC88A	circRNA
circCCDC88C	circCCDC88C	circRNA
circCCDC91	circCCDC91	circRNA
circCCNB1	circCCNB1	circRNA
circCCNE1	circCCNE1	circRNA
circCCNG2	circCCNG2	circRNA
circCCNI	circCCNI	circRNA
circCCNT2	circCCNT2	circRNA
circCCNT2-AS1	circCCNT2-AS1	circRNA
circCCNY	circCCNY	circRNA
circCCSER2	circCCSER2	circRNA
circCCT3	circCCT3	circRNA
circCCT4	circCCT4	circRNA
circCCT6A	circCCT6A	circRNA
circCD19	circCD19	circRNA
circCD22	circCD22	circRNA
circCD2AP	circCD2AP	circRNA
circCD2BP2	circCD2BP2	circRNA
circCD46	circCD46	circRNA
circCD99L2	circCD99L2	circRNA
circCDC23	circCDC23	circRNA
circCDC42SE1	circCDC42SE1	circRNA
circCDC5L	circCDC5L	circRNA
circCDC73	circCDC73	circRNA
circCDCA2	circCDCA2	circRNA
circCDK11B	circCDK11B	circRNA
circCDK12	circCDK12	circRNA
circCDK13	circCDK13	circRNA
circCDK14	circCDK14	circRNA
circCDK17	circCDK17	circRNA
circCDK18	circCDK18	circRNA
circCDK19	circCDK19	circRNA
circCDK2AP1	circCDK2AP1	circRNA
circCDK5RAP1	circCDK5RAP1	circRNA
circCDK5RAP2	circCDK5RAP2	circRNA
circCDKAL1	circCDKAL1	circRNA
circCDKL5	circCDKL5	circRNA
circCDNF	circCDNF	circRNA
circCDYL	circCDYL	circRNA
circCEBPZ	circCEBPZ	circRNA
circCELF1	circCELF1	circRNA
circCELF2	circCELF2	circRNA
circCENPC	circCENPC	circRNA
circCENPE	circCENPE	circRNA
circCENPF	circCENPF	circRNA
circCENPI	circCENPI	circRNA
circCENPL	circCENPL	circRNA
circCEP104	circCEP104	circRNA
circCEP120	circCEP120	circRNA
circCEP128	circCEP128	circRNA
circCEP135	circCEP135	circRNA
circCEP152	circCEP152	circRNA
circCEP162	circCEP162	circRNA
circCEP170P1	circCEP170P1	circRNA
circCEP192	circCEP192	circRNA
circCEP250	circCEP250	circRNA
circCEP290	circCEP290	circRNA
circCEP295	circCEP295	circRNA
circCEP350	circCEP350	circRNA
circCEP44	circCEP44	circRNA
circCEP55	circCEP55	circRNA
circCEP70	circCEP70	circRNA
circCEP83	circCEP83	circRNA
circCEP85	circCEP85	circRNA
circCEP89	circCEP89	circRNA
circCEPT1	circCEPT1	circRNA
circCERK	circCERK	circRNA
circCFAP44	circCFAP44	circRNA
circCFAP97	circCFAP97	circRNA
circCFDP1	circCFDP1	circRNA
circCGAS	circCGAS	circRNA
circCHAF1A	circCHAF1A	circRNA
circCHAF1B	circCHAF1B	circRNA
circCHD1	circCHD1	circRNA
circCHD2	circCHD2	circRNA
circCHD6	circCHD6	circRNA
circCHD7	circCHD7	circRNA
circCHD9	circCHD9	circRNA
circCHEK1	circCHEK1	circRNA
circCHEK2	circCHEK2	circRNA
circCHID1	circCHID1	circRNA
circCHKA	circCHKA	circRNA
circCHRNA5	circCHRNA5	circRNA
circCHST15	circCHST15	circRNA
circCHSY1	circCHSY1	circRNA
circCHUK	circCHUK	circRNA
circCINP	circCINP	circRNA
circCIP2A	circCIP2A	circRNA
circCIR1	circCIR1	circRNA
circCIRBP	circCIRBP	circRNA
circCIT	circCIT	circRNA
circCKAP5	circCKAP5	circRNA
circCLASP1	circCLASP1	circRNA
circCLASP2	circCLASP2	circRNA
circCLGN	circCLGN	circRNA
circCLINT1	circCLINT1	circRNA
circCLIP1	circCLIP1	circRNA
circCLIP2	circCLIP2	circRNA
circCLK1	circCLK1	circRNA
circCLK4	circCLK4	circRNA
circCLSPN	circCLSPN	circRNA
circCMPK1	circCMPK1	circRNA
circCMTM7	circCMTM7	circRNA
circCMTR1	circCMTR1	circRNA
circCNOT1	circCNOT1	circRNA
circCNOT4	circCNOT4	circRNA
circCNOT6	circCNOT6	circRNA
circCNOT6L	circCNOT6L	circRNA
circCNOT8	circCNOT8	circRNA
circCNPY2	circCNPY2	circRNA
circCNST	circCNST	circRNA
circCNTLN	circCNTLN	circRNA
circCNTRL	circCNTRL	circRNA
circCOCH	circCOCH	circRNA
circCOG3	circCOG3	circRNA
circCOG6	circCOG6	circRNA
circCOL4A3BP	circCOL4A3BP	circRNA
circCOMMD3-BMI1	circCOMMD3-BMI1	circRNA
circCOMMD9	circCOMMD9	circRNA
circCOP1	circCOP1	circRNA
circCOPA	circCOPA	circRNA
circCOPG2	circCOPG2	circRNA
circCOPS2	circCOPS2	circRNA
circCOPS3	circCOPS3	circRNA
circCPLANE1	circCPLANE1	circRNA
circCPNE1	circCPNE1	circRNA
circCPPED1	circCPPED1	circRNA
circCPSF2	circCPSF2	circRNA
circCPSF3	circCPSF3	circRNA
circCPSF6	circCPSF6	circRNA
circCPT1A	circCPT1A	circRNA
circCRACR2A	circCRACR2A	circRNA
circCREB1	circCREB1	circRNA
circCREB3	circCREB3	circRNA
circCREBRF	circCREBRF	circRNA
circCRIM1	circCRIM1	circRNA
circCRK	circCRK	circRNA
circCRKL	circCRKL	circRNA
circCRLF3	circCRLF3	circRNA
circCRTAP	circCRTAP	circRNA
circCRYBB2P1	circCRYBB2P1	circRNA
circCRYBG1	circCRYBG1	circRNA
circCRYZL1	circCRYZL1	circRNA
circCSDE1	circCSDE1	circRNA
circCSE1L	circCSE1L	circRNA
circCSGALNACT2	circCSGALNACT2	circRNA
circCSNK1G3	circCSNK1G3	circRNA
circCSPP1	circCSPP1	circRNA
circCSRNP1	circCSRNP1	circRNA
circCSRNP2	circCSRNP2	circRNA
circCSTF1	circCSTF1	circRNA
circCSTF3	circCSTF3	circRNA
circCTBP2	circCTBP2	circRNA
circCTCF	circCTCF	circRNA
circCTDP1	circCTDP1	circRNA
circCTNNA1	circCTNNA1	circRNA
circCTNNAL1	circCTNNAL1	circRNA
circCTNNBL1	circCTNNBL1	circRNA
circCTPS1	circCTPS1	circRNA
circCTSC	circCTSC	circRNA
circCUL1	circCUL1	circRNA
circCUL2	circCUL2	circRNA
circCUL4A	circCUL4A	circRNA
circCUL4B	circCUL4B	circRNA
circCUL5	circCUL5	circRNA
circCUX1	circCUX1	circRNA
circCWC27	circCWC27	circRNA
circCWF19L1	circCWF19L1	circRNA
circCWF19L2	circCWF19L2	circRNA
circCXorf56	circCXorf56	circRNA
circCYB5R3	circCYB5R3	circRNA
circCYBB	circCYBB	circRNA
circCYFIP1	circCYFIP1	circRNA
circCYFIP2	circCYFIP2	circRNA
circCYHR1	circCYHR1	circRNA
circDAB1	circDAB1	circRNA
circDAGLB	circDAGLB	circRNA
circDANCR	circDANCR	circRNA
circDAP3	circDAP3	circRNA
circDAZAP1	circDAZAP1	circRNA
circDBN1	circDBN1	circRNA
circDCAF1	circDCAF1	circRNA
circDCAF15	circDCAF15	circRNA
circDCAF5	circDCAF5	circRNA
circDCBLD2	circDCBLD2	circRNA
circDCK	circDCK	circRNA
circDCLRE1C	circDCLRE1C	circRNA
circDCP1A	circDCP1A	circRNA
circDCTN1	circDCTN1	circRNA
circDCUN1D1	circDCUN1D1	circRNA
circDCUN1D5	circDCUN1D5	circRNA
circDDB2	circDDB2	circRNA
circDDI2	circDDI2	circRNA
circDDTL	circDDTL	circRNA
circDDX1	circDDX1	circRNA
circDDX10	circDDX10	circRNA
circDDX17	circDDX17	circRNA
circDDX21	circDDX21	circRNA
circDDX5	circDDX5	circRNA
circDDX50	circDDX50	circRNA
circDDX54	circDDX54	circRNA
circDDX58	circDDX58	circRNA
circDDX59	circDDX59	circRNA
circDDX6	circDDX6	circRNA
circDDX60	circDDX60	circRNA
circDEF6	circDEF6	circRNA
circDEK	circDEK	circRNA
circDENND3	circDENND3	circRNA
circDENND4A	circDENND4A	circRNA
circDENND4C	circDENND4C	circRNA
circDGCR8	circDGCR8	circRNA
circDGKD	circDGKD	circRNA
circDGKE	circDGKE	circRNA
circDGKH	circDGKH	circRNA
circDGLUCY	circDGLUCY	circRNA
circDHTKD1	circDHTKD1	circRNA
circDHX15	circDHX15	circRNA
circDHX16	circDHX16	circRNA
circDHX29	circDHX29	circRNA
circDHX30	circDHX30	circRNA
circDHX36	circDHX36	circRNA
circDHX40	circDHX40	circRNA
circDHX8	circDHX8	circRNA
circDHX9	circDHX9	circRNA
circDIAPH1	circDIAPH1	circRNA
circDIAPH2	circDIAPH2	circRNA
circDIAPH3	circDIAPH3	circRNA
circDICER1	circDICER1	circRNA
circDIDO1	circDIDO1	circRNA
circDIP2A	circDIP2A	circRNA
circDIP2B	circDIP2B	circRNA
circDIS3	circDIS3	circRNA
circDLAT	circDLAT	circRNA
circDLD	circDLD	circRNA
circDLG1	circDLG1	circRNA
circDLG3	circDLG3	circRNA
circDLG5	circDLG5	circRNA
circDMC1	circDMC1	circRNA
circDMXL1	circDMXL1	circRNA
circDMXL2	circDMXL2	circRNA
circDNA2	circDNA2	circRNA
circDNAJA1	circDNAJA1	circRNA
circDNAJB12	circDNAJB12	circRNA
circDNAJB2	circDNAJB2	circRNA
circDNAJC1	circDNAJC1	circRNA
circDNAJC13	circDNAJC13	circRNA
circDNAJC16	circDNAJC16	circRNA
circDNAJC3	circDNAJC3	circRNA
circDNM1L	circDNM1L	circRNA
circDNMBP	circDNMBP	circRNA
circDNMT1	circDNMT1	circRNA
circDNMT3A	circDNMT3A	circRNA
circDNTT	circDNTT	circRNA
circDNTTIP2	circDNTTIP2	circRNA
circDOCK10	circDOCK10	circRNA
circDOCK11	circDOCK11	circRNA
circDOCK2	circDOCK2	circRNA
circDOCK8	circDOCK8	circRNA
circDOP1A	circDOP1A	circRNA
circDOP1B	circDOP1B	circRNA
circDPAGT1	circDPAGT1	circRNA
circDPM1	circDPM1	circRNA
circDPP3	circDPP3	circRNA
circDPP8	circDPP8	circRNA
circDPY19L1P1	circDPY19L1P1	circRNA
circDPY19L2P2	circDPY19L2P2	circRNA
circDSC3	circDSC3	circRNA
circDSCC1	circDSCC1	circRNA
circDTL	circDTL	circRNA
circDTNBP1	circDTNBP1	circRNA
circDTX4	circDTX4	circRNA
circDTYMK	circDTYMK	circRNA
circDUS2	circDUS2	circRNA
circDUSP6	circDUSP6	circRNA
circDYM	circDYM	circRNA
circDYNC1H1	circDYNC1H1	circRNA
circDYNC1LI1	circDYNC1LI1	circRNA
circDYNC1LI2	circDYNC1LI2	circRNA
circDYRK1A	circDYRK1A	circRNA
circE2F1	circE2F1	circRNA
circE2F2	circE2F2	circRNA
circE2F3	circE2F3	circRNA
circEBF1	circEBF1	circRNA
circECPAS	circECPAS	circRNA
circECT2	circECT2	circRNA
circEDC3	circEDC3	circRNA
circEDEM1	circEDEM1	circRNA
circEEA1	circEEA1	circRNA
circEEF1A1	circEEF1A1	circRNA
circEEF2	circEEF2	circRNA
circEFCAB13	circEFCAB13	circRNA
circEFCAB2	circEFCAB2	circRNA
circEFR3A	circEFR3A	circRNA
circEHD3	circEHD3	circRNA
circEHMT1	circEHMT1	circRNA
circEIF1AX	circEIF1AX	circRNA
circEIF2AK1	circEIF2AK1	circRNA
circEIF2AK2	circEIF2AK2	circRNA
circEIF2AK4	circEIF2AK4	circRNA
circEIF2S2	circEIF2S2	circRNA
circEIF2S3	circEIF2S3	circRNA
circEIF3A	circEIF3A	circRNA
circEIF3CL	circEIF3CL	circRNA
circEIF3E	circEIF3E	circRNA
circEIF3J	circEIF3J	circRNA
circEIF4A2	circEIF4A2	circRNA
circEIF4B	circEIF4B	circRNA
circEIF4ENIF1	circEIF4ENIF1	circRNA
circEIF4G1	circEIF4G1	circRNA
circEIF4G2	circEIF4G2	circRNA
circEIF4G3	circEIF4G3	circRNA
circEIF5B	circEIF5B	circRNA
circELF1	circELF1	circRNA
circELF4	circELF4	circRNA
circELK3	circELK3	circRNA
circELK4	circELK4	circRNA
circELMOD2	circELMOD2	circRNA
circELMOD3	circELMOD3	circRNA
circELP1	circELP1	circRNA
circELP3	circELP3	circRNA
circEMB	circEMB	circRNA
circEML4	circEML4	circRNA
circEML5	circEML5	circRNA
circENG	circENG	circRNA
circENOPH1	circENOPH1	circRNA
circEP300	circEP300	circRNA
circEP400	circEP400	circRNA
circEPB41L2	circEPB41L2	circRNA
circEPC2	circEPC2	circRNA
circEPRS	circEPRS	circRNA
circEPS15	circEPS15	circRNA
circERAP1	circERAP1	circRNA
circERBIN	circERBIN	circRNA
circERC1	circERC1	circRNA
circERCC3	circERCC3	circRNA
circERCC6	circERCC6	circRNA
circERLEC1	circERLEC1	circRNA
circERMP1	circERMP1	circRNA
circERO1A	circERO1A	circRNA
circERP44	circERP44	circRNA
circESCO1	circESCO1	circRNA
circESF1	circESF1	circRNA
circESYT2	circESYT2	circRNA
circETF1	circETF1	circRNA
circETHE1	circETHE1	circRNA
circETS1	circETS1	circRNA
circETS2	circETS2	circRNA
circEXOC1	circEXOC1	circRNA
circEXOC2	circEXOC2	circRNA
circEXOC3	circEXOC3	circRNA
circEXOC4	circEXOC4	circRNA
circEXOC6B	circEXOC6B	circRNA
circEYA3	circEYA3	circRNA
circEZH1	circEZH1	circRNA
circEZH2	circEZH2	circRNA
circEZR	circEZR	circRNA
circFAF1	circFAF1	circRNA
circFAM107B	circFAM107B	circRNA
circFAM114A2	circFAM114A2	circRNA
circFAM117B	circFAM117B	circRNA
circFAM120A	circFAM120A	circRNA
circFAM120B	circFAM120B	circRNA
circFAM126A	circFAM126A	circRNA
circFAM13A	circFAM13A	circRNA
circFAM13B	circFAM13B	circRNA
circFAM169A	circFAM169A	circRNA
circFAM192A	circFAM192A	circRNA
circFAM193A	circFAM193A	circRNA
circFAM208A	circFAM208A	circRNA
circFAM214A	circFAM214A	circRNA
circFAM76A	circFAM76A	circRNA
circFAM83D	circFAM83D	circRNA
circFAM91A1	circFAM91A1	circRNA
circFANCA	circFANCA	circRNA
circFANCB	circFANCB	circRNA
circFANCD2	circFANCD2	circRNA
circFANCE	circFANCE	circRNA
circFANCI	circFANCI	circRNA
circFANCM	circFANCM	circRNA
circFARS2	circFARS2	circRNA
circFARSB	circFARSB	circRNA
circFASTKD1	circFASTKD1	circRNA
circFBN2	circFBN2	circRNA
circFBXL17	circFBXL17	circRNA
circFBXO11	circFBXO11	circRNA
circFBXO45	circFBXO45	circRNA
circFBXO8	circFBXO8	circRNA
circFBXO9	circFBXO9	circRNA
circFBXW4	circFBXW4	circRNA
circFBXW7	circFBXW7	circRNA
circFBXW8	circFBXW8	circRNA
circFCHSD2	circFCHSD2	circRNA
circFDFT1	circFDFT1	circRNA
circFER	circFER	circRNA
circFGD3	circFGD3	circRNA
circFGGY	circFGGY	circRNA
circFHDC1	circFHDC1	circRNA
circFHIT	circFHIT	circRNA
circFIP1L1	circFIP1L1	circRNA
circFIRRE	circFIRRE	circRNA
circFKBP15	circFKBP15	circRNA
circFKBP3	circFKBP3	circRNA
circFKBP4	circFKBP4	circRNA
circFKBP5	circFKBP5	circRNA
circFLI1	circFLI1	circRNA
circFLT3	circFLT3	circRNA
circFLVCR1	circFLVCR1	circRNA
circFMNL2	circFMNL2	circRNA
circFNBP1L	circFNBP1L	circRNA
circFNDC3A	circFNDC3A	circRNA
circFNDC3B	circFNDC3B	circRNA
circFOXJ3	circFOXJ3	circRNA
circFOXK2	circFOXK2	circRNA
circFOXP1	circFOXP1	circRNA
circFPGS	circFPGS	circRNA
circFRA10AC1	circFRA10AC1	circRNA
circFRYL	circFRYL	circRNA
circFTO	circFTO	circRNA
circFUBP1	circFUBP1	circRNA
circFUBP3	circFUBP3	circRNA
circFUK	circFUK	circRNA
circFUT8	circFUT8	circRNA
circFYTTD1	circFYTTD1	circRNA
circG2E3	circG2E3	circRNA
circG3BP1	circG3BP1	circRNA
circGAB1	circGAB1	circRNA
circGAB2	circGAB2	circRNA
circGABPA	circGABPA	circRNA
circGABPB2	circGABPB2	circRNA
circGADD45GIP1	circGADD45GIP1	circRNA
circGAK	circGAK	circRNA
circGALM	circGALM	circRNA
circGALNT1	circGALNT1	circRNA
circGALNT2	circGALNT2	circRNA
circGAN	circGAN	circRNA
circGANC	circGANC	circRNA
circGAPVD1	circGAPVD1	circRNA
circGARS	circGARS	circRNA
circGART	circGART	circRNA
circGAS2L3	circGAS2L3	circRNA
circGAS5	circGAS5	circRNA
circGAS7	circGAS7	circRNA
circGATAD2A	circGATAD2A	circRNA
circGATAD2B	circGATAD2B	circRNA
circGBA3	circGBA3	circRNA
circGBF1	circGBF1	circRNA
circGCC2	circGCC2	circRNA
circGCFC2	circGCFC2	circRNA
circGCN1	circGCN1	circRNA
circGDAP1	circGDAP1	circRNA
circGEN1	circGEN1	circRNA
circGFM1	circGFM1	circRNA
circGFM2	circGFM2	circRNA
circGFPT1	circGFPT1	circRNA
circGGA3	circGGA3	circRNA
circGGNBP2	circGGNBP2	circRNA
circGIGYF2	circGIGYF2	circRNA
circGINM1	circGINM1	circRNA
circGIT2	circGIT2	circRNA
circGKAP1	circGKAP1	circRNA
circGLE1	circGLE1	circRNA
circGLG1	circGLG1	circRNA
circGLI3	circGLI3	circRNA
circGLRX3	circGLRX3	circRNA
circGLS	circGLS	circRNA
circGMCL1	circGMCL1	circRNA
circGMEB1	circGMEB1	circRNA
circGMEB2	circGMEB2	circRNA
circGMPS	circGMPS	circRNA
circGNAI3	circGNAI3	circRNA
circGNB1	circGNB1	circRNA
circGNE	circGNE	circRNA
circGNPDA2	circGNPDA2	circRNA
circGNPNAT1	circGNPNAT1	circRNA
circGNPTAB	circGNPTAB	circRNA
circGOLGA1	circGOLGA1	circRNA
circGOLGA3	circGOLGA3	circRNA
circGOLGA4	circGOLGA4	circRNA
circGOLPH3	circGOLPH3	circRNA
circGOLPH3L	circGOLPH3L	circRNA
circGON4L	circGON4L	circRNA
circGPATCH1	circGPATCH1	circRNA
circGPATCH2	circGPATCH2	circRNA
circGPBP1L1	circGPBP1L1	circRNA
circGPD1L	circGPD1L	circRNA
circGPI	circGPI	circRNA
circGPN1	circGPN1	circRNA
circGPN3	circGPN3	circRNA
circGPR107	circGPR107	circRNA
circGPR137B	circGPR137B	circRNA
circGPSM2	circGPSM2	circRNA
circGRAMD4	circGRAMD4	circRNA
circGREB1	circGREB1	circRNA
circGRIP1	circGRIP1	circRNA
circGSE1	circGSE1	circRNA
circGSK3B	circGSK3B	circRNA
circGSTO1	circGSTO1	circRNA
circGTF2E1	circGTF2E1	circRNA
circGTF2H2C	circGTF2H2C	circRNA
circGTF2IP1	circGTF2IP1	circRNA
circGTF3C1	circGTF3C1	circRNA
circGTF3C3	circGTF3C3	circRNA
circGTPBP1	circGTPBP1	circRNA
circGTPBP4	circGTPBP4	circRNA
circGTSE1	circGTSE1	circRNA
circGUF1	circGUF1	circRNA
circGUSB	circGUSB	circRNA
circHABP4	circHABP4	circRNA
circHACE1	circHACE1	circRNA
circHACL1	circHACL1	circRNA
circHAT1	circHAT1	circRNA
circHAUS6	circHAUS6	circRNA
circHBS1L	circHBS1L	circRNA
circHCCS	circHCCS	circRNA
circHDAC4	circHDAC4	circRNA
circHDAC9	circHDAC9	circRNA
circHDLBP	circHDLBP	circRNA
circHEATR1	circHEATR1	circRNA
circHEATR5A	circHEATR5A	circRNA
circHECTD1	circHECTD1	circRNA
circHECTD4	circHECTD4	circRNA
circHELQ	circHELQ	circRNA
circHELZ	circHELZ	circRNA
circHERC1	circHERC1	circRNA
circHERC2	circHERC2	circRNA
circHERC2P2	circHERC2P2	circRNA
circHERC2P9	circHERC2P9	circRNA
circHERC4	circHERC4	circRNA
circHGSNAT	circHGSNAT	circRNA
circHIF1A	circHIF1A	circRNA
circHIKESHI	circHIKESHI	circRNA
circHIP1	circHIP1	circRNA
circHIPK2	circHIPK2	circRNA
circHIPK3	circHIPK3	circRNA
circHIRA	circHIRA	circRNA
circHLA-E	circHLA-E	circRNA
circHMCES	circHMCES	circRNA
circHMG20A	circHMG20A	circRNA
circHMGCS1	circHMGCS1	circRNA
circHMMR	circHMMR	circRNA
circHNRNPA2B1	circHNRNPA2B1	circRNA
circHNRNPC	circHNRNPC	circRNA
circHNRNPDL	circHNRNPDL	circRNA
circHNRNPH1	circHNRNPH1	circRNA
circHNRNPH3	circHNRNPH3	circRNA
circHNRNPK	circHNRNPK	circRNA
circHNRNPM	circHNRNPM	circRNA
circHNRNPUL1	circHNRNPUL1	circRNA
circHOMER1	circHOMER1	circRNA
circHOOK3	circHOOK3	circRNA
circHP1BP3	circHP1BP3	circRNA
circHPRT1	circHPRT1	circRNA
circHPS3	circHPS3	circRNA
circHPS4	circHPS4	circRNA
circHSF2BP	circHSF2BP	circRNA
circHSP90AB1	circHSP90AB1	circRNA
circHSP90B1	circHSP90B1	circRNA
circHSPA14	circHSPA14	circRNA
circHSPA4	circHSPA4	circRNA
circHSPD1	circHSPD1	circRNA
circHSPH1	circHSPH1	circRNA
circHTRA3	circHTRA3	circRNA
circHTT	circHTT	circRNA
circHUWE1	circHUWE1	circRNA
circIAH1	circIAH1	circRNA
circIARS	circIARS	circRNA
circIBTK	circIBTK	circRNA
circICA1L	circICA1L	circRNA
circICE1	circICE1	circRNA
circICE2	circICE2	circRNA
circIDE	circIDE	circRNA
circIDH2	circIDH2	circRNA
circIFFO2	circIFFO2	circRNA
circIFI44	circIFI44	circRNA
circIFNAR1	circIFNAR1	circRNA
circIFNGR2	circIFNGR2	circRNA
circIFT52	circIFT52	circRNA
circIGBP1	circIGBP1	circRNA
circIGF2BP1	circIGF2BP1	circRNA
circIGF2R	circIGF2R	circRNA
circIGHD	circIGHD	circRNA
circIGHMBP2	circIGHMBP2	circRNA
circIKZF1	circIKZF1	circRNA
circIL27RA	circIL27RA	circRNA
circIMMP1L	circIMMP1L	circRNA
circIMMP2L	circIMMP2L	circRNA
circINO80	circINO80	circRNA
circINPP4A	circINPP4A	circRNA
circINPP4B	circINPP4B	circRNA
circINPP5B	circINPP5B	circRNA
circINPP5D	circINPP5D	circRNA
circINSR	circINSR	circRNA
circINTS2	circINTS2	circRNA
circINTS6	circINTS6	circRNA
circINTS8	circINTS8	circRNA
circINVS	circINVS	circRNA
circIPO7	circIPO7	circRNA
circIPO8	circIPO8	circRNA
circIPO9	circIPO9	circRNA
circIPP	circIPP	circRNA
circIQCB1	circIQCB1	circRNA
circIQGAP1	circIQGAP1	circRNA
circIQGAP2	circIQGAP2	circRNA
circIREB2	circIREB2	circRNA
circIRF1	circIRF1	circRNA
circIRX1	circIRX1	circRNA
circITCH	circITCH	circRNA
circITFG1	circITFG1	circRNA
circITFG2	circITFG2	circRNA
circITGA4	circITGA4	circRNA
circITGA8	circITGA8	circRNA
circITGB3BP	circITGB3BP	circRNA
circITPR1	circITPR1	circRNA
circITPR3	circITPR3	circRNA
circITPRID2	circITPRID2	circRNA
circJADE3	circJADE3	circRNA
circJAK1	circJAK1	circRNA
circJAK2	circJAK2	circRNA
circJAK3	circJAK3	circRNA
circJARID2	circJARID2	circRNA
circJMJD1C	circJMJD1C	circRNA
circJMY	circJMY	circRNA
circKARS	circKARS	circRNA
circKAT2B	circKAT2B	circRNA
circKAT7	circKAT7	circRNA
circKATNA1	circKATNA1	circRNA
circKATNAL1	circKATNAL1	circRNA
circKATNBL1	circKATNBL1	circRNA
circKCMF1	circKCMF1	circRNA
circKCTD18	circKCTD18	circRNA
circKDM1A	circKDM1A	circRNA
circKDM1B	circKDM1B	circRNA
circKDM2A	circKDM2A	circRNA
circKDM3A	circKDM3A	circRNA
circKDM3B	circKDM3B	circRNA
circKDM4A	circKDM4A	circRNA
circKDM4C	circKDM4C	circRNA
circKDM5A	circKDM5A	circRNA
circKDM5B	circKDM5B	circRNA
circKDM6A	circKDM6A	circRNA
circKHSRP	circKHSRP	circRNA
circKIAA0232	circKIAA0232	circRNA
circKIAA0319L	circKIAA0319L	circRNA
circKIAA0391	circKIAA0391	circRNA
circKIAA0586	circKIAA0586	circRNA
circKIAA0930	circKIAA0930	circRNA
circKIAA1109	circKIAA1109	circRNA
circKIAA1143	circKIAA1143	circRNA
circKIAA1328	circKIAA1328	circRNA
circKIAA1841	circKIAA1841	circRNA
circKIAA2026	circKIAA2026	circRNA
circKIF11	circKIF11	circRNA
circKIF13B	circKIF13B	circRNA
circKIF14	circKIF14	circRNA
circKIF15	circKIF15	circRNA
circKIF16B	circKIF16B	circRNA
circKIF1B	circKIF1B	circRNA
circKIF20B	circKIF20B	circRNA
circKIF22	circKIF22	circRNA
circKIF24	circKIF24	circRNA
circKIF27	circKIF27	circRNA
circKIF2A	circKIF2A	circRNA
circKIF2C	circKIF2C	circRNA
circKIF4A	circKIF4A	circRNA
circKIF5B	circKIF5B	circRNA
circKIFC1	circKIFC1	circRNA
circKIN	circKIN	circRNA
circKIZ	circKIZ	circRNA
circKLC1	circKLC1	circRNA
circKLHL28	circKLHL28	circRNA
circKLHL8	circKLHL8	circRNA
circKMT2A	circKMT2A	circRNA
circKMT2C	circKMT2C	circRNA
circKMT2D	circKMT2D	circRNA
circKMT2E	circKMT2E	circRNA
circKMT5B	circKMT5B	circRNA
circKNL1	circKNL1	circRNA
circKNTC1	circKNTC1	circRNA
circKPNA1	circKPNA1	circRNA
circKPNA3	circKPNA3	circRNA
circKPNA4	circKPNA4	circRNA
circKPNA5	circKPNA5	circRNA
circKPNB1	circKPNB1	circRNA
circKRCC1	circKRCC1	circRNA
circKRIT1	circKRIT1	circRNA
circKTN1	circKTN1	circRNA
circKYAT3	circKYAT3	circRNA
circL3MBTL2	circL3MBTL2	circRNA
circLACTB	circLACTB	circRNA
circLACTB2	circLACTB2	circRNA
circLAMP1	circLAMP1	circRNA
circLAMP2	circLAMP2	circRNA
circLAPTM4B	circLAPTM4B	circRNA
circLARP1B	circLARP1B	circRNA
circLARP4	circLARP4	circRNA
circLARP4B	circLARP4B	circRNA
circLARS	circLARS	circRNA
circLAS1L	circLAS1L	circRNA
circLATS1	circLATS1	circRNA
circLDB1	circLDB1	circRNA
circLDHA	circLDHA	circRNA
circLDLR	circLDLR	circRNA
circLEF1	circLEF1	circRNA
circLIG1	circLIG1	circRNA
circLIG3	circLIG3	circRNA
circLIN54	circLIN54	circRNA
circLINC00174	circLINC00174	circRNA
circLINC00467	circLINC00467	circRNA
circLINC00689	circLINC00689	circRNA
circLINS1	circLINS1	circRNA
circLIPA	circLIPA	circRNA
circLMBR1	circLMBR1	circRNA
circLMBRD1	circLMBRD1	circRNA
circLMNB1	circLMNB1	circRNA
circLMNB2	circLMNB2	circRNA
circlnc-ASTN1-1	circlnc-ASTN1-1	circRNA
circlnc-BRF1-42	circlnc-BRF1-42	circRNA
circlnc-C1QTNF3-AMACR-2	circlnc-C1QTNF3-AMACR-2	circRNA
circlnc-CCNB1IP1-1	circlnc-CCNB1IP1-1	circRNA
circlnc-CCT4-1	circlnc-CCT4-1	circRNA
circlnc-CYB5R2-1	circlnc-CYB5R2-1	circRNA
circlnc-DNAJC5-1	circlnc-DNAJC5-1	circRNA
circlnc-ELFN1-2	circlnc-ELFN1-2	circRNA
circlnc-ELK3-1	circlnc-ELK3-1	circRNA
circlnc-FUBP1-2	circlnc-FUBP1-2	circRNA
circlnc-HASPIN-2	circlnc-HASPIN-2	circRNA
circlnc-HMHB1-1	circlnc-HMHB1-1	circRNA
circlnc-IRS2-1	circlnc-IRS2-1	circRNA
circlnc-IRX3-80	circlnc-IRX3-80	circRNA
circlnc-LTBP3-2	circlnc-LTBP3-2	circRNA
circlnc-PILRB-1	circlnc-PILRB-1	circRNA
circlnc-SNRPN-8	circlnc-SNRPN-8	circRNA
circlnc-SPPL3-2	circlnc-SPPL3-2	circRNA
circlnc-TAL2-2	circlnc-TAL2-2	circRNA
circlnc-TCIM-2	circlnc-TCIM-2	circRNA
circlnc-USP33-1	circlnc-USP33-1	circRNA
circlnc-ZC3H12B-18	circlnc-ZC3H12B-18	circRNA
circlnc-ZCCHC7-2	circlnc-ZCCHC7-2	circRNA
circlnc-ZNF681-241	circlnc-ZNF681-241	circRNA
circLONP2	circLONP2	circRNA
circLONRF1	circLONRF1	circRNA
circLPIN2	circLPIN2	circRNA
circLRBA	circLRBA	circRNA
circLRCH1	circLRCH1	circRNA
circLRCH3	circLRCH3	circRNA
circLRGUK	circLRGUK	circRNA
circLRIG2	circLRIG2	circRNA
circLRMP	circLRMP	circRNA
circLRP6	circLRP6	circRNA
circLRP8	circLRP8	circRNA
circLRPPRC	circLRPPRC	circRNA
circLRRC28	circLRRC28	circRNA
circLRRC37B	circLRRC37B	circRNA
circLRRC75A-AS1	circLRRC75A-AS1	circRNA
circLRRC8B	circLRRC8B	circRNA
circLRRC8C	circLRRC8C	circRNA
circLRRC8C-DT	circLRRC8C-DT	circRNA
circLRRCC1	circLRRCC1	circRNA
circLRSAM1	circLRSAM1	circRNA
circLRWD1	circLRWD1	circRNA
circLSM1	circLSM1	circRNA
circLSM14B	circLSM14B	circRNA
circLTN1	circLTN1	circRNA
circLUC7L2	circLUC7L2	circRNA
circLUC7L3	circLUC7L3	circRNA
circLUZP1	circLUZP1	circRNA
circLYN	circLYN	circRNA
circLYRM1	circLYRM1	circRNA
circMACF1	circMACF1	circRNA
circMACO1	circMACO1	circRNA
circMAD1L1	circMAD1L1	circRNA
circMALAT1	circMALAT1	circRNA
circMAN1A2	circMAN1A2	circRNA
circMAN2A1	circMAN2A1	circRNA
circMANBA	circMANBA	circRNA
circMAP3K1	circMAP3K1	circRNA
circMAP3K2	circMAP3K2	circRNA
circMAP3K20	circMAP3K20	circRNA
circMAP3K5	circMAP3K5	circRNA
circMAP3K7	circMAP3K7	circRNA
circMAP4K3	circMAP4K3	circRNA
circMAP4K4	circMAP4K4	circRNA
circMAP4K5	circMAP4K5	circRNA
circMAP7	circMAP7	circRNA
circMAPK1	circMAPK1	circRNA
circMAPK1IP1L	circMAPK1IP1L	circRNA
circMAPK8	circMAPK8	circRNA
circMAPKAPK5	circMAPKAPK5	circRNA
circMARCH2	circMARCH2	circRNA
circMARCH6	circMARCH6	circRNA
circMARCH7	circMARCH7	circRNA
circMARK4	circMARK4	circRNA
circMASTL	circMASTL	circRNA
circMATR3	circMATR3	circRNA
circMAVS	circMAVS	circRNA
circMBNL2	circMBNL2	circRNA
circMBTD1	circMBTD1	circRNA
circMBTPS1	circMBTPS1	circRNA
circMCCC1	circMCCC1	circRNA
circMCF2L2	circMCF2L2	circRNA
circMCM3	circMCM3	circRNA
circMCM3AP	circMCM3AP	circRNA
circMCM5	circMCM5	circRNA
circMCM6	circMCM6	circRNA
circMCM8	circMCM8	circRNA
circMCPH1	circMCPH1	circRNA
circMCTP2	circMCTP2	circRNA
circMCU	circMCU	circRNA
circMDFIC	circMDFIC	circRNA
circMDGA2	circMDGA2	circRNA
circMDM1	circMDM1	circRNA
circMDM2	circMDM2	circRNA
circMDN1	circMDN1	circRNA
circME2	circME2	circRNA
circMED13	circMED13	circRNA
circMED13L	circMED13L	circRNA
circMED14	circMED14	circRNA
circMED21	circMED21	circRNA
circMED23	circMED23	circRNA
circMED28	circMED28	circRNA
circMED4	circMED4	circRNA
circMEIS1	circMEIS1	circRNA
circMELK	circMELK	circRNA
circMERTK	circMERTK	circRNA
circMETAP1	circMETAP1	circRNA
circMFAP1	circMFAP1	circRNA
circMFNG	circMFNG	circRNA
circMFSD2B	circMFSD2B	circRNA
circMGA	circMGA	circRNA
circMGAT1	circMGAT1	circRNA
circMGAT5	circMGAT5	circRNA
circMGME1	circMGME1	circRNA
circMIA3	circMIA3	circRNA
circMIB1	circMIB1	circRNA
circMICAL3	circMICAL3	circRNA
circMIER1	circMIER1	circRNA
circMIER3	circMIER3	circRNA
circMIGA1	circMIGA1	circRNA
circMILR1	circMILR1	circRNA
circMKLN1	circMKLN1	circRNA
circMLH3	circMLH3	circRNA
circMLLT10	circMLLT10	circRNA
circMLXIP	circMLXIP	circRNA
circMMADHC	circMMADHC	circRNA
circMME	circMME	circRNA
circMMS22L	circMMS22L	circRNA
circMOB1A	circMOB1A	circRNA
circMON2	circMON2	circRNA
circMORC2	circMORC2	circRNA
circMORC3	circMORC3	circRNA
circMORF4L1	circMORF4L1	circRNA
circMPHOSPH8	circMPHOSPH8	circRNA
circMPHOSPH9	circMPHOSPH9	circRNA
circMPRIP	circMPRIP	circRNA
circMRE11	circMRE11	circRNA
circMRPL42	circMRPL42	circRNA
circMRPS6	circMRPS6	circRNA
circMRTFA	circMRTFA	circRNA
circMRTFB	circMRTFB	circRNA
circMSANTD3-TMEFF1	circMSANTD3-TMEFF1	circRNA
circMSANTD4	circMSANTD4	circRNA
circMSH2	circMSH2	circRNA
circMSH3	circMSH3	circRNA
circMSH5	circMSH5	circRNA
circMSH6	circMSH6	circRNA
circMSI2	circMSI2	circRNA
circMSMO1	circMSMO1	circRNA
circMSN	circMSN	circRNA
circMSR1	circMSR1	circRNA
circMTCH2	circMTCH2	circRNA
circMTHFD1L	circMTHFD1L	circRNA
circMTHFD2L	circMTHFD2L	circRNA
circMTIF2	circMTIF2	circRNA
circMTM1	circMTM1	circRNA
circMTMR1	circMTMR1	circRNA
circMTMR12	circMTMR12	circRNA
circMTOR	circMTOR	circRNA
circMTPAP	circMTPAP	circRNA
circMTPN	circMTPN	circRNA
circMTR	circMTR	circRNA
circMTREX	circMTREX	circRNA
circMUT	circMUT	circRNA
circMVB12B	circMVB12B	circRNA
circMX1	circMX1	circRNA
circMYBL2	circMYBL2	circRNA
circMYCBP2	circMYCBP2	circRNA
circMYH10	circMYH10	circRNA
circMYH9	circMYH9	circRNA
circMYLK	circMYLK	circRNA
circMYO10	circMYO10	circRNA
circMYO18A	circMYO18A	circRNA
circMYO18B	circMYO18B	circRNA
circMYO19	circMYO19	circRNA
circMYO5A	circMYO5A	circRNA
circMYO5C	circMYO5C	circRNA
circMYO9B	circMYO9B	circRNA
circN4BP2	circN4BP2	circRNA
circN4BP2L2	circN4BP2L2	circRNA
circNAA15	circNAA15	circRNA
circNAA16	circNAA16	circRNA
circNAA20	circNAA20	circRNA
circNAA25	circNAA25	circRNA
circNAB1	circNAB1	circRNA
circNADK	circNADK	circRNA
circNADK2	circNADK2	circRNA
circNANS	circNANS	circRNA
circNAP1L4	circNAP1L4	circRNA
circNARS	circNARS	circRNA
circNARS2	circNARS2	circRNA
circNAXD	circNAXD	circRNA
circNBAS	circNBAS	circRNA
circNCAPD3	circNCAPD3	circRNA
circNCAPG	circNCAPG	circRNA
circNCAPG2	circNCAPG2	circRNA
circNCAPH	circNCAPH	circRNA
circNCBP3	circNCBP3	circRNA
circNCKAP1	circNCKAP1	circRNA
circNCL	circNCL	circRNA
circNCLN	circNCLN	circRNA
circNCOA1	circNCOA1	circRNA
circNCOA2	circNCOA2	circRNA
circNCOA4	circNCOA4	circRNA
circNCOA5	circNCOA5	circRNA
circNCOA6	circNCOA6	circRNA
circNCOR1	circNCOR1	circRNA
circNDC1	circNDC1	circRNA
circNDST1	circNDST1	circRNA
circNDUFAF6	circNDUFAF6	circRNA
circNDUFS1	circNDUFS1	circRNA
circNDUFV2	circNDUFV2	circRNA
circNEAT1	circNEAT1	circRNA
circNEDD1	circNEDD1	circRNA
circNEIL3	circNEIL3	circRNA
circNEK1	circNEK1	circRNA
circNEK4	circNEK4	circRNA
circNEK9	circNEK9	circRNA
circNEMF	circNEMF	circRNA
circNF1	circNF1	circRNA
circNF2	circNF2	circRNA
circNFAT5	circNFAT5	circRNA
circNFATC1	circNFATC1	circRNA
circNFATC3	circNFATC3	circRNA
circNFKB1	circNFKB1	circRNA
circNFX1	circNFX1	circRNA
circNFXL1	circNFXL1	circRNA
circNFYB	circNFYB	circRNA
circNFYC	circNFYC	circRNA
circNGLY1	circNGLY1	circRNA
circNHLRC2	circNHLRC2	circRNA
circNHSL1	circNHSL1	circRNA
circNIN	circNIN	circRNA
circNIPBL	circNIPBL	circRNA
circNIPSNAP2	circNIPSNAP2	circRNA
circNKAP	circNKAP	circRNA
circNKTR	circNKTR	circRNA
circNLK	circNLK	circRNA
circNLN	circNLN	circRNA
circNME7	circNME7	circRNA
circNMI	circNMI	circRNA
circNMT1	circNMT1	circRNA
circNMT2	circNMT2	circRNA
circNNT	circNNT	circRNA
circNOA1	circNOA1	circRNA
circNOCT	circNOCT	circRNA
circNOL10	circNOL10	circRNA
circNOL11	circNOL11	circRNA
circNOL9	circNOL9	circRNA
circNOLC1	circNOLC1	circRNA
circNOP14	circNOP14	circRNA
circNOP58	circNOP58	circRNA
circNOTCH1	circNOTCH1	circRNA
circNOTCH2	circNOTCH2	circRNA
circNPAT	circNPAT	circRNA
circNPEPPS	circNPEPPS	circRNA
circNPLOC4	circNPLOC4	circRNA
circNR2C1	circNR2C1	circRNA
circNR2C2	circNR2C2	circRNA
circNR3C1	circNR3C1	circRNA
circNR3C2	circNR3C2	circRNA
circNRDC	circNRDC	circRNA
circNRF1	circNRF1	circRNA
circNRIP1	circNRIP1	circRNA
circNSD1	circNSD1	circRNA
circNSD2	circNSD2	circRNA
circNSD3	circNSD3	circRNA
circNSMCE2	circNSMCE2	circRNA
circNSMCE4A	circNSMCE4A	circRNA
circNSUN2	circNSUN2	circRNA
circNSUN4	circNSUN4	circRNA
circNSUN6	circNSUN6	circRNA
circNT5C2	circNT5C2	circRNA
circNT5C3B	circNT5C3B	circRNA
circNTAN1	circNTAN1	circRNA
circNUBPL	circNUBPL	circRNA
circNUCKS1	circNUCKS1	circRNA
circNUDC	circNUDC	circRNA
circNUDCD1	circNUDCD1	circRNA
circNUDT3	circNUDT3	circRNA
circNUP107	circNUP107	circRNA
circNUP133	circNUP133	circRNA
circNUP153	circNUP153	circRNA
circNUP155	circNUP155	circRNA
circNUP160	circNUP160	circRNA
circNUP188	circNUP188	circRNA
circNUP205	circNUP205	circRNA
circNUP43	circNUP43	circRNA
circNUP54	circNUP54	circRNA
circNUP58	circNUP58	circRNA
circNUP85	circNUP85	circRNA
circNUP88	circNUP88	circRNA
circNUP98	circNUP98	circRNA
circNVL	circNVL	circRNA
circOAT	circOAT	circRNA
circOGA	circOGA	circRNA
circOGDH	circOGDH	circRNA
circOGT	circOGT	circRNA
circOIP5	circOIP5	circRNA
circOMA1	circOMA1	circRNA
circOPA1	circOPA1	circRNA
circOPTN	circOPTN	circRNA
circORC3	circORC3	circRNA
circORC4	circORC4	circRNA
circOSBPL11	circOSBPL11	circRNA
circOSBPL8	circOSBPL8	circRNA
circOTUD4	circOTUD4	circRNA
circP4HA1	circP4HA1	circRNA
circPABPC1	circPABPC1	circRNA
circPACS1	circPACS1	circRNA
circPACSIN2	circPACSIN2	circRNA
circPAFAH1B1	circPAFAH1B1	circRNA
circPAG1	circPAG1	circRNA
circPAICS	circPAICS	circRNA
circPAIP1	circPAIP1	circRNA
circPAK1	circPAK1	circRNA
circPAK2	circPAK2	circRNA
circPAN3	circPAN3	circRNA
circPANK3	circPANK3	circRNA
circPAPOLA	circPAPOLA	circRNA
circPAPOLG	circPAPOLG	circRNA
circPARD3	circPARD3	circRNA
circPARG	circPARG	circRNA
circPARP1	circPARP1	circRNA
circPARP14	circPARP14	circRNA
circPARP16	circPARP16	circRNA
circPARP4	circPARP4	circRNA
circPARP6	circPARP6	circRNA
circPAX5	circPAX5	circRNA
circPAXBP1	circPAXBP1	circRNA
circPAXIP1	circPAXIP1	circRNA
circPBRM1	circPBRM1	circRNA
circPCCA	circPCCA	circRNA
circPCF11	circPCF11	circRNA
circPCLO	circPCLO	circRNA
circPCM1	circPCM1	circRNA
circPCMT1	circPCMT1	circRNA
circPCMTD1	circPCMTD1	circRNA
circPCMTD2	circPCMTD2	circRNA
circPCNT	circPCNT	circRNA
circPCYT1A	circPCYT1A	circRNA
circPDCD11	circPDCD11	circRNA
circPDCL3	circPDCL3	circRNA
circPDHX	circPDHX	circRNA
circPDIA3	circPDIA3	circRNA
circPDIA4	circPDIA4	circRNA
circPDIA6	circPDIA6	circRNA
circPDK1	circPDK1	circRNA
circPDPR	circPDPR	circRNA
circPDS5A	circPDS5A	circRNA
circPDS5B	circPDS5B	circRNA
circPDSS2	circPDSS2	circRNA
circPDXDC1	circPDXDC1	circRNA
circPEAK1	circPEAK1	circRNA
circPELI1	circPELI1	circRNA
circPEX1	circPEX1	circRNA
circPFKM	circPFKM	circRNA
circPHACTR1	circPHACTR1	circRNA
circPHACTR4	circPHACTR4	circRNA
circPHAX	circPHAX	circRNA
circPHF12	circPHF12	circRNA
circPHF14	circPHF14	circRNA
circPHF20	circPHF20	circRNA
circPHF20L1	circPHF20L1	circRNA
circPHF21A	circPHF21A	circRNA
circPHF3	circPHF3	circRNA
circPHIP	circPHIP	circRNA
circPHKB	circPHKB	circRNA
circPHKG2	circPHKG2	circRNA
circPHLDB2	circPHLDB2	circRNA
circPHRF1	circPHRF1	circRNA
circPHYH	circPHYH	circRNA
circPI4KA	circPI4KA	circRNA
circPI4KB	circPI4KB	circRNA
circPIAS1	circPIAS1	circRNA
circPIAS2	circPIAS2	circRNA
circPIBF1	circPIBF1	circRNA
circPIGG	circPIGG	circRNA
circPIGK	circPIGK	circRNA
circPIK3AP1	circPIK3AP1	circRNA
circPIK3C2A	circPIK3C2A	circRNA
circPIK3C2B	circPIK3C2B	circRNA
circPIK3C3	circPIK3C3	circRNA
circPIK3CB	circPIK3CB	circRNA
circPIK3R1	circPIK3R1	circRNA
circPIK3R2	circPIK3R2	circRNA
circPIKFYVE	circPIKFYVE	circRNA
circPINLYP	circPINLYP	circRNA
circPIP5K1A	circPIP5K1A	circRNA
circPIP5K1C	circPIP5K1C	circRNA
circPITPNA	circPITPNA	circRNA
circPITPNB	circPITPNB	circRNA
circPKD2	circPKD2	circRNA
circPKN1	circPKN1	circRNA
circPKN2	circPKN2	circRNA
circPLAA	circPLAA	circRNA
circPLAGL2	circPLAGL2	circRNA
circPLCB1	circPLCB1	circRNA
circPLCG2	circPLCG2	circRNA
circPLEKHA3	circPLEKHA3	circRNA
circPLIN2	circPLIN2	circRNA
circPLPBP	circPLPBP	circRNA
circPLXNB2	circPLXNB2	circRNA
circPMPCA	circPMPCA	circRNA
circPMPCB	circPMPCB	circRNA
circPMS1	circPMS1	circRNA
circPNN	circPNN	circRNA
circPNO1	circPNO1	circRNA
circPNPT1	circPNPT1	circRNA
circPOC1A	circPOC1A	circRNA
circPOC1B	circPOC1B	circRNA
circPOLA1	circPOLA1	circRNA
circPOLB	circPOLB	circRNA
circPOLH	circPOLH	circRNA
circPOLK	circPOLK	circRNA
circPOLQ	circPOLQ	circRNA
circPOLR1B	circPOLR1B	circRNA
circPOLR1E	circPOLR1E	circRNA
circPOLR3A	circPOLR3A	circRNA
circPOLR3C	circPOLR3C	circRNA
circPOLR3D	circPOLR3D	circRNA
circPOM121	circPOM121	circRNA
circPOM121C	circPOM121C	circRNA
circPOU2F1	circPOU2F1	circRNA
circPPIL4	circPPIL4	circRNA
circPPIP5K2	circPPIP5K2	circRNA
circPPM1A	circPPM1A	circRNA
circPPM1D	circPPM1D	circRNA
circPPM1G	circPPM1G	circRNA
circPPP1R12B	circPPP1R12B	circRNA
circPPP1R16B	circPPP1R16B	circRNA
circPPP1R8	circPPP1R8	circRNA
circPPP2R1B	circPPP2R1B	circRNA
circPPP2R5A	circPPP2R5A	circRNA
circPPP2R5C	circPPP2R5C	circRNA
circPPP3CB	circPPP3CB	circRNA
circPPP4R1	circPPP4R1	circRNA
circPPP4R3A	circPPP4R3A	circRNA
circPPP4R3B	circPPP4R3B	circRNA
circPPP6C	circPPP6C	circRNA
circPPP6R2	circPPP6R2	circRNA
circPPP6R3	circPPP6R3	circRNA
circPRC1	circPRC1	circRNA
circPREPL	circPREPL	circRNA
circPREX1	circPREX1	circRNA
circPRIM1	circPRIM1	circRNA
circPRIM2	circPRIM2	circRNA
circPRIMPOL	circPRIMPOL	circRNA
circPRKAB2	circPRKAB2	circRNA
circPRKAR2A	circPRKAR2A	circRNA
circPRKCA	circPRKCA	circRNA
circPRKCB	circPRKCB	circRNA
circPRKCE	circPRKCE	circRNA
circPRKCI	circPRKCI	circRNA
circPRKDC	circPRKDC	circRNA
circPRMT3	circPRMT3	circRNA
circPRPF40A	circPRPF40A	circRNA
circPRPF4B	circPRPF4B	circRNA
circPRPF6	circPRPF6	circRNA
circPRPSAP2	circPRPSAP2	circRNA
circPRR14L	circPRR14L	circRNA
circPRR5L	circPRR5L	circRNA
circPRRC2A	circPRRC2A	circRNA
circPRRC2B	circPRRC2B	circRNA
circPRRC2C	circPRRC2C	circRNA
circPRUNE1	circPRUNE1	circRNA
circPRXL2A	circPRXL2A	circRNA
circPSD3	circPSD3	circRNA
circPSIP1	circPSIP1	circRNA
circPSKH1	circPSKH1	circRNA
circPSMA3-AS1	circPSMA3-AS1	circRNA
circPSMB1	circPSMB1	circRNA
circPSMB7	circPSMB7	circRNA
circPSMC3	circPSMC3	circRNA
circPSMD10	circPSMD10	circRNA
circPSMD12	circPSMD12	circRNA
circPSMD14	circPSMD14	circRNA
circPSMD2	circPSMD2	circRNA
circPSME1	circPSME1	circRNA
circPSME4	circPSME4	circRNA
circPSPC1	circPSPC1	circRNA
circPTEN	circPTEN	circRNA
circPTER	circPTER	circRNA
circPTGES3	circPTGES3	circRNA
circPTK2	circPTK2	circRNA
circPTK2B	circPTK2B	circRNA
circPTP4A2	circPTP4A2	circRNA
circPTPN11	circPTPN11	circRNA
circPTPN22	circPTPN22	circRNA
circPTPN4	circPTPN4	circRNA
circPTPRA	circPTPRA	circRNA
circPTPRC	circPTPRC	circRNA
circPTPRG	circPTPRG	circRNA
circPTPRK	circPTPRK	circRNA
circPTTG1IP	circPTTG1IP	circRNA
circPUM1	circPUM1	circRNA
circPUM2	circPUM2	circRNA
circPUM3	circPUM3	circRNA
circPUS7	circPUS7	circRNA
circPUS7L	circPUS7L	circRNA
circPVT1	circPVT1	circRNA
circPWP1	circPWP1	circRNA
circPXK	circPXK	circRNA
circQKI	circQKI	circRNA
circQSER1	circQSER1	circRNA
circQTRT2	circQTRT2	circRNA
circR3HDM1	circR3HDM1	circRNA
circR3HDM2	circR3HDM2	circRNA
circRAB14	circRAB14	circRNA
circRAB23	circRAB23	circRNA
circRAB27A	circRAB27A	circRNA
circRAB2B	circRAB2B	circRNA
circRAB3GAP1	circRAB3GAP1	circRNA
circRAB3GAP2	circRAB3GAP2	circRNA
circRAB4A	circRAB4A	circRNA
circRAB6A	circRAB6A	circRNA
circRABEP1	circRABEP1	circRNA
circRABGAP1	circRABGAP1	circRNA
circRABGEF1	circRABGEF1	circRNA
circRAD18	circRAD18	circRNA
circRAD21	circRAD21	circRNA
circRAD23B	circRAD23B	circRNA
circRAD50	circRAD50	circRNA
circRAF1	circRAF1	circRNA
circRALB	circRALB	circRNA
circRALBP1	circRALBP1	circRNA
circRALGAPA1	circRALGAPA1	circRNA
circRALGAPB	circRALGAPB	circRNA
circRALGDS	circRALGDS	circRNA
circRALY	circRALY	circRNA
circRANBP2	circRANBP2	circRNA
circRANBP3	circRANBP3	circRNA
circRANBP9	circRANBP9	circRNA
circRAP1A	circRAP1A	circRNA
circRAP1GAP2	circRAP1GAP2	circRNA
circRAP1GDS1	circRAP1GDS1	circRNA
circRAPGEF1	circRAPGEF1	circRNA
circRAPGEF2	circRAPGEF2	circRNA
circRAPGEF5	circRAPGEF5	circRNA
circRAPGEF6	circRAPGEF6	circRNA
circRARS	circRARS	circRNA
circRARS2	circRARS2	circRNA
circRASA2	circRASA2	circRNA
circRASGRP1	circRASGRP1	circRNA
circRASSF2	circRASSF2	circRNA
circRASSF8	circRASSF8	circRNA
circRAVER2	circRAVER2	circRNA
circRB1	circRB1	circRNA
circRB1CC1	circRB1CC1	circRNA
circRBAK-RBAKDN	circRBAK-RBAKDN	circRNA
circRBBP5	circRBBP5	circRNA
circRBBP7	circRBBP7	circRNA
circRBCK1	circRBCK1	circRNA
circRBL1	circRBL1	circRNA
circRBM17	circRBM17	circRNA
circRBM23	circRBM23	circRNA
circRBM25	circRBM25	circRNA
circRBM26	circRBM26	circRNA
circRBM33	circRBM33	circRNA
circRBM34	circRBM34	circRNA
circRBM39	circRBM39	circRNA
circRBM6	circRBM6	circRNA
circRBMS2	circRBMS2	circRNA
circRBSN	circRBSN	circRNA
circRC3H1	circRC3H1	circRNA
circRC3H2	circRC3H2	circRNA
circRCBTB1	circRCBTB1	circRNA
circRCC1L	circRCC1L	circRNA
circRCSD1	circRCSD1	circRNA
circRDH11	circRDH11	circRNA
circRECQL	circRECQL	circRNA
circRELCH	circRELCH	circRNA
circRERE	circRERE	circRNA
circREV1	circREV1	circRNA
circREV3L	circREV3L	circRNA
circREXO4	circREXO4	circRNA
circREXO5	circREXO5	circRNA
circRFC1	circRFC1	circRNA
circRFC5	circRFC5	circRNA
circRFWD3	circRFWD3	circRNA
circRGP1	circRGP1	circRNA
circRIC1	circRIC1	circRNA
circRICTOR	circRICTOR	circRNA
circRIF1	circRIF1	circRNA
circRILPL1	circRILPL1	circRNA
circRIMKLB	circRIMKLB	circRNA
circRIMS3	circRIMS3	circRNA
circRIOK3	circRIOK3	circRNA
circRIPK1	circRIPK1	circRNA
circRIPOR2	circRIPOR2	circRNA
circRLIM	circRLIM	circRNA
circRMC1	circRMC1	circRNA
circRNASEH2B	circRNASEH2B	circRNA
circRNF115	circRNF115	circRNA
circRNF125	circRNF125	circRNA
circRNF138	circRNF138	circRNA
circRNF145	circRNF145	circRNA
circRNF149	circRNF149	circRNA
circRNF168	circRNF168	circRNA
circRNF213	circRNF213	circRNA
circRNF214	circRNF214	circRNA
circRNF216	circRNF216	circRNA
circRNF219	circRNF219	circRNA
circRNF34	circRNF34	circRNA
circRNF38	circRNF38	circRNA
circRNF41	circRNF41	circRNA
circRNF7	circRNF7	circRNA
circRNGTT	circRNGTT	circRNA
circROCK1	circROCK1	circRNA
circROCK2	circROCK2	circRNA
circRPA1	circRPA1	circRNA
circRPAP2	circRPAP2	circRNA
circRPE	circRPE	circRNA
circRPL41	circRPL41	circRNA
circRPL7	circRPL7	circRNA
circRPLP0	circRPLP0	circRNA
circRPN2	circRPN2	circRNA
circRPRD2	circRPRD2	circRNA
circRPS14	circRPS14	circRNA
circRPS2	circRPS2	circRNA
circRPS4X	circRPS4X	circRNA
circRPUSD4	circRPUSD4	circRNA
circRRAGD	circRRAGD	circRNA
circRRP15	circRRP15	circRNA
circRRP1B	circRRP1B	circRNA
circRSF1	circRSF1	circRNA
circRSRC1	circRSRC1	circRNA
circRSRP1	circRSRP1	circRNA
circRTCA	circRTCA	circRNA
circRTF1	circRTF1	circRNA
circRTN4	circRTN4	circRNA
circRWDD1	circRWDD1	circRNA
circSAAL1	circSAAL1	circRNA
circSACM1L	circSACM1L	circRNA
circSACS	circSACS	circRNA
circSAE1	circSAE1	circRNA
circSAFB	circSAFB	circRNA
circSAFB2	circSAFB2	circRNA
circSAP130	circSAP130	circRNA
circSAV1	circSAV1	circRNA
circSBDSP1	circSBDSP1	circRNA
circSBF2	circSBF2	circRNA
circSBNO1	circSBNO1	circRNA
circSBNO2	circSBNO2	circRNA
circSCAF1	circSCAF1	circRNA
circSCAF11	circSCAF11	circRNA
circSCAF4	circSCAF4	circRNA
circSCAF8	circSCAF8	circRNA
circSCAI	circSCAI	circRNA
circSCAP	circSCAP	circRNA
circSCAPER	circSCAPER	circRNA
circSCCPDH	circSCCPDH	circRNA
circSCFD1	circSCFD1	circRNA
circSCLT1	circSCLT1	circRNA
circSCMH1	circSCMH1	circRNA
circSCML2	circSCML2	circRNA
circSCP2	circSCP2	circRNA
circSCRN3	circSCRN3	circRNA
circSCYL2	circSCYL2	circRNA
circSDAD1	circSDAD1	circRNA
circSDCCAG8	circSDCCAG8	circRNA
circSDE2	circSDE2	circRNA
circSDF4	circSDF4	circRNA
circSDHAF4	circSDHAF4	circRNA
circSEC11A	circSEC11A	circRNA
circSEC16A	circSEC16A	circRNA
circSEC22B	circSEC22B	circRNA
circSEC22C	circSEC22C	circRNA
circSEC23A	circSEC23A	circRNA
circSEC23B	circSEC23B	circRNA
circSEC23IP	circSEC23IP	circRNA
circSEC24A	circSEC24A	circRNA
circSEC24B	circSEC24B	circRNA
circSEC24C	circSEC24C	circRNA
circSEC31A	circSEC31A	circRNA
circSEC61A1	circSEC61A1	circRNA
circSEC63	circSEC63	circRNA
circSECISBP2	circSECISBP2	circRNA
circSECISBP2L	circSECISBP2L	circRNA
circSELENOI	circSELENOI	circRNA
circSEMA4D	circSEMA4D	circRNA
circSENP6	circSENP6	circRNA
circSEPHS1	circSEPHS1	circRNA
circSEPSECS	circSEPSECS	circRNA
circSEPT6	circSEPT6	circRNA
circSERINC3	circSERINC3	circRNA
circSESTD1	circSESTD1	circRNA
circSET	circSET	circRNA
circSETD1A	circSETD1A	circRNA
circSETD2	circSETD2	circRNA
circSETD3	circSETD3	circRNA
circSETD5	circSETD5	circRNA
circSETDB2	circSETDB2	circRNA
circSETX	circSETX	circRNA
circSF1	circSF1	circRNA
circSF3A3	circSF3A3	circRNA
circSF3B1	circSF3B1	circRNA
circSF3B2	circSF3B2	circRNA
circSF3B3	circSF3B3	circRNA
circSFMBT1	circSFMBT1	circRNA
circSFMBT2	circSFMBT2	circRNA
circSFPQ	circSFPQ	circRNA
circSFSWAP	circSFSWAP	circRNA
circSFT2D2	circSFT2D2	circRNA
circSGK3	circSGK3	circRNA
circSGO1	circSGO1	circRNA
circSH2B2	circSH2B2	circRNA
circSH3GLB1	circSH3GLB1	circRNA
circSH3RF1	circSH3RF1	circRNA
circSH3RF3	circSH3RF3	circRNA
circSHANK3	circSHANK3	circRNA
circSHCBP1	circSHCBP1	circRNA
circSHPRH	circSHPRH	circRNA
circSIL1	circSIL1	circRNA
circSIN3A	circSIN3A	circRNA
circSIPA1L3	circSIPA1L3	circRNA
circSIRT1	circSIRT1	circRNA
circSKA1	circSKA1	circRNA
circSKA3	circSKA3	circRNA
circSKAP2	circSKAP2	circRNA
circSLAIN1	circSLAIN1	circRNA
circSLAIN2	circSLAIN2	circRNA
circSLC25A24	circSLC25A24	circRNA
circSLC25A25	circSLC25A25	circRNA
circSLC25A30	circSLC25A30	circRNA
circSLC30A7	circSLC30A7	circRNA
circSLC30A9	circSLC30A9	circRNA
circSLC35B3	circSLC35B3	circRNA
circSLC37A3	circSLC37A3	circRNA
circSLC38A1	circSLC38A1	circRNA
circSLC39A10	circSLC39A10	circRNA
circSLC39A6	circSLC39A6	circRNA
circSLC43A1	circSLC43A1	circRNA
circSLC44A1	circSLC44A1	circRNA
circSLC44A2	circSLC44A2	circRNA
circSLC45A4	circSLC45A4	circRNA
circSLC4A1AP	circSLC4A1AP	circRNA
circSLC4A7	circSLC4A7	circRNA
circSLF1	circSLF1	circRNA
circSLK	circSLK	circRNA
circSLMAP	circSLMAP	circRNA
circSLTM	circSLTM	circRNA
circSLU7	circSLU7	circRNA
circSLX4IP	circSLX4IP	circRNA
circSMAD4	circSMAD4	circRNA
circSMAD5	circSMAD5	circRNA
circSMAP1	circSMAP1	circRNA
circSMARCA5	circSMARCA5	circRNA
circSMARCAL1	circSMARCAL1	circRNA
circSMARCC1	circSMARCC1	circRNA
circSMARCC2	circSMARCC2	circRNA
circSMC1A	circSMC1A	circRNA
circSMC2	circSMC2	circRNA
circSMC3	circSMC3	circRNA
circSMC5	circSMC5	circRNA
circSMC6	circSMC6	circRNA
circSMCHD1	circSMCHD1	circRNA
circSMG1	circSMG1	circRNA
circSMG5	circSMG5	circRNA
circSMNDC1	circSMNDC1	circRNA
circSMO	circSMO	circRNA
circSMPD4	circSMPD4	circRNA
circSMU1	circSMU1	circRNA
circSMURF1	circSMURF1	circRNA
circSMYD3	circSMYD3	circRNA
circSNAP29	circSNAP29	circRNA
circSNAP47	circSNAP47	circRNA
circSNAPC3	circSNAPC3	circRNA
circSNHG1	circSNHG1	circRNA
circSNHG12	circSNHG12	circRNA
circSNORD10	circSNORD10	circRNA
circSNRNP200	circSNRNP200	circRNA
circSNRPD1	circSNRPD1	circRNA
circSNRPD3	circSNRPD3	circRNA
circSNUPN	circSNUPN	circRNA
circSNW1	circSNW1	circRNA
circSNX14	circSNX14	circRNA
circSNX2	circSNX2	circRNA
circSNX4	circSNX4	circRNA
circSNX5	circSNX5	circRNA
circSNX6	circSNX6	circRNA
circSOAT1	circSOAT1	circRNA
circSOCS2-AS1	circSOCS2-AS1	circRNA
circSOD2	circSOD2	circRNA
circSOGA1	circSOGA1	circRNA
circSON	circSON	circRNA
circSORL1	circSORL1	circRNA
circSOS1	circSOS1	circRNA
circSOS2	circSOS2	circRNA
circSP3	circSP3	circRNA
circSPAG5-AS1	circSPAG5-AS1	circRNA
circSPAST	circSPAST	circRNA
circSPATS2	circSPATS2	circRNA
circSPECC1	circSPECC1	circRNA
circSPEN	circSPEN	circRNA
circSPG11	circSPG11	circRNA
circSPG7	circSPG7	circRNA
circSPI1	circSPI1	circRNA
circSPIDR	circSPIDR	circRNA
circSPIN1	circSPIN1	circRNA
circSPINDOC	circSPINDOC	circRNA
circSPRYD7	circSPRYD7	circRNA
circSPTA1	circSPTA1	circRNA
circSPTAN1	circSPTAN1	circRNA
circSPTBN1	circSPTBN1	circRNA
circSRBD1	circSRBD1	circRNA
circSRC	circSRC	circRNA
circSRCAP	circSRCAP	circRNA
circSREBF2	circSREBF2	circRNA
circSREK1	circSREK1	circRNA
circSRGAP2	circSRGAP2	circRNA
circSRGAP2C	circSRGAP2C	circRNA
circSRP72	circSRP72	circRNA
circSRPK1	circSRPK1	circRNA
circSRPK2	circSRPK2	circRNA
circSRRT	circSRRT	circRNA
circSRSF1	circSRSF1	circRNA
circSRSF11	circSRSF11	circRNA
circSRSF2	circSRSF2	circRNA
circSRSF3	circSRSF3	circRNA
circSRSF5	circSRSF5	circRNA
circSSH2	circSSH2	circRNA
circSSR1	circSSR1	circRNA
circST13	circST13	circRNA
circSTAG1	circSTAG1	circRNA
circSTAG2	circSTAG2	circRNA
circSTAG3L3	circSTAG3L3	circRNA
circSTAM	circSTAM	circRNA
circSTAT3	circSTAT3	circRNA
circSTAT5B	circSTAT5B	circRNA
circSTAU1	circSTAU1	circRNA
circSTAU2	circSTAU2	circRNA
circSTIL	circSTIL	circRNA
circSTIM2	circSTIM2	circRNA
circSTK10	circSTK10	circRNA
circSTK17B	circSTK17B	circRNA
circSTK26	circSTK26	circRNA
circSTK35	circSTK35	circRNA
circSTK38	circSTK38	circRNA
circSTK39	circSTK39	circRNA
circSTK4	circSTK4	circRNA
circSTMN3	circSTMN3	circRNA
circSTN1	circSTN1	circRNA
circSTRADA	circSTRADA	circRNA
circSTRBP	circSTRBP	circRNA
circSTRN	circSTRN	circRNA
circSTRN3	circSTRN3	circRNA
circSTT3B	circSTT3B	circRNA
circSTX10	circSTX10	circRNA
circSTX12	circSTX12	circRNA
circSTX16	circSTX16	circRNA
circSTX2	circSTX2	circRNA
circSTX3	circSTX3	circRNA
circSTX4	circSTX4	circRNA
circSTX5	circSTX5	circRNA
circSUCLG2	circSUCLG2	circRNA
circSUCO	circSUCO	circRNA
circSUGT1	circSUGT1	circRNA
circSUN2	circSUN2	circRNA
circSUPT5H	circSUPT5H	circRNA
circSUV39H2	circSUV39H2	circRNA
circSUZ12	circSUZ12	circRNA
circSUZ12P1	circSUZ12P1	circRNA
circSWT1	circSWT1	circRNA
circSYAP1	circSYAP1	circRNA
circSYK	circSYK	circRNA
circSYNCRIP	circSYNCRIP	circRNA
circSYNE1	circSYNE1	circRNA
circSYNE2	circSYNE2	circRNA
circSYNJ1	circSYNJ1	circRNA
circSYNRG	circSYNRG	circRNA
circSZT2	circSZT2	circRNA
circTADA3	circTADA3	circRNA
circTAF1	circTAF1	circRNA
circTAF15	circTAF15	circRNA
circTAF1B	circTAF1B	circRNA
circTAF1D	circTAF1D	circRNA
circTAF2	circTAF2	circRNA
circTANC2	circTANC2	circRNA
circTAOK1	circTAOK1	circRNA
circTAOK3	circTAOK3	circRNA
circTAPBPL	circTAPBPL	circRNA
circTAPT1	circTAPT1	circRNA
circTARBP1	circTARBP1	circRNA
circTARDBP	circTARDBP	circRNA
circTARS	circTARS	circRNA
circTARS2	circTARS2	circRNA
circTARSL2	circTARSL2	circRNA
circTATDN2	circTATDN2	circRNA
circTAX1BP1	circTAX1BP1	circRNA
circTBC1D1	circTBC1D1	circRNA
circTBC1D15	circTBC1D15	circRNA
circTBC1D22A	circTBC1D22A	circRNA
circTBC1D4	circTBC1D4	circRNA
circTBC1D5	circTBC1D5	circRNA
circTBC1D9B	circTBC1D9B	circRNA
circTBCD	circTBCD	circRNA
circTBCE	circTBCE	circRNA
circTBCEL	circTBCEL	circRNA
circTBCK	circTBCK	circRNA
circTBL3	circTBL3	circRNA
circTCERG1	circTCERG1	circRNA
circTCFL5	circTCFL5	circRNA
circTCOF1	circTCOF1	circRNA
circTDRD3	circTDRD3	circRNA
circTEC	circTEC	circRNA
circTENM4	circTENM4	circRNA
circTEP1	circTEP1	circRNA
circTERF1	circTERF1	circRNA
circTET1	circTET1	circRNA
circTEX10	circTEX10	circRNA
circTFAM	circTFAM	circRNA
circTFB2M	circTFB2M	circRNA
circTFCP2	circTFCP2	circRNA
circTFDP2	circTFDP2	circRNA
circTFG	circTFG	circRNA
circTFRC	circTFRC	circRNA
circTGFBRAP1	circTGFBRAP1	circRNA
circTGS1	circTGS1	circRNA
circTHOC1	circTHOC1	circRNA
circTHOC2	circTHOC2	circRNA
circTHRAP3	circTHRAP3	circRNA
circTHUMPD3	circTHUMPD3	circRNA
circTIA1	circTIA1	circRNA
circTIAL1	circTIAL1	circRNA
circTICRR	circTICRR	circRNA
circTIMMDC1	circTIMMDC1	circRNA
circTIPIN	circTIPIN	circRNA
circTK2	circTK2	circRNA
circTLE1	circTLE1	circRNA
circTLK1	circTLK1	circRNA
[truncated: 7,657 more rows]

## Sheet: S1 697 Cells
GeneId	GeneName	GeneType
A1BG-AS1	A1BG-AS1	lncRNA
ACAP2-IT1	ACAP2-IT1	lncRNA
AFF1-AS1	AFF1-AS1	lncRNA
AGAP1-IT1	AGAP1-IT1	lncRNA
APTR	APTR	lncRNA
ASB16-AS1	ASB16-AS1	lncRNA
ASH1L-AS1	ASH1L-AS1	lncRNA
ATP2A1-AS1	ATP2A1-AS1	lncRNA
ATP6V0E2-AS1	ATP6V0E2-AS1	lncRNA
AZIN1-AS1	AZIN1-AS1	lncRNA
BACH1-IT1	BACH1-IT1	lncRNA
BISPR	BISPR	lncRNA
C1RL-AS1	C1RL-AS1	lncRNA
CARD8-AS1	CARD8-AS1	lncRNA
CASC15	CASC15	lncRNA
CCDC18-AS1	CCDC18-AS1	lncRNA
CCDC183-AS1	CCDC183-AS1	lncRNA
CHKB-DT	CHKB-DT	lncRNA
circ|chr1-110346308:110347887	circ|chr1-110346308:110347887	circRNA
circ|chr1-113757699:113760924	circ|chr1-113757699:113760924	circRNA
circ|chr1-173785163:173787962	circ|chr1-173785163:173787962	circRNA
circ|chr1-19682160:19683444	circ|chr1-19682160:19683444	circRNA
circ|chr1-24837806:24847107	circ|chr1-24837806:24847107	circRNA
circ|chr1-40514515:40517186	circ|chr1-40514515:40517186	circRNA
circ|chr1-67395405:67399903	circ|chr1-67395405:67399903	circRNA
circ|chr10-74708321:74709338	circ|chr10-74708321:74709338	circRNA
circ|chr11-95827786:95832805	circ|chr11-95827786:95832805	circRNA
circ|chr12-49127984:49185119	circ|chr12-49127984:49185119	circRNA
circ|chr14-36298446:36300823	circ|chr14-36298446:36300823	circRNA
circ|chr14-39180503:39183830	circ|chr14-39180503:39183830	circRNA
circ|chr15-43336626:43359960	circ|chr15-43336626:43359960	circRNA
circ|chr15-44550876:44563225	circ|chr15-44550876:44563225	circRNA
circ|chr17-5432156:5433767	circ|chr17-5432156:5433767	circRNA
circ|chr17-64751807:64764548	circ|chr17-64751807:64764548	circRNA
circ|chr18-26389845:26394481	circ|chr18-26389845:26394481	circRNA
circ|chr19-46918488:46937408	circ|chr19-46918488:46937408	circRNA
circ|chr19-50795741:50797396	circ|chr19-50795741:50797396	circRNA
circ|chr19-54369018:54376057	circ|chr19-54369018:54376057	circRNA
circ|chr2-10210311:10212590	circ|chr2-10210311:10212590	circRNA
circ|chr2-53786821:53869538	circ|chr2-53786821:53869538	circRNA
circ|chr22-23731707:23745604	circ|chr22-23731707:23745604	circRNA
circ|chr3-123793677:123949132	circ|chr3-123793677:123949132	circRNA
circ|chr3-183694140:183715262	circ|chr3-183694140:183715262	circRNA
circ|chr3-32441840:32483117	circ|chr3-32441840:32483117	circRNA
circ|chr3-32481217:32483117	circ|chr3-32481217:32483117	circRNA
circ|chr4-25259037:25280462	circ|chr4-25259037:25280462	circRNA
circ|chr5-10213491:10227647	circ|chr5-10213491:10227647	circRNA
circ|chr5-34124418:34169153	circ|chr5-34124418:34169153	circRNA
circ|chr5-54543179:54547598	circ|chr5-54543179:54547598	circRNA
circ|chr6-57052686:57055797	circ|chr6-57052686:57055797	circRNA
circ|chr6-63576436:63636150	circ|chr6-63576436:63636150	circRNA
circ|chr8-144868059:144880458	circ|chr8-144868059:144880458	circRNA
circ|chrX-101145064:101181893	circ|chrX-101145064:101181893	circRNA
circ|GL000219.1-78842:83317	circ|GL000219.1-78842:83317	circRNA
circAARS	circAARS	circRNA
circAASDH	circAASDH	circRNA
circAATF	circAATF	circRNA
circABCA1	circABCA1	circRNA
circABCA5	circABCA5	circRNA
circABCB10	circABCB10	circRNA
circABCB4	circABCB4	circRNA
circABCB7	circABCB7	circRNA
circABCC1	circABCC1	circRNA
circABCC4	circABCC4	circRNA
circABCC5	circABCC5	circRNA
circABCD3	circABCD3	circRNA
circABCE1	circABCE1	circRNA
circABCF1	circABCF1	circRNA
circABCG2	circABCG2	circRNA
circABHD12	circABHD12	circRNA
circABHD18	circABHD18	circRNA
circABHD2	circABHD2	circRNA
circABI1	circABI1	circRNA
circABL2	circABL2	circRNA
circABR	circABR	circRNA
circABRAXAS2	circABRAXAS2	circRNA
circAC002116.2	circAC002116.2	circRNA
circAC004585.1	circAC004585.1	circRNA
circAC004922.1	circAC004922.1	circRNA
circAC006001.3	circAC006001.3	circRNA
circAC006064.6	circAC006064.6	circRNA
circAC008543.1	circAC008543.1	circRNA
circAC008878.3	circAC008878.3	circRNA
circAC009403.2	circAC009403.2	circRNA
circAC009533.1	circAC009533.1	circRNA
circAC009690.3	circAC009690.3	circRNA
circAC010615.2	circAC010615.2	circRNA
circAC012254.2	circAC012254.2	circRNA
circAC013394.1	circAC013394.1	circRNA
circAC015813.2	circAC015813.2	circRNA
circAC018523.2	circAC018523.2	circRNA
circAC022400.6	circAC022400.6	circRNA
circAC023509.1	circAC023509.1	circRNA
circAC026464.4	circAC026464.4	circRNA
circAC027644.4	circAC027644.4	circRNA
circAC048338.1	circAC048338.1	circRNA
circAC079594.2	circAC079594.2	circRNA
circAC087721.2	circAC087721.2	circRNA
circAC090114.3	circAC090114.3	circRNA
circAC091057.6	circAC091057.6	circRNA
circAC091551.1	circAC091551.1	circRNA
circAC091959.3	circAC091959.3	circRNA
circAC093152.1	circAC093152.1	circRNA
circAC104662.2	circAC104662.2	circRNA
circAC114490.2	circAC114490.2	circRNA
circAC116366.3	circAC116366.3	circRNA
circAC117378.1	circAC117378.1	circRNA
circAC118549.1	circAC118549.1	circRNA
circAC119396.1	circAC119396.1	circRNA
circAC131160.1	circAC131160.1	circRNA
circAC135983.2	circAC135983.2	circRNA
circAC137834.1	circAC137834.1	circRNA
circAC138409.2	circAC138409.2	circRNA
circAC139769.1	circAC139769.1	circRNA
circAC139795.1	circAC139795.1	circRNA
circAC240274.1	circAC240274.1	circRNA
circACACA	circACACA	circRNA
circACAD10	circACAD10	circRNA
circACAD9	circACAD9	circRNA
circACADM	circACADM	circRNA
circACADSB	circACADSB	circRNA
circACADVL	circACADVL	circRNA
circACAP2	circACAP2	circRNA
circACAT1	circACAT1	circRNA
circACBD3	circACBD3	circRNA
circACBD5	circACBD5	circRNA
circACBD6	circACBD6	circRNA
circACIN1	circACIN1	circRNA
circACLY	circACLY	circRNA
circACO2	circACO2	circRNA
circACOT13	circACOT13	circRNA
circACOX1	circACOX1	circRNA
circACSL3	circACSL3	circRNA
circACSL4	circACSL4	circRNA
circACSM3	circACSM3	circRNA
circACTG1	circACTG1	circRNA
circACTN4	circACTN4	circRNA
circACTR1A	circACTR1A	circRNA
circACTR2	circACTR2	circRNA
circACTR3	circACTR3	circRNA
circACTR3B	circACTR3B	circRNA
circACTR5	circACTR5	circRNA
circACTR6	circACTR6	circRNA
circACTR8	circACTR8	circRNA
circACVR1	circACVR1	circRNA
circACVR1B	circACVR1B	circRNA
circADAM10	circADAM10	circRNA
circADAM17	circADAM17	circRNA
circADAM19	circADAM19	circRNA
circADAM22	circADAM22	circRNA
circADAM9	circADAM9	circRNA
circADAMTS6	circADAMTS6	circRNA
circADAR	circADAR	circRNA
circADARB1	circADARB1	circRNA
circADAT1	circADAT1	circRNA
circADCY3	circADCY3	circRNA
circADD3	circADD3	circRNA
circADGRA3	circADGRA3	circRNA
circADH5	circADH5	circRNA
circADNP	circADNP	circRNA
circADPGK	circADPGK	circRNA
circADPRHL2	circADPRHL2	circRNA
circADSL	circADSL	circRNA
circAEN	circAEN	circRNA
circAFF1	circAFF1	circRNA
circAFF2	circAFF2	circRNA
circAFF4	circAFF4	circRNA
circAFG3L2	circAFG3L2	circRNA
circAGAP1	circAGAP1	circRNA
circAGBL5	circAGBL5	circRNA
circAGGF1	circAGGF1	circRNA
circAGL	circAGL	circRNA
circAGO1	circAGO1	circRNA
circAGO2	circAGO2	circRNA
circAGO3	circAGO3	circRNA
circAGO4	circAGO4	circRNA
circAGPAT2	circAGPAT2	circRNA
circAGPAT5	circAGPAT5	circRNA
circAGPS	circAGPS	circRNA
circAGTPBP1	circAGTPBP1	circRNA
circAHCTF1	circAHCTF1	circRNA
circAHCYL1	circAHCYL1	circRNA
circAHSA1	circAHSA1	circRNA
circAIFM1	circAIFM1	circRNA
circAIMP1	circAIMP1	circRNA
circAKAP10	circAKAP10	circRNA
circAKAP11	circAKAP11	circRNA
circAKAP12	circAKAP12	circRNA
circAKAP13	circAKAP13	circRNA
circAKAP7	circAKAP7	circRNA
circAKAP9	circAKAP9	circRNA
circAKIRIN1	circAKIRIN1	circRNA
circAKNA	circAKNA	circRNA
circAKT3	circAKT3	circRNA
circAL031777.3	circAL031777.3	circRNA
circAL109811.4	circAL109811.4	circRNA
circAL121594.1	circAL121594.1	circRNA
circAL139300.1	circAL139300.1	circRNA
circAL358113.1	circAL358113.1	circRNA
circAL359736.1	circAL359736.1	circRNA
circAL390728.4	circAL390728.4	circRNA
circAL449266.1	circAL449266.1	circRNA
circALDH1A1	circALDH1A1	circRNA
circALDH5A1	circALDH5A1	circRNA
circALG12	circALG12	circRNA
circALG13	circALG13	circRNA
circALKBH3	circALKBH3	circRNA
circALMS1	circALMS1	circRNA
circALS2	circALS2	circRNA
circALS2CR12	circALS2CR12	circRNA
circAMACR	circAMACR	circRNA
circAMBRA1	circAMBRA1	circRNA
circAMMECR1L	circAMMECR1L	circRNA
circAMOT	circAMOT	circRNA
circANAPC1	circANAPC1	circRNA
circANAPC5	circANAPC5	circRNA
circANKFY1	circANKFY1	circRNA
circANKHD1	circANKHD1	circRNA
circANKIB1	circANKIB1	circRNA
circANKLE2	circANKLE2	circRNA
circANKRA2	circANKRA2	circRNA
circANKRD10	circANKRD10	circRNA
circANKRD11	circANKRD11	circRNA
circANKRD12	circANKRD12	circRNA
circANKRD13A	circANKRD13A	circRNA
circANKRD13C	circANKRD13C	circRNA
circANKRD17	circANKRD17	circRNA
circANKRD26	circANKRD26	circRNA
circANKRD27	circANKRD27	circRNA
circANKRD28	circANKRD28	circRNA
circANKRD36	circANKRD36	circRNA
circANKRD36B	circANKRD36B	circRNA
circANKRD36C	circANKRD36C	circRNA
circANKRD39	circANKRD39	circRNA
circANKRD44	circANKRD44	circRNA
circANKRD52	circANKRD52	circRNA
circANKS1B	circANKS1B	circRNA
circANKS6	circANKS6	circRNA
circANLN	circANLN	circRNA
circANO10	circANO10	circRNA
circANO6	circANO6	circRNA
circANP32A	circANP32A	circRNA
circANP32B	circANP32B	circRNA
circANP32E	circANP32E	circRNA
circANTXR2	circANTXR2	circRNA
circANXA4	circANXA4	circRNA
circANXA6	circANXA6	circRNA
circAP001273.2	circAP001273.2	circRNA
circAP1B1	circAP1B1	circRNA
circAP1G1	circAP1G1	circRNA
circAP1G2	circAP1G2	circRNA
circAP1S2	circAP1S2	circRNA
circAP2B1	circAP2B1	circRNA
circAP3B1	circAP3B1	circRNA
circAP4B1	circAP4B1	circRNA
circAP4E1	circAP4E1	circRNA
circAP5M1	circAP5M1	circRNA
circAP5Z1	circAP5Z1	circRNA
circAPAF1	circAPAF1	circRNA
circAPBB1IP	circAPBB1IP	circRNA
circAPBB2	circAPBB2	circRNA
circAPC	circAPC	circRNA
circAPI5	circAPI5	circRNA
circAPLF	circAPLF	circRNA
circAPLP2	circAPLP2	circRNA
circAPMAP	circAPMAP	circRNA
circAPP	circAPP	circRNA
circAPPBP2	circAPPBP2	circRNA
circAPPL1	circAPPL1	circRNA
circAPPL2	circAPPL2	circRNA
circAQR	circAQR	circRNA
circARAP1	circARAP1	circRNA
circARAP2	circARAP2	circRNA
circARCN1	circARCN1	circRNA
circARF3	circARF3	circRNA
circARF4	circARF4	circRNA
circARFGAP3	circARFGAP3	circRNA
circARFGEF1	circARFGEF1	circRNA
circARFGEF2	circARFGEF2	circRNA
circARHGAP1	circARHGAP1	circRNA
circARHGAP10	circARHGAP10	circRNA
circARHGAP11A	circARHGAP11A	circRNA
circARHGAP12	circARHGAP12	circRNA
circARHGAP17	circARHGAP17	circRNA
circARHGAP19-SLIT1	circARHGAP19-SLIT1	circRNA
circARHGAP23	circARHGAP23	circRNA
circARHGAP25	circARHGAP25	circRNA
circARHGAP26	circARHGAP26	circRNA
circARHGAP29	circARHGAP29	circRNA
circARHGAP42	circARHGAP42	circRNA
circARHGAP5	circARHGAP5	circRNA
circARHGEF12	circARHGEF12	circRNA
circARHGEF18	circARHGEF18	circRNA
circARHGEF6	circARHGEF6	circRNA
circARHGEF7	circARHGEF7	circRNA
circARHGEF9	circARHGEF9	circRNA
circARID1A	circARID1A	circRNA
circARID2	circARID2	circRNA
circARID3A	circARID3A	circRNA
circARID4A	circARID4A	circRNA
circARID4B	circARID4B	circRNA
circARID5B	circARID5B	circRNA
circARIH1	circARIH1	circRNA
circARIH2	circARIH2	circRNA
circARL13B	circARL13B	circRNA
circARL14EP	circARL14EP	circRNA
circARL3	circARL3	circRNA
circARL5B	circARL5B	circRNA
circARMC1	circARMC1	circRNA
circARMC8	circARMC8	circRNA
circARMH3	circARMH3	circRNA
circARNTL	circARNTL	circRNA
circARPC1B	circARPC1B	circRNA
circARPC2	circARPC2	circRNA
circARPC4	circARPC4	circRNA
circARRDC1	circARRDC1	circRNA
circARSB	circARSB	circRNA
circAS3MT	circAS3MT	circRNA
circASAP2	circASAP2	circRNA
circASCC3	circASCC3	circRNA
circASH1L	circASH1L	circRNA
circASMTL	circASMTL	circRNA
circASNSD1	circASNSD1	circRNA
circASPH	circASPH	circRNA
circASPM	circASPM	circRNA
circASXL1	circASXL1	circRNA
circATAD2	circATAD2	circRNA
circATAD2B	circATAD2B	circRNA
circATAD5	circATAD5	circRNA
circATE1	circATE1	circRNA
circATF1	circATF1	circRNA
circATF2	circATF2	circRNA
circATF6	circATF6	circRNA
circATF6B	circATF6B	circRNA
circATF7IP	circATF7IP	circRNA
circATG13	circATG13	circRNA
circATG2B	circATG2B	circRNA
circATG7	circATG7	circRNA
circATL2	circATL2	circRNA
circATL3	circATL3	circRNA
circATM	circATM	circRNA
circATP10A	circATP10A	circRNA
circATP11B	circATP11B	circRNA
circATP11C	circATP11C	circRNA
circATP13A3	circATP13A3	circRNA
circATP1A1	circATP1A1	circRNA
circATP2A2	circATP2A2	circRNA
circATP2A3	circATP2A3	circRNA
circATP2B1	circATP2B1	circRNA
circATP2B4	circATP2B4	circRNA
circATP2C1	circATP2C1	circRNA
circATP5PB	circATP5PB	circRNA
circATP6V0A2	circATP6V0A2	circRNA
circATP6V1D	circATP6V1D	circRNA
circATP6V1H	circATP6V1H	circRNA
circATP7A	circATP7A	circRNA
circATP8A1	circATP8A1	circRNA
circATP8B3	circATP8B3	circRNA
circATP8B4	circATP8B4	circRNA
circATP9B	circATP9B	circRNA
circATR	circATR	circRNA
circATRN	circATRN	circRNA
circATRNL1	circATRNL1	circRNA
circATRX	circATRX	circRNA
circATXN10	circATXN10	circRNA
circATXN2	circATXN2	circRNA
circATXN2L	circATXN2L	circRNA
circATXN7	circATXN7	circRNA
circATXN7L1	circATXN7L1	circRNA
circAUH	circAUH	circRNA
circAURKA	circAURKA	circRNA
circAURKB	circAURKB	circRNA
circAUTS2	circAUTS2	circRNA
circAVEN	circAVEN	circRNA
circAVL9	circAVL9	circRNA
circAXIN1	circAXIN1	circRNA
circAZIN1	circAZIN1	circRNA
circB2M	circB2M	circRNA
circB3GALNT2	circB3GALNT2	circRNA
circB3GLCT	circB3GLCT	circRNA
circB4GALT5	circB4GALT5	circRNA
circBACH1	circBACH1	circRNA
circBACH1-IT1	circBACH1-IT1	circRNA
circBACH2	circBACH2	circRNA
circBAG2	circBAG2	circRNA
circBANP	circBANP	circRNA
circBARD1	circBARD1	circRNA
circBAZ1A	circBAZ1A	circRNA
circBAZ1B	circBAZ1B	circRNA
circBAZ2B	circBAZ2B	circRNA
circBBS7	circBBS7	circRNA
circBBX	circBBX	circRNA
circBCAT1	circBCAT1	circRNA
circBCL11A	circBCL11A	circRNA
circBCL2L13	circBCL2L13	circRNA
circBCLAF1	circBCLAF1	circRNA
circBCLAF3	circBCLAF3	circRNA
circBCOR	circBCOR	circRNA
circBCORL1	circBCORL1	circRNA
circBCR	circBCR	circRNA
circBDP1	circBDP1	circRNA
circBECN1	circBECN1	circRNA
circBEND4	circBEND4	circRNA
circBFAR	circBFAR	circRNA
circBICD1	circBICD1	circRNA
circBICD2	circBICD2	circRNA
circBIRC2	circBIRC2	circRNA
circBIRC6	circBIRC6	circRNA
circBIVM-ERCC5	circBIVM-ERCC5	circRNA
circBLM	circBLM	circRNA
circBLNK	circBLNK	circRNA
circBLOC1S5	circBLOC1S5	circRNA
circBMP2K	circBMP2K	circRNA
circBMPR2	circBMPR2	circRNA
circBMS1	circBMS1	circRNA
circBNC2	circBNC2	circRNA
circBNIP3L	circBNIP3L	circRNA
circBOD1	circBOD1	circRNA
circBORA	circBORA	circRNA
circBORCS7-ASMT	circBORCS7-ASMT	circRNA
circBPNT1	circBPNT1	circRNA
circBPTF	circBPTF	circRNA
circBRAF	circBRAF	circRNA
circBRAP	circBRAP	circRNA
circBRCA1	circBRCA1	circRNA
circBRCA2	circBRCA2	circRNA
circBRD1	circBRD1	circRNA
circBRD3	circBRD3	circRNA
circBRD4	circBRD4	circRNA
circBRD7	circBRD7	circRNA
circBRD8	circBRD8	circRNA
circBRD9	circBRD9	circRNA
circBRF1	circBRF1	circRNA
circBRI3BP	circBRI3BP	circRNA
circBRIP1	circBRIP1	circRNA
circBROX	circBROX	circRNA
circBRPF1	circBRPF1	circRNA
circBRWD1	circBRWD1	circRNA
circBRWD3	circBRWD3	circRNA
circBSDC1	circBSDC1	circRNA
circBTAF1	circBTAF1	circRNA
circBTBD2	circBTBD2	circRNA
circBTBD7	circBTBD7	circRNA
circBTRC	circBTRC	circRNA
circBUB1B	circBUB1B	circRNA
circBUB3	circBUB3	circRNA
circBUD13	circBUD13	circRNA
circBVES	circBVES	circRNA
circBX890604.2	circBX890604.2	circRNA
circBZW1	circBZW1	circRNA
circBZW2	circBZW2	circRNA
circC11orf80	circC11orf80	circRNA
circC18orf21	circC18orf21	circRNA
circC1GALT1	circC1GALT1	circRNA
circC1orf112	circC1orf112	circRNA
circC1orf50	circC1orf50	circRNA
circC20orf194	circC20orf194	circRNA
circC21orf91	circC21orf91	circRNA
circC22orf39	circC22orf39	circRNA
circC2CD3	circC2CD3	circRNA
circC2CD5	circC2CD5	circRNA
circC2orf49	circC2orf49	circRNA
circC4orf50	circC4orf50	circRNA
circC5	circC5	circRNA
circC5orf51	circC5orf51	circRNA
circC6orf106	circC6orf106	circRNA
circC6orf89	circC6orf89	circRNA
circC8orf76	circC8orf76	circRNA
circC9orf72	circC9orf72	circRNA
circCA13	circCA13	circRNA
circCA5B	circCA5B	circRNA
circCABIN1	circCABIN1	circRNA
circCACHD1	circCACHD1	circRNA
circCACNB2	circCACNB2	circRNA
circCACUL1	circCACUL1	circRNA
circCACYBP	circCACYBP	circRNA
circCALCOCO2	circCALCOCO2	circRNA
circCALR	circCALR	circRNA
circCAMK1D	circCAMK1D	circRNA
circCAMSAP1	circCAMSAP1	circRNA
circCAMTA1	circCAMTA1	circRNA
circCAND1	circCAND1	circRNA
circCANX	circCANX	circRNA
circCAPN1	circCAPN1	circRNA
circCAPN7	circCAPN7	circRNA
circCAPRIN1	circCAPRIN1	circRNA
circCAPRIN2	circCAPRIN2	circRNA
circCAPZB	circCAPZB	circRNA
circCARD8	circCARD8	circRNA
circCARF	circCARF	circRNA
circCARM1	circCARM1	circRNA
circCASC15	circCASC15	circRNA
circCASC4	circCASC4	circRNA
circCASD1	circCASD1	circRNA
circCASP10	circCASP10	circRNA
circCASP3	circCASP3	circRNA
circCASP8	circCASP8	circRNA
circCASP8AP2	circCASP8AP2	circRNA
circCAST	circCAST	circRNA
circCAT	circCAT	circRNA
circCBL	circCBL	circRNA
circCBLB	circCBLB	circRNA
circCBR4	circCBR4	circRNA
circCBX1	circCBX1	circRNA
circCBX5	circCBX5	circRNA
circCC2D1A	circCC2D1A	circRNA
circCC2D1B	circCC2D1B	circRNA
circCCAR1	circCCAR1	circRNA
circCCDC122	circCCDC122	circRNA
circCCDC124	circCCDC124	circRNA
circCCDC125	circCCDC125	circRNA
circCCDC134	circCCDC134	circRNA
circCCDC138	circCCDC138	circRNA
circCCDC14	circCCDC14	circRNA
circCCDC146	circCCDC146	circRNA
circCCDC171	circCCDC171	circRNA
circCCDC18	circCCDC18	circRNA
circCCDC186	circCCDC186	circRNA
circCCDC26	circCCDC26	circRNA
circCCDC34	circCCDC34	circRNA
circCCDC47	circCCDC47	circRNA
circCCDC50	circCCDC50	circRNA
circCCDC57	circCCDC57	circRNA
circCCDC6	circCCDC6	circRNA
circCCDC62	circCCDC62	circRNA
circCCDC66	circCCDC66	circRNA
circCCDC7	circCCDC7	circRNA
circCCDC77	circCCDC77	circRNA
circCCDC88A	circCCDC88A	circRNA
circCCDC88B	circCCDC88B	circRNA
circCCDC88C	circCCDC88C	circRNA
circCCNB1	circCCNB1	circRNA
circCCNG1	circCCNG1	circRNA
circCCNG2	circCCNG2	circRNA
circCCNT2	circCCNT2	circRNA
circCCNT2-AS1	circCCNT2-AS1	circRNA
circCCNY	circCCNY	circRNA
circCCNYL1	circCCNYL1	circRNA
circCCP110	circCCP110	circRNA
circCCT3	circCCT3	circRNA
circCCT4	circCCT4	circRNA
circCCT6P1	circCCT6P1	circRNA
circCCZ1	circCCZ1	circRNA
circCD151	circCD151	circRNA
circCD19	circCD19	circRNA
circCD200	circCD200	circRNA
circCD22	circCD22	circRNA
circCD226	circCD226	circRNA
circCD2AP	circCD2AP	circRNA
circCD2BP2	circCD2BP2	circRNA
circCD38	circCD38	circRNA
circCD46	circCD46	circRNA
circCD47	circCD47	circRNA
circCD96	circCD96	circRNA
circCDAN1	circCDAN1	circRNA
circCDC23	circCDC23	circRNA
circCDC37L1	circCDC37L1	circRNA
circCDC37L1-DT	circCDC37L1-DT	circRNA
circCDC40	circCDC40	circRNA
circCDC42SE1	circCDC42SE1	circRNA
circCDC42SE2	circCDC42SE2	circRNA
circCDC5L	circCDC5L	circRNA
circCDC6	circCDC6	circRNA
circCDCA2	circCDCA2	circRNA
circCDCA8	circCDCA8	circRNA
circCDK1	circCDK1	circRNA
circCDK11B	circCDK11B	circRNA
circCDK12	circCDK12	circRNA
circCDK13	circCDK13	circRNA
circCDK14	circCDK14	circRNA
circCDK17	circCDK17	circRNA
circCDK19	circCDK19	circRNA
circCDK5RAP1	circCDK5RAP1	circRNA
circCDK5RAP2	circCDK5RAP2	circRNA
circCDK6	circCDK6	circRNA
circCDK7	circCDK7	circRNA
circCDK8	circCDK8	circRNA
circCDKAL1	circCDKAL1	circRNA
circCDS2	circCDS2	circRNA
circCDYL	circCDYL	circRNA
circCEBPZ	circCEBPZ	circRNA
circCECR2	circCECR2	circRNA
circCELF2	circCELF2	circRNA
circCEMIP2	circCEMIP2	circRNA
circCENPC	circCENPC	circRNA
circCENPE	circCENPE	circRNA
circCENPF	circCENPF	circRNA
circCENPH	circCENPH	circRNA
circCENPI	circCENPI	circRNA
circCENPJ	circCENPJ	circRNA
circCENPL	circCENPL	circRNA
circCEP104	circCEP104	circRNA
circCEP120	circCEP120	circRNA
circCEP128	circCEP128	circRNA
circCEP135	circCEP135	circRNA
circCEP152	circCEP152	circRNA
circCEP162	circCEP162	circRNA
circCEP170	circCEP170	circRNA
circCEP192	circCEP192	circRNA
circCEP250	circCEP250	circRNA
circCEP290	circCEP290	circRNA
circCEP295	circCEP295	circRNA
circCEP350	circCEP350	circRNA
circCEP44	circCEP44	circRNA
circCEP57	circCEP57	circRNA
circCEP63	circCEP63	circRNA
circCEP70	circCEP70	circRNA
circCEP76	circCEP76	circRNA
circCEP83	circCEP83	circRNA
circCEP85	circCEP85	circRNA
circCEP85L	circCEP85L	circRNA
circCEP89	circCEP89	circRNA
circCEP95	circCEP95	circRNA
circCEP97	circCEP97	circRNA
circCEPT1	circCEPT1	circRNA
circCERK	circCERK	circRNA
circCFAP410	circCFAP410	circRNA
circCFAP44	circCFAP44	circRNA
circCFLAR	circCFLAR	circRNA
circCGAS	circCGAS	circRNA
circCHAF1A	circCHAF1A	circRNA
circCHAF1B	circCHAF1B	circRNA
circCHCHD3	circCHCHD3	circRNA
circCHD1	circCHD1	circRNA
circCHD1L	circCHD1L	circRNA
circCHD2	circCHD2	circRNA
circCHD3	circCHD3	circRNA
circCHD6	circCHD6	circRNA
circCHD7	circCHD7	circRNA
circCHD8	circCHD8	circRNA
circCHD9	circCHD9	circRNA
circCHEK1	circCHEK1	circRNA
circCHFR	circCHFR	circRNA
circCHMP2B	circCHMP2B	circRNA
circCHMP5	circCHMP5	circRNA
circCHP1	circCHP1	circRNA
circCHRNA5	circCHRNA5	circRNA
circCHUK	circCHUK	circRNA
circCIITA	circCIITA	circRNA
circCIP2A	circCIP2A	circRNA
circCIRBP	circCIRBP	circRNA
circCIT	circCIT	circRNA
circCKAP2L	circCKAP2L	circRNA
circCKAP5	circCKAP5	circRNA
circCLASP1	circCLASP1	circRNA
circCLASP2	circCLASP2	circRNA
circCLCC1	circCLCC1	circRNA
circCLEC16A	circCLEC16A	circRNA
circCLEC2D	circCLEC2D	circRNA
circCLINT1	circCLINT1	circRNA
circCLIP1	circCLIP1	circRNA
circCLIP2	circCLIP2	circRNA
circCLK1	circCLK1	circRNA
circCLK2	circCLK2	circRNA
circCLPB	circCLPB	circRNA
circCLPX	circCLPX	circRNA
circCLSPN	circCLSPN	circRNA
circCLTC	circCLTC	circRNA
circCLTCL1	circCLTCL1	circRNA
circCLUH	circCLUH	circRNA
circCLYBL	circCLYBL	circRNA
circCMIP	circCMIP	circRNA
circCMPK1	circCMPK1	circRNA
circCMTM8	circCMTM8	circRNA
circCMTR1	circCMTR1	circRNA
circCMTR2	circCMTR2	circRNA
circCNKSR2	circCNKSR2	circRNA
circCNOT1	circCNOT1	circRNA
circCNOT10	circCNOT10	circRNA
circCNOT2	circCNOT2	circRNA
circCNOT4	circCNOT4	circRNA
circCNOT6	circCNOT6	circRNA
circCNOT6L	circCNOT6L	circRNA
circCNOT8	circCNOT8	circRNA
circCNPY3	circCNPY3	circRNA
circCNST	circCNST	circRNA
circCNTLN	circCNTLN	circRNA
circCNTRL	circCNTRL	circRNA
circCNTROB	circCNTROB	circRNA
circCOCH	circCOCH	circRNA
circCOG3	circCOG3	circRNA
circCOG4	circCOG4	circRNA
circCOG5	circCOG5	circRNA
circCOG6	circCOG6	circRNA
circCOL5A1	circCOL5A1	circRNA
circCOMMD3	circCOMMD3	circRNA
circCOMMD3-BMI1	circCOMMD3-BMI1	circRNA
circCOMMD7	circCOMMD7	circRNA
circCOMMD9	circCOMMD9	circRNA
circCOPA	circCOPA	circRNA
circCOPB1	circCOPB1	circRNA
circCOPG2	circCOPG2	circRNA
circCOPS5	circCOPS5	circRNA
circCOQ10B	circCOQ10B	circRNA
circCOQ2	circCOQ2	circRNA
circCOX6C	circCOX6C	circRNA
circCPLANE1	circCPLANE1	circRNA
circCPNE1	circCPNE1	circRNA
circCPNE2	circCPNE2	circRNA
circCPNE3	circCPNE3	circRNA
circCPPED1	circCPPED1	circRNA
circCPSF2	circCPSF2	circRNA
circCPSF3	circCPSF3	circRNA
circCPSF6	circCPSF6	circRNA
circCPSF7	circCPSF7	circRNA
circCPT1A	circCPT1A	circRNA
circCRACR2A	circCRACR2A	circRNA
circCRADD	circCRADD	circRNA
circCRAMP1	circCRAMP1	circRNA
circCREB1	circCREB1	circRNA
circCREB3	circCREB3	circRNA
circCREB3L2	circCREB3L2	circRNA
circCREBBP	circCREBBP	circRNA
circCREBRF	circCREBRF	circRNA
circCRIM1	circCRIM1	circRNA
circCRK	circCRK	circRNA
circCRKL	circCRKL	circRNA
circCRLF3	circCRLF3	circRNA
circCRMP1	circCRMP1	circRNA
circCRTAP	circCRTAP	circRNA
circCRTC2	circCRTC2	circRNA
circCRY1	circCRY1	circRNA
circCRYBB2P1	circCRYBB2P1	circRNA
circCRYBG1	circCRYBG1	circRNA
circCRYBG3	circCRYBG3	circRNA
circCSE1L	circCSE1L	circRNA
circCSNK1A1	circCSNK1A1	circRNA
circCSNK1E	circCSNK1E	circRNA
circCSNK1G1	circCSNK1G1	circRNA
circCSNK1G2	circCSNK1G2	circRNA
circCSNK1G3	circCSNK1G3	circRNA
circCSNK2A1	circCSNK2A1	circRNA
circCSNK2A2	circCSNK2A2	circRNA
circCSPP1	circCSPP1	circRNA
circCSRNP1	circCSRNP1	circRNA
circCSRNP2	circCSRNP2	circRNA
circCSTF3	circCSTF3	circRNA
circCTBS	circCTBS	circRNA
circCTCF	circCTCF	circRNA
circCTDP1	circCTDP1	circRNA
circCTDSPL2	circCTDSPL2	circRNA
circCTNNA1	circCTNNA1	circRNA
circCTNNAL1	circCTNNAL1	circRNA
circCTNNB1	circCTNNB1	circRNA
circCTNNBL1	circCTNNBL1	circRNA
circCTPS1	circCTPS1	circRNA
circCTPS2	circCTPS2	circRNA
circCTR9	circCTR9	circRNA
circCTRC	circCTRC	circRNA
circCTSB	circCTSB	circRNA
circCTSO	circCTSO	circRNA
circCTSS	circCTSS	circRNA
circCUL1	circCUL1	circRNA
circCUL2	circCUL2	circRNA
circCUL3	circCUL3	circRNA
circCUL4A	circCUL4A	circRNA
circCUL4B	circCUL4B	circRNA
circCUL5	circCUL5	circRNA
circCUL7	circCUL7	circRNA
circCUX1	circCUX1	circRNA
circCWC25	circCWC25	circRNA
circCWC27	circCWC27	circRNA
circCWF19L1	circCWF19L1	circRNA
circCWF19L2	circCWF19L2	circRNA
circCXorf65	circCXorf65	circRNA
circCYB5R4	circCYB5R4	circRNA
circCYBC1	circCYBC1	circRNA
circCYFIP2	circCYFIP2	circRNA
circCYHR1	circCYHR1	circRNA
circCYP20A1	circCYP20A1	circRNA
circCYP51A1	circCYP51A1	circRNA
circDAAM1	circDAAM1	circRNA
circDAB1	circDAB1	circRNA
circDACH1	circDACH1	circRNA
circDAGLB	circDAGLB	circRNA
circDAP3	circDAP3	circRNA
circDARS	circDARS	circRNA
circDARS2	circDARS2	circRNA
circDAZAP1	circDAZAP1	circRNA
circDBF4	circDBF4	circRNA
circDBF4B	circDBF4B	circRNA
circDBN1	circDBN1	circRNA
circDBT	circDBT	circRNA
circDCAF1	circDCAF1	circRNA
circDCAF15	circDCAF15	circRNA
circDCAF16	circDCAF16	circRNA
circDCAF6	circDCAF6	circRNA
circDCAF8	circDCAF8	circRNA
circDCK	circDCK	circRNA
circDCLRE1B	circDCLRE1B	circRNA
circDCLRE1C	circDCLRE1C	circRNA
circDCP1A	circDCP1A	circRNA
circDCP2	circDCP2	circRNA
circDCUN1D4	circDCUN1D4	circRNA
circDCUN1D5	circDCUN1D5	circRNA
circDDB1	circDDB1	circRNA
circDDI2	circDDI2	circRNA
circDDRGK1	circDDRGK1	circRNA
circDDX10	circDDX10	circRNA
circDDX11	circDDX11	circRNA
circDDX17	circDDX17	circRNA
circDDX18	circDDX18	circRNA
circDDX19B	circDDX19B	circRNA
circDDX20	circDDX20	circRNA
circDDX21	circDDX21	circRNA
circDDX31	circDDX31	circRNA
circDDX39B	circDDX39B	circRNA
circDDX3Y	circDDX3Y	circRNA
circDDX42	circDDX42	circRNA
circDDX46	circDDX46	circRNA
circDDX5	circDDX5	circRNA
circDDX50	circDDX50	circRNA
circDDX54	circDDX54	circRNA
circDDX55	circDDX55	circRNA
circDDX58	circDDX58	circRNA
circDDX59	circDDX59	circRNA
circDDX6	circDDX6	circRNA
circDDX60	circDDX60	circRNA
circDDX60L	circDDX60L	circRNA
circDEF6	circDEF6	circRNA
circDEF8	circDEF8	circRNA
circDEK	circDEK	circRNA
circDELE1	circDELE1	circRNA
circDENND1A	circDENND1A	circRNA
circDENND3	circDENND3	circRNA
circDENND4A	circDENND4A	circRNA
circDENND4B	circDENND4B	circRNA
circDENND4C	circDENND4C	circRNA
circDENND5A	circDENND5A	circRNA
circDENND5B	circDENND5B	circRNA
circDENND6A	circDENND6A	circRNA
circDEPDC5	circDEPDC5	circRNA
circDESI1	circDESI1	circRNA
circDFFA	circDFFA	circRNA
circDFFB	circDFFB	circRNA
circDGCR8	circDGCR8	circRNA
circDGKD	circDGKD	circRNA
circDGKE	circDGKE	circRNA
circDGKH	circDGKH	circRNA
circDGLUCY	circDGLUCY	circRNA
circDGUOK	circDGUOK	circRNA
circDHDDS	circDHDDS	circRNA
circDHRS3	circDHRS3	circRNA
circDHRS7	circDHRS7	circRNA
circDHRSX	circDHRSX	circRNA
circDHTKD1	circDHTKD1	circRNA
circDHX15	circDHX15	circRNA
circDHX29	circDHX29	circRNA
circDHX30	circDHX30	circRNA
circDHX33	circDHX33	circRNA
circDHX34	circDHX34	circRNA
circDHX35	circDHX35	circRNA
circDHX36	circDHX36	circRNA
circDHX40	circDHX40	circRNA
circDHX57	circDHX57	circRNA
circDHX8	circDHX8	circRNA
circDHX9	circDHX9	circRNA
circDIABLO	circDIABLO	circRNA
circDIAPH1	circDIAPH1	circRNA
circDIAPH2	circDIAPH2	circRNA
circDIAPH3	circDIAPH3	circRNA
circDICER1	circDICER1	circRNA
circDIDO1	circDIDO1	circRNA
circDIP2A	circDIP2A	circRNA
circDIP2B	circDIP2B	circRNA
circDIP2C	circDIP2C	circRNA
circDIS3	circDIS3	circRNA
circDIS3L2	circDIS3L2	circRNA
circDLAT	circDLAT	circRNA
circDLD	circDLD	circRNA
circDLEU2	circDLEU2	circRNA
circDLG1	circDLG1	circRNA
circDLGAP5	circDLGAP5	circRNA
circDMD	circDMD	circRNA
circDMTF1	circDMTF1	circRNA
circDMXL1	circDMXL1	circRNA
circDMXL2	circDMXL2	circRNA
circDNA2	circDNA2	circRNA
circDNAH1	circDNAH1	circRNA
circDNAJA1	circDNAJA1	circRNA
circDNAJA2	circDNAJA2	circRNA
circDNAJB12	circDNAJB12	circRNA
circDNAJC1	circDNAJC1	circRNA
circDNAJC13	circDNAJC13	circRNA
circDNAJC2	circDNAJC2	circRNA
circDNAJC25	circDNAJC25	circRNA
circDNAJC3	circDNAJC3	circRNA
circDNAJC5	circDNAJC5	circRNA
circDNAJC8	circDNAJC8	circRNA
circDNASE1L1	circDNASE1L1	circRNA
circDNM1L	circDNM1L	circRNA
circDNM2	circDNM2	circRNA
circDNMBP	circDNMBP	circRNA
circDNMT1	circDNMT1	circRNA
circDNMT3A	circDNMT3A	circRNA
circDNPEP	circDNPEP	circRNA
circDNTT	circDNTT	circRNA
circDNTTIP2	circDNTTIP2	circRNA
circDOCK1	circDOCK1	circRNA
circDOCK10	circDOCK10	circRNA
circDOCK11	circDOCK11	circRNA
circDOCK2	circDOCK2	circRNA
circDOCK7	circDOCK7	circRNA
circDOP1A	circDOP1A	circRNA
circDOP1B	circDOP1B	circRNA
circDOT1L	circDOT1L	circRNA
circDPM1	circDPM1	circRNA
circDPP3	circDPP3	circRNA
circDPP7	circDPP7	circRNA
circDPP8	circDPP8	circRNA
circDPP9	circDPP9	circRNA
circDPY19L1	circDPY19L1	circRNA
circDPY19L1P1	circDPY19L1P1	circRNA
circDPY19L4	circDPY19L4	circRNA
circDPYD	circDPYD	circRNA
circDPYSL2	circDPYSL2	circRNA
circDRAXIN	circDRAXIN	circRNA
circDRG1	circDRG1	circRNA
circDRICH1	circDRICH1	circRNA
circDSTYK	circDSTYK	circRNA
circDTL	circDTL	circRNA
circDTNBP1	circDTNBP1	circRNA
circDTX4	circDTX4	circRNA
circDUSP12	circDUSP12	circRNA
circDYM	circDYM	circRNA
circDYNC1H1	circDYNC1H1	circRNA
circDYNC1LI1	circDYNC1LI1	circRNA
circDYNC1LI2	circDYNC1LI2	circRNA
circDZIP3	circDZIP3	circRNA
circE2F1	circE2F1	circRNA
circE2F2	circE2F2	circRNA
circE2F3	circE2F3	circRNA
circE2F4	circE2F4	circRNA
circE2F6	circE2F6	circRNA
circE2F8	circE2F8	circRNA
circEARS2	circEARS2	circRNA
circEBF1	circEBF1	circRNA
circECD	circECD	circRNA
circECH1	circECH1	circRNA
circECPAS	circECPAS	circRNA
circECT2	circECT2	circRNA
circEDEM1	circEDEM1	circRNA
circEDEM3	circEDEM3	circRNA
circEDRF1	circEDRF1	circRNA
circEEA1	circEEA1	circRNA
circEEF1A1	circEEF1A1	circRNA
circEEF1AKMT2	circEEF1AKMT2	circRNA
circEEF1D	circEEF1D	circRNA
circEEF2	circEEF2	circRNA
circEEF2K	circEEF2K	circRNA
circEFCAB13	circEFCAB13	circRNA
circEFCAB14	circEFCAB14	circRNA
circEFCAB2	circEFCAB2	circRNA
circEFCAB5	circEFCAB5	circRNA
circEFHC1	circEFHC1	circRNA
circEFNB2	circEFNB2	circRNA
circEGLN1	circEGLN1	circRNA
circEHBP1	circEHBP1	circRNA
circEHMT1	circEHMT1	circRNA
circEHMT2	circEHMT2	circRNA
circEIF1AX	circEIF1AX	circRNA
circEIF2A	circEIF2A	circRNA
circEIF2AK1	circEIF2AK1	circRNA
circEIF2AK2	circEIF2AK2	circRNA
circEIF2B1	circEIF2B1	circRNA
circEIF2B3	circEIF2B3	circRNA
circEIF2D	circEIF2D	circRNA
circEIF2S2	circEIF2S2	circRNA
circEIF2S3	circEIF2S3	circRNA
circEIF3A	circEIF3A	circRNA
circEIF3B	circEIF3B	circRNA
circEIF3C	circEIF3C	circRNA
circEIF3CL	circEIF3CL	circRNA
circEIF3D	circEIF3D	circRNA
circEIF3E	circEIF3E	circRNA
circEIF3J	circEIF3J	circRNA
circEIF4A1	circEIF4A1	circRNA
circEIF4A2	circEIF4A2	circRNA
circEIF4E	circEIF4E	circRNA
circEIF4ENIF1	circEIF4ENIF1	circRNA
circEIF4G2	circEIF4G2	circRNA
circEIF4G3	circEIF4G3	circRNA
circELF1	circELF1	circRNA
circELF2	circELF2	circRNA
circELF4	circELF4	circRNA
circELK4	circELK4	circRNA
circELL	circELL	circRNA
circELMO1	circELMO1	circRNA
circELMO2	circELMO2	circRNA
circELMOD3	circELMOD3	circRNA
circELOC	circELOC	circRNA
circELP3	circELP3	circRNA
circEMC3	circEMC3	circRNA
circEMG1	circEMG1	circRNA
circEML4	circEML4	circRNA
circEML6	circEML6	circRNA
circEMSY	circEMSY	circRNA
circENC1	circENC1	circRNA
circENG	circENG	circRNA
circENGASE	circENGASE	circRNA
circENO1	circENO1	circRNA
circENOPH1	circENOPH1	circRNA
circENTPD6	circENTPD6	circRNA
circEP300	circEP300	circRNA
circEP400	circEP400	circRNA
circEP400P1	circEP400P1	circRNA
circEPB41L2	circEPB41L2	circRNA
circEPB41L5	circEPB41L5	circRNA
circEPC1	circEPC1	circRNA
circEPC2	circEPC2	circRNA
circEPG5	circEPG5	circRNA
circEPHB4	circEPHB4	circRNA
circEPN1	circEPN1	circRNA
circEPRS	circEPRS	circRNA
circEPS15	circEPS15	circRNA
circEPSTI1	circEPSTI1	circRNA
circERAP1	circERAP1	circRNA
circERBIN	circERBIN	circRNA
circERC1	circERC1	circRNA
circERCC3	circERCC3	circRNA
circERCC6	circERCC6	circRNA
circERCC6L2	circERCC6L2	circRNA
circERCC8	circERCC8	circRNA
circERG	circERG	circRNA
circERGIC2	circERGIC2	circRNA
circERICH1	circERICH1	circRNA
circERICH6	circERICH6	circRNA
circERLEC1	circERLEC1	circRNA
circERMP1	circERMP1	circRNA
circERO1B	circERO1B	circRNA
circERP44	circERP44	circRNA
circESCO1	circESCO1	circRNA
circESF1	circESF1	circRNA
circESPL1	circESPL1	circRNA
circESYT2	circESYT2	circRNA
circETF1	circETF1	circRNA
circETS1	circETS1	circRNA
circETS2	circETS2	circRNA
circEVI5	circEVI5	circRNA
circEWSR1	circEWSR1	circRNA
circEXO1	circEXO1	circRNA
circEXOC1	circEXOC1	circRNA
circEXOC2	circEXOC2	circRNA
circEXOC3	circEXOC3	circRNA
circEXOC4	circEXOC4	circRNA
circEXOC5	circEXOC5	circRNA
circEXOC6	circEXOC6	circRNA
circEXOSC10	circEXOSC10	circRNA
circEXOSC2	circEXOSC2	circRNA
circEXT2	circEXT2	circRNA
circEYA3	circEYA3	circRNA
circEYA4	circEYA4	circRNA
circEZH1	circEZH1	circRNA
circEZH2	circEZH2	circRNA
circEZR	circEZR	circRNA
circFADS1	circFADS1	circRNA
circFAF1	circFAF1	circRNA
circFAM107B	circFAM107B	circRNA
circFAM114A2	circFAM114A2	circRNA
circFAM118B	circFAM118B	circRNA
circFAM120A	circFAM120A	circRNA
circFAM120B	circFAM120B	circRNA
circFAM122B	circFAM122B	circRNA
circFAM126A	circFAM126A	circRNA
circFAM135A	circFAM135A	circRNA
circFAM13A	circFAM13A	circRNA
circFAM13B	circFAM13B	circRNA
circFAM149B1	circFAM149B1	circRNA
circFAM160A2	circFAM160A2	circRNA
circFAM160B1	circFAM160B1	circRNA
circFAM160B2	circFAM160B2	circRNA
circFAM169A	circFAM169A	circRNA
circFAM172A	circFAM172A	circRNA
circFAM193B	circFAM193B	circRNA
circFAM208A	circFAM208A	circRNA
circFAM208B	circFAM208B	circRNA
circFAM221A	circFAM221A	circRNA
circFAM222B	circFAM222B	circRNA
circFAM3A	circFAM3A	circRNA
circFAM53B	circFAM53B	circRNA
circFAM76A	circFAM76A	circRNA
circFAM81A	circFAM81A	circRNA
circFAM83D	circFAM83D	circRNA
circFAM98B	circFAM98B	circRNA
circFANCA	circFANCA	circRNA
circFANCB	circFANCB	circRNA
circFANCD2	circFANCD2	circRNA
circFANCE	circFANCE	circRNA
circFANCI	circFANCI	circRNA
circFANCL	circFANCL	circRNA
circFANCM	circFANCM	circRNA
circFARP1	circFARP1	circRNA
circFARP2	circFARP2	circRNA
circFARS2	circFARS2	circRNA
circFARSB	circFARSB	circRNA
circFASTKD1	circFASTKD1	circRNA
circFAT1	circFAT1	circRNA
circFBH1	circFBH1	circRNA
circFBRSL1	circFBRSL1	circRNA
circFBXL17	circFBXL17	circRNA
circFBXL20	circFBXL20	circRNA
circFBXO10	circFBXO10	circRNA
circFBXO11	circFBXO11	circRNA
circFBXO30	circFBXO30	circRNA
circFBXO31	circFBXO31	circRNA
circFBXO33	circFBXO33	circRNA
circFBXO42	circFBXO42	circRNA
circFBXO7	circFBXO7	circRNA
circFBXO8	circFBXO8	circRNA
circFBXO9	circFBXO9	circRNA
circFBXW11	circFBXW11	circRNA
circFBXW2	circFBXW2	circRNA
circFBXW4	circFBXW4	circRNA
circFBXW7	circFBXW7	circRNA
circFBXW8	circFBXW8	circRNA
circFCHO1	circFCHO1	circRNA
circFDFT1	circFDFT1	circRNA
circFER	circFER	circRNA
circFGD1	circFGD1	circRNA
circFGD3	circFGD3	circRNA
circFGD4	circFGD4	circRNA
circFGD6	circFGD6	circRNA
circFGFR1	circFGFR1	circRNA
circFGGY	circFGGY	circRNA
circFH	circFH	circRNA
circFIP1L1	circFIP1L1	circRNA
circFIRRE	circFIRRE	circRNA
circFKBP15	circFKBP15	circRNA
circFKBP3	circFKBP3	circRNA
circFKBP4	circFKBP4	circRNA
circFKBP5	circFKBP5	circRNA
circFKRP	circFKRP	circRNA
circFKTN	circFKTN	circRNA
circFLI1	circFLI1	circRNA
circFLT1	circFLT1	circRNA
circFLT3	circFLT3	circRNA
circFLVCR1	circFLVCR1	circRNA
circFMNL2	circFMNL2	circRNA
circFMNL3	circFMNL3	circRNA
circFMR1	circFMR1	circRNA
circFNBP1	circFNBP1	circRNA
circFNBP4	circFNBP4	circRNA
circFNDC3A	circFNDC3A	circRNA
circFNDC3B	circFNDC3B	circRNA
circFNIP1	circFNIP1	circRNA
circFNIP2	circFNIP2	circRNA
circFOCAD	circFOCAD	circRNA
circFOPNL	circFOPNL	circRNA
circFOXJ3	circFOXJ3	circRNA
circFOXK2	circFOXK2	circRNA
circFOXM1	circFOXM1	circRNA
circFOXP1	circFOXP1	circRNA
circFRA10AC1	circFRA10AC1	circRNA
circFRMD4B	circFRMD4B	circRNA
circFRS2	circFRS2	circRNA
circFRY	circFRY	circRNA
circFRYL	circFRYL	circRNA
circFTO	circFTO	circRNA
circFUBP1	circFUBP1	circRNA
circFUBP3	circFUBP3	circRNA
circFURIN	circFURIN	circRNA
circFUS	circFUS	circRNA
circFUT8	circFUT8	circRNA
circFXR1	circFXR1	circRNA
circFYTTD1	circFYTTD1	circRNA
circFZD3	circFZD3	circRNA
circG2E3	circG2E3	circRNA
circG2E3-AS1	circG2E3-AS1	circRNA
circG3BP1	circG3BP1	circRNA
circGAB1	circGAB1	circRNA
circGAB2	circGAB2	circRNA
circGABPA	circGABPA	circRNA
circGABPB1-AS1	circGABPB1-AS1	circRNA
circGADD45GIP1	circGADD45GIP1	circRNA
circGAK	circGAK	circRNA
circGALK2	circGALK2	circRNA
circGALM	circGALM	circRNA
circGALNT10	circGALNT10	circRNA
circGALNT14	circGALNT14	circRNA
circGALNT7	circGALNT7	circRNA
circGAN	circGAN	circRNA
circGANC	circGANC	circRNA
circGAPVD1	circGAPVD1	circRNA
circGARS	circGARS	circRNA
circGART	circGART	circRNA
circGAS5	circGAS5	circRNA
circGAS7	circGAS7	circRNA
circGAS8	circGAS8	circRNA
circGATAD2A	circGATAD2A	circRNA
circGATAD2B	circGATAD2B	circRNA
circGBF1	circGBF1	circRNA
circGCC2	circGCC2	circRNA
circGCLC	circGCLC	circRNA
circGCN1	circGCN1	circRNA
circGCNT1	circGCNT1	circRNA
circGDAP2	circGDAP2	circRNA
circGDF11	circGDF11	circRNA
circGEMIN5	circGEMIN5	circRNA
circGFM2	circGFM2	circRNA
circGFOD2	circGFOD2	circRNA
circGFPT1	circGFPT1	circRNA
circGGA2	circGGA2	circRNA
circGGA3	circGGA3	circRNA
circGHDC	circGHDC	circRNA
circGHITM	circGHITM	circRNA
circGIGYF2	circGIGYF2	circRNA
circGIN1	circGIN1	circRNA
circGIT1	circGIT1	circRNA
circGIT2	circGIT2	circRNA
circGJC1	circGJC1	circRNA
circGK	circGK	circRNA
circGLCCI1	circGLCCI1	circRNA
circGLDC	circGLDC	circRNA
circGLE1	circGLE1	circRNA
circGLG1	circGLG1	circRNA
circGLI3	circGLI3	circRNA
circGLMN	circGLMN	circRNA
circGLRX3	circGLRX3	circRNA
circGLS	circGLS	circRNA
circGMCL1	circGMCL1	circRNA
circGMDS	circGMDS	circRNA
circGMDS-DT	circGMDS-DT	circRNA
circGMEB1	circGMEB1	circRNA
circGMEB2	circGMEB2	circRNA
circGMPS	circGMPS	circRNA
circGNA12	circGNA12	circRNA
circGNAI3	circGNAI3	circRNA
circGNAS	circGNAS	circRNA
circGNAZ	circGNAZ	circRNA
circGNE	circGNE	circRNA
circGNG2	circGNG2	circRNA
circGNL1	circGNL1	circRNA
circGNL3	circGNL3	circRNA
circGNPAT	circGNPAT	circRNA
circGNPNAT1	circGNPNAT1	circRNA
circGNPTAB	circGNPTAB	circRNA
circGNS	circGNS	circRNA
circGOLGA3	circGOLGA3	circRNA
circGOLGA4	circGOLGA4	circRNA
circGOLGA5	circGOLGA5	circRNA
circGOLGB1	circGOLGB1	circRNA
circGON4L	circGON4L	circRNA
circGORASP2	circGORASP2	circRNA
circGOSR1	circGOSR1	circRNA
circGOT2	circGOT2	circRNA
circGPAT4	circGPAT4	circRNA
circGPATCH2L	circGPATCH2L	circRNA
circGPBP1	circGPBP1	circRNA
circGPCPD1	circGPCPD1	circRNA
circGPHN	circGPHN	circRNA
circGPKOW	circGPKOW	circRNA
circGPLD1	circGPLD1	circRNA
circGPN1	circGPN1	circRNA
circGPN3	circGPN3	circRNA
circGPR107	circGPR107	circRNA
circGPR155	circGPR155	circRNA
circGPR161	circGPR161	circRNA
circGPR89B	circGPR89B	circRNA
circGPSM1	circGPSM1	circRNA
circGPSM2	circGPSM2	circRNA
circGRAMD1A	circGRAMD1A	circRNA
circGRAMD1B	circGRAMD1B	circRNA
circGRAMD4	circGRAMD4	circRNA
circGREB1	circGREB1	circRNA
circGRID2IP	circGRID2IP	circRNA
circGRIK5	circGRIK5	circRNA
circGRIP1	circGRIP1	circRNA
circGRK2	circGRK2	circRNA
circGRK3	circGRK3	circRNA
circGRK4	circGRK4	circRNA
circGRSF1	circGRSF1	circRNA
circGSK3A	circGSK3A	circRNA
circGSK3B	circGSK3B	circRNA
circGSS	circGSS	circRNA
circGSTCD	circGSTCD	circRNA
circGSTK1	circGSTK1	circRNA
circGTDC1	circGTDC1	circRNA
circGTF2A1	circGTF2A1	circRNA
circGTF2E2	circGTF2E2	circRNA
circGTF2H2	circGTF2H2	circRNA
circGTF2I	circGTF2I	circRNA
circGTF2IP1	circGTF2IP1	circRNA
circGTF2IRD2B	circGTF2IRD2B	circRNA
circGTF3C1	circGTF3C1	circRNA
circGTF3C2	circGTF3C2	circRNA
circGTPBP1	circGTPBP1	circRNA
circGTPBP10	circGTPBP10	circRNA
circGTPBP4	circGTPBP4	circRNA
circGUCY1A1	circGUCY1A1	circRNA
circGUF1	circGUF1	circRNA
circGUSB	circGUSB	circRNA
circGUSBP4	circGUSBP4	circRNA
circGZF1	circGZF1	circRNA
circH2AFY	circH2AFY	circRNA
circHACE1	circHACE1	circRNA
circHACL1	circHACL1	circRNA
circHADH	circHADH	circRNA
circHADHB	circHADHB	circRNA
circHAT1	circHAT1	circRNA
circHAUS6	circHAUS6	circRNA
circHAUS8	circHAUS8	circRNA
circHBP1	circHBP1	circRNA
circHBS1L	circHBS1L	circRNA
circHCCS	circHCCS	circRNA
circHCFC1	circHCFC1	circRNA
circHCFC2	circHCFC2	circRNA
circHDAC4	circHDAC4	circRNA
circHDAC6	circHDAC6	circRNA
circHDAC9	circHDAC9	circRNA
circHDLBP	circHDLBP	circRNA
circHEATR1	circHEATR1	circRNA
circHEATR3	circHEATR3	circRNA
circHEATR5A	circHEATR5A	circRNA
circHEATR5B	circHEATR5B	circRNA
circHECTD1	circHECTD1	circRNA
circHECTD2	circHECTD2	circRNA
circHECTD4	circHECTD4	circRNA
circHECW1	circHECW1	circRNA
circHEG1	circHEG1	circRNA
circHELLS	circHELLS	circRNA
circHELQ	circHELQ	circRNA
circHELZ	circHELZ	circRNA
circHERC1	circHERC1	circRNA
circHERC2	circHERC2	circRNA
circHERC2P2	circHERC2P2	circRNA
circHERC2P3	circHERC2P3	circRNA
circHERC2P9	circHERC2P9	circRNA
circHERC3	circHERC3	circRNA
circHERC4	circHERC4	circRNA
circHERC5	circHERC5	circRNA
circHERPUD1	circHERPUD1	circRNA
circHEXB	circHEXB	circRNA
circHGS	circHGS	circRNA
circHHAT	circHHAT	circRNA
circHIBADH	circHIBADH	circRNA
circHIBCH	circHIBCH	circRNA
circHIF1A	circHIF1A	circRNA
circHIF1AN	circHIF1AN	circRNA
circHIKESHI	circHIKESHI	circRNA
circHIP1	circHIP1	circRNA
circHIPK1	circHIPK1	circRNA
circHIPK2	circHIPK2	circRNA
circHIPK3	circHIPK3	circRNA
circHIRIP3	circHIRIP3	circRNA
circHIST1H1PS1	circHIST1H1PS1	circRNA
circHIVEP2	circHIVEP2	circRNA
circHLA-E	circHLA-E	circRNA
circHLCS	circHLCS	circRNA
circHM13	circHM13	circRNA
circHMGCL	circHMGCL	circRNA
circHMGCR	circHMGCR	circRNA
circHMGCS1	circHMGCS1	circRNA
circHMGN1	circHMGN1	circRNA
circHMMR	circHMMR	circRNA
circHNRNPA2B1	circHNRNPA2B1	circRNA
circHNRNPC	circHNRNPC	circRNA
circHNRNPD	circHNRNPD	circRNA
circHNRNPDL	circHNRNPDL	circRNA
circHNRNPH1	circHNRNPH1	circRNA
circHNRNPH3	circHNRNPH3	circRNA
circHNRNPK	circHNRNPK	circRNA
circHNRNPL	circHNRNPL	circRNA
circHNRNPM	circHNRNPM	circRNA
circHNRNPR	circHNRNPR	circRNA
circHNRNPU	circHNRNPU	circRNA
circHNRNPUL1	circHNRNPUL1	circRNA
circHNRNPUL2	circHNRNPUL2	circRNA
circHOMER1	circHOMER1	circRNA
circHOOK3	circHOOK3	circRNA
circHP1BP3	circHP1BP3	circRNA
circHPRT1	circHPRT1	circRNA
circHPS1	circHPS1	circRNA
circHPS3	circHPS3	circRNA
circHPS4	circHPS4	circRNA
circHPS5	circHPS5	circRNA
circHS2ST1	circHS2ST1	circRNA
circHSD17B12	circHSD17B12	circRNA
circHSDL2	circHSDL2	circRNA
circHSF2	circHSF2	circRNA
circHSP90AA1	circHSP90AA1	circRNA
circHSP90AB1	circHSP90AB1	circRNA
circHSP90B1	circHSP90B1	circRNA
circHSPA4	circHSPA4	circRNA
circHSPA8	circHSPA8	circRNA
circHSPBAP1	circHSPBAP1	circRNA
circHSPD1	circHSPD1	circRNA
circHSPH1	circHSPH1	circRNA
circHTT	circHTT	circRNA
circHUWE1	circHUWE1	circRNA
circIBTK	circIBTK	circRNA
circICE1	circICE1	circRNA
circICE2	circICE2	circRNA
circICOSLG	circICOSLG	circRNA
circIDE	circIDE	circRNA
circIDH2	circIDH2	circRNA
circIFFO1	circIFFO1	circRNA
circIFI16	circIFI16	circRNA
circIFNAR1	circIFNAR1	circRNA
circIFNGR2	circIFNGR2	circRNA
circIFT140	circIFT140	circRNA
circIFT52	circIFT52	circRNA
circIFT74	circIFT74	circRNA
circIFT81	circIFT81	circRNA
circIFT88	circIFT88	circRNA
circIGF1R	circIGF1R	circRNA
circIGF2R	circIGF2R	circRNA
circIGHD	circIGHD	circRNA
circIGHM	circIGHM	circRNA
circIKBIP	circIKBIP	circRNA
circIKBKB	circIKBKB	circRNA
circIKBKG	circIKBKG	circRNA
circIKZF1	circIKZF1	circRNA
circIKZF3	circIKZF3	circRNA
circIL12RB2	circIL12RB2	circRNA
circIL6ST	circIL6ST	circRNA
circIL7R	circIL7R	circRNA
circILKAP	circILKAP	circRNA
circILVBL	circILVBL	circRNA
circIMMP1L	circIMMP1L	circRNA
circIMMT	circIMMT	circRNA
circIMPACT	circIMPACT	circRNA
circINO80	circINO80	circRNA
circINPP4B	circINPP4B	circRNA
circINPP5B	circINPP5B	circRNA
circINPP5D	circINPP5D	circRNA
circINSR	circINSR	circRNA
circINTS13	circINTS13	circRNA
circINTS2	circINTS2	circRNA
circINTS3	circINTS3	circRNA
circINTS6	circINTS6	circRNA
circINTS6L	circINTS6L	circRNA
circINTS7	circINTS7	circRNA
circINTS8	circINTS8	circRNA
circIPMK	circIPMK	circRNA
circIPO11	circIPO11	circRNA
circIPO5	circIPO5	circRNA
circIPO7	circIPO7	circRNA
circIPO8	circIPO8	circRNA
circIPO9	circIPO9	circRNA
circIPP	circIPP	circRNA
circIPPK	circIPPK	circRNA
circIQCB1	circIQCB1	circRNA
circIQCH-AS1	circIQCH-AS1	circRNA
circIQGAP1	circIQGAP1	circRNA
circIQGAP2	circIQGAP2	circRNA
circIQGAP3	circIQGAP3	circRNA
circIREB2	circIREB2	circRNA
circIRF2	circIRF2	circRNA
circIRX1	circIRX1	circRNA
circISOC1	circISOC1	circRNA
circIST1	circIST1	circRNA
circITCH	circITCH	circRNA
circITFG1	circITFG1	circRNA
circITGA4	circITGA4	circRNA
circITGA8	circITGA8	circRNA
circITGB1	circITGB1	circRNA
circITPK1	circITPK1	circRNA
circITPR1	circITPR1	circRNA
circITPR2	circITPR2	circRNA
circITPR3	circITPR3	circRNA
circITSN1	circITSN1	circRNA
circITSN2	circITSN2	circRNA
circIVNS1ABP	circIVNS1ABP	circRNA
circIWS1	circIWS1	circRNA
circJADE1	circJADE1	circRNA
circJADE2	circJADE2	circRNA
circJAK1	circJAK1	circRNA
circJAK2	circJAK2	circRNA
circJARID2	circJARID2	circRNA
circJCAD	circJCAD	circRNA
circJMJD1C	circJMJD1C	circRNA
circJMY	circJMY	circRNA
circJUP	circJUP	circRNA
circKANK1	circKANK1	circRNA
circKANSL1	circKANSL1	circRNA
circKANSL1L	circKANSL1L	circRNA
circKANSL2	circKANSL2	circRNA
circKANSL3	circKANSL3	circRNA
circKARS	circKARS	circRNA
circKAT5	circKAT5	circRNA
circKAT7	circKAT7	circRNA
circKATNA1	circKATNA1	circRNA
circKATNAL1	circKATNAL1	circRNA
circKATNBL1	circKATNBL1	circRNA
circKCMF1	circKCMF1	circRNA
circKCNK12	circKCNK12	circRNA
circKCNQ5	circKCNQ5	circRNA
circKCTD18	circKCTD18	circRNA
circKCTD20	circKCTD20	circRNA
circKCTD3	circKCTD3	circRNA
circKDM1A	circKDM1A	circRNA
circKDM1B	circKDM1B	circRNA
circKDM2A	circKDM2A	circRNA
circKDM2B	circKDM2B	circRNA
circKDM3A	circKDM3A	circRNA
circKDM3B	circKDM3B	circRNA
circKDM4A	circKDM4A	circRNA
circKDM4B	circKDM4B	circRNA
circKDM4C	circKDM4C	circRNA
circKDM5A	circKDM5A	circRNA
circKDM5B	circKDM5B	circRNA
circKDM5C	circKDM5C	circRNA
circKDM6A	circKDM6A	circRNA
circKDM7A	circKDM7A	circRNA
circKEAP1	circKEAP1	circRNA
circKHDC4	circKHDC4	circRNA
circKIAA0232	circKIAA0232	circRNA
circKIAA0319L	circKIAA0319L	circRNA
circKIAA0355	circKIAA0355	circRNA
circKIAA0556	circKIAA0556	circRNA
circKIAA0586	circKIAA0586	circRNA
circKIAA0930	circKIAA0930	circRNA
circKIAA1109	circKIAA1109	circRNA
circKIAA1147	circKIAA1147	circRNA
circKIAA1191	circKIAA1191	circRNA
circKIAA1549	circKIAA1549	circRNA
circKIAA1551	circKIAA1551	circRNA
circKIAA1841	circKIAA1841	circRNA
circKIAA1958	circKIAA1958	circRNA
circKIDINS220	circKIDINS220	circRNA
circKIF11	circKIF11	circRNA
circKIF13A	circKIF13A	circRNA
circKIF13B	circKIF13B	circRNA
circKIF14	circKIF14	circRNA
circKIF15	circKIF15	circRNA
circKIF16B	circKIF16B	circRNA
circKIF18A	circKIF18A	circRNA
circKIF1B	circKIF1B	circRNA
circKIF20B	circKIF20B	circRNA
circKIF22	circKIF22	circRNA
circKIF24	circKIF24	circRNA
circKIF27	circKIF27	circRNA
circKIF2A	circKIF2A	circRNA
circKIF3A	circKIF3A	circRNA
circKIF3B	circKIF3B	circRNA
circKIF4A	circKIF4A	circRNA
circKIF5B	circKIF5B	circRNA
circKIF5C	circKIF5C	circRNA
circKIFC1	circKIFC1	circRNA
circKIN	circKIN	circRNA
circKIZ	circKIZ	circRNA
circKLF11	circKLF11	circRNA
circKLF12	circKLF12	circRNA
circKLF6	circKLF6	circRNA
circKLHDC10	circKLHDC10	circRNA
circKLHL12	circKLHL12	circRNA
circKLHL20	circKLHL20	circRNA
circKLHL22	circKLHL22	circRNA
circKLHL5	circKLHL5	circRNA
circKLHL8	circKLHL8	circRNA
circKMT2A	circKMT2A	circRNA
circKMT2B	circKMT2B	circRNA
circKMT2C	circKMT2C	circRNA
circKMT2D	circKMT2D	circRNA
circKMT2E	circKMT2E	circRNA
circKNL1	circKNL1	circRNA
circKNTC1	circKNTC1	circRNA
circKPNA1	circKPNA1	circRNA
circKPNA3	circKPNA3	circRNA
circKPNA4	circKPNA4	circRNA
circKPNA6	circKPNA6	circRNA
circKPNB1	circKPNB1	circRNA
circKRAS	circKRAS	circRNA
circKRIT1	circKRIT1	circRNA
circKSR1	circKSR1	circRNA
circKTN1	circKTN1	circRNA
circKXD1	circKXD1	circRNA
circKYAT3	circKYAT3	circRNA
circL3MBTL3	circL3MBTL3	circRNA
circL3MBTL4	circL3MBTL4	circRNA
circLAMC1	circLAMC1	circRNA
circLAMP2	circLAMP2	circRNA
circLAMTOR5-AS1	circLAMTOR5-AS1	circRNA
circLARGE1	circLARGE1	circRNA
circLARP1B	circLARP1B	circRNA
circLARP4	circLARP4	circRNA
circLARP4B	circLARP4B	circRNA
circLARS	circLARS	circRNA
circLAS1L	circLAS1L	circRNA
circLCOR	circLCOR	circRNA
circLCORL	circLCORL	circRNA
circLCP1	circLCP1	circRNA
circLDB1	circLDB1	circRNA
circLDHA	circLDHA	circRNA
circLDLR	circLDLR	circRNA
circLDLRAD3	circLDLRAD3	circRNA
circLDLRAD4	circLDLRAD4	circRNA
circLEF1	circLEF1	circRNA
circLEMD3	circLEMD3	circRNA
circLENG8	circLENG8	circRNA
circLIG1	circLIG1	circRNA
circLIG3	circLIG3	circRNA
circLIN54	circLIN54	circRNA
circLIN9	circLIN9	circRNA
circLINC00467	circLINC00467	circRNA
circLINC01569	circLINC01569	circRNA
circLINC01572	circLINC01572	circRNA
circLIX1L	circLIX1L	circRNA
circLMAN1	circLMAN1	circRNA
circLMBRD1	circLMBRD1	circRNA
circLMNB1	circLMNB1	circRNA
circLMNB2	circLMNB2	circRNA
circLMTK2	circLMTK2	circRNA
circlnc-ARSF-6	circlnc-ARSF-6	circRNA
circlnc-ATAD5-9	circlnc-ATAD5-9	circRNA
circlnc-BAZ2B-1	circlnc-BAZ2B-1	circRNA
circlnc-BRF1-42	circlnc-BRF1-42	circRNA
circlnc-C1QTNF3-AMACR-2	circlnc-C1QTNF3-AMACR-2	circRNA
circlnc-CBARP-2	circlnc-CBARP-2	circRNA
circlnc-CCNB1IP1-1	circlnc-CCNB1IP1-1	circRNA
circlnc-CCT4-1	circlnc-CCT4-1	circRNA
circlnc-CCT4-2	circlnc-CCT4-2	circRNA
circlnc-CDPF1-1	circlnc-CDPF1-1	circRNA
circlnc-CEACAM21-5	circlnc-CEACAM21-5	circRNA
circlnc-DISP1-1	circlnc-DISP1-1	circRNA
circlnc-GAS2-1	circlnc-GAS2-1	circRNA
circlnc-GSDMC-34	circlnc-GSDMC-34	circRNA
circlnc-HAO2-2	circlnc-HAO2-2	circRNA
circlnc-INAVA-1	circlnc-INAVA-1	circRNA
circlnc-IRS2-1	circlnc-IRS2-1	circRNA
circlnc-IRX3-80	circlnc-IRX3-80	circRNA
circlnc-KLRB1-12	circlnc-KLRB1-12	circRNA
circlnc-LINC02210-CRHR1-9	circlnc-LINC02210-CRHR1-9	circRNA
circlnc-LSM11-5	circlnc-LSM11-5	circRNA
circlnc-LTBP3-2	circlnc-LTBP3-2	circRNA
circlnc-MID1-1	circlnc-MID1-1	circRNA
circlnc-MUC20-67	circlnc-MUC20-67	circRNA
circlnc-NCOA1-2	circlnc-NCOA1-2	circRNA
circlnc-NLRP9-2	circlnc-NLRP9-2	circRNA
circlnc-NUP107-26	circlnc-NUP107-26	circRNA
circlnc-OR7C2-1	circlnc-OR7C2-1	circRNA
circlnc-PERP-2	circlnc-PERP-2	circRNA
circlnc-RAB1A-1	circlnc-RAB1A-1	circRNA
circlnc-RDX-1	circlnc-RDX-1	circRNA
circlnc-RWDD4-2	circlnc-RWDD4-2	circRNA
circlnc-SLC25A51-1	circlnc-SLC25A51-1	circRNA
circlnc-SNRPN-8	circlnc-SNRPN-8	circRNA
circlnc-ST3GAL1-1	circlnc-ST3GAL1-1	circRNA
circlnc-STYXL1-1	circlnc-STYXL1-1	circRNA
circlnc-TMEM50B-30	circlnc-TMEM50B-30	circRNA
circlnc-TRABD2A-5	circlnc-TRABD2A-5	circRNA
circlnc-TRPM7-1	circlnc-TRPM7-1	circRNA
circlnc-VKORC1L1-2	circlnc-VKORC1L1-2	circRNA
circlnc-VN1R2-5	circlnc-VN1R2-5	circRNA
circlnc-ZNF141-2	circlnc-ZNF141-2	circRNA
circLNPEP	circLNPEP	circRNA
circLNX2	circLNX2	circRNA
circLONP2	circLONP2	circRNA
circLONRF1	circLONRF1	circRNA
circLPIN2	circLPIN2	circRNA
circLPP	circLPP	circRNA
circLRBA	circLRBA	circRNA
circLRCH1	circLRCH1	circRNA
circLRCH3	circLRCH3	circRNA
circLRCH4	circLRCH4	circRNA
circLRIG1	circLRIG1	circRNA
circLRIG2	circLRIG2	circRNA
circLRMP	circLRMP	circRNA
circLRP5	circLRP5	circRNA
circLRP6	circLRP6	circRNA
circLRPPRC	circLRPPRC	circRNA
circLRR1	circLRR1	circRNA
circLRRC8A	circLRRC8A	circRNA
circLRRC8B	circLRRC8B	circRNA
circLRRC8C	circLRRC8C	circRNA
circLRRC8D	circLRRC8D	circRNA
circLRRCC1	circLRRCC1	circRNA
circLRWD1	circLRWD1	circRNA
circLSG1	circLSG1	circRNA
circLSM14A	circLSM14A	circRNA
circLSM14B	circLSM14B	circRNA
circLTBP1	circLTBP1	circRNA
circLTN1	circLTN1	circRNA
circLUC7L	circLUC7L	circRNA
circLUC7L2	circLUC7L2	circRNA
circLY75	circLY75	circRNA
circLY75-CD302	circLY75-CD302	circRNA
circLYAR	circLYAR	circRNA
circLYN	circLYN	circRNA
circLYST	circLYST	circRNA
circLZIC	circLZIC	circRNA
circMACF1	circMACF1	circRNA
circMAGI3	circMAGI3	circRNA
circMAK16	circMAK16	circRNA
circMALAT1	circMALAT1	circRNA
circMAN1A1	circMAN1A1	circRNA
circMAN1A2	circMAN1A2	circRNA
circMAN2A1	circMAN2A1	circRNA
circMANBA	circMANBA	circRNA
circMAP2K1	circMAP2K1	circRNA
circMAP3K1	circMAP3K1	circRNA
circMAP3K2	circMAP3K2	circRNA
circMAP3K20	circMAP3K20	circRNA
circMAP3K4	circMAP3K4	circRNA
circMAP3K5	circMAP3K5	circRNA
circMAP3K7	circMAP3K7	circRNA
circMAP3K8	circMAP3K8	circRNA
circMAP4	circMAP4	circRNA
circMAP4K3	circMAP4K3	circRNA
circMAP4K4	circMAP4K4	circRNA
circMAP4K5	circMAP4K5	circRNA
circMAP7D3	circMAP7D3	circRNA
circMAPK1	circMAPK1	circRNA
circMAPK8IP3	circMAPK8IP3	circRNA
circMAPKAPK3	circMAPKAPK3	circRNA
circMAPKAPK5	circMAPKAPK5	circRNA
circMARCH6	circMARCH6	circRNA
circMARCH7	circMARCH7	circRNA
circMARCH8	circMARCH8	circRNA
circMARF1	circMARF1	circRNA
circMARK4	circMARK4	circRNA
circMAST2	circMAST2	circRNA
circMAST3	circMAST3	circRNA
circMASTL	circMASTL	circRNA
circMAT2A	circMAT2A	circRNA
circMATR3	circMATR3	circRNA
circMAZ	circMAZ	circRNA
circMBD2	circMBD2	circRNA
circMBNL1	circMBNL1	circRNA
circMBNL2	circMBNL2	circRNA
circMBNL3	circMBNL3	circRNA
circMBOAT2	circMBOAT2	circRNA
circMBTD1	circMBTD1	circRNA
circMBTPS1	circMBTPS1	circRNA
circMBTPS2	circMBTPS2	circRNA
circMCCC2	circMCCC2	circRNA
circMCM10	circMCM10	circRNA
circMCM3	circMCM3	circRNA
circMCM3AP	circMCM3AP	circRNA
circMCM5	circMCM5	circRNA
circMCM6	circMCM6	circRNA
circMCM7	circMCM7	circRNA
circMCM8	circMCM8	circRNA
circMCMBP	circMCMBP	circRNA
circMCPH1	circMCPH1	circRNA
circMCTP2	circMCTP2	circRNA
circMCU	circMCU	circRNA
circMCUR1	circMCUR1	circRNA
circMDC1	circMDC1	circRNA
circMDFIC	circMDFIC	circRNA
circMDGA1	circMDGA1	circRNA
circMDM2	circMDM2	circRNA
circMDN1	circMDN1	circRNA
circME2	circME2	circRNA
circMECR	circMECR	circRNA
circMED1	circMED1	circRNA
circMED12	circMED12	circRNA
circMED12L	circMED12L	circRNA
circMED13	circMED13	circRNA
circMED13L	circMED13L	circRNA
circMED14	circMED14	circRNA
circMED17	circMED17	circRNA
circMED21	circMED21	circRNA
circMED23	circMED23	circRNA
circMED25	circMED25	circRNA
circMEF2A	circMEF2A	circRNA
circMEF2C	circMEF2C	circRNA
circMEGF8	circMEGF8	circRNA
circMELK	circMELK	circRNA
circMERTK	circMERTK	circRNA
circMESD	circMESD	circRNA
circMETAP1	circMETAP1	circRNA
circMETTL13	circMETTL13	circRNA
circMETTL15	circMETTL15	circRNA
circMETTL25	circMETTL25	circRNA
circMETTL4	circMETTL4	circRNA
circMETTL8	circMETTL8	circRNA
circMFAP1	circMFAP1	circRNA
circMFF	circMFF	circRNA
circMFN2	circMFN2	circRNA
circMFSD14A	circMFSD14A	circRNA
circMFSD14B	circMFSD14B	circRNA
circMFSD2B	circMFSD2B	circRNA
circMGA	circMGA	circRNA
circMGAT1	circMGAT1	circRNA
circMGAT4A	circMGAT4A	circRNA
circMGAT5	circMGAT5	circRNA
circMGME1	circMGME1	circRNA
circMGRN1	circMGRN1	circRNA
circMIA2	circMIA2	circRNA
circMIA3	circMIA3	circRNA
circMIB1	circMIB1	circRNA
circMICAL1	circMICAL1	circRNA
circMICAL3	circMICAL3	circRNA
circMIER1	circMIER1	circRNA
circMIER3	circMIER3	circRNA
circMILR1	circMILR1	circRNA
circMINK1	circMINK1	circRNA
circMIOS	circMIOS	circRNA
circMIPEP	circMIPEP	circRNA
circMIS18BP1	circMIS18BP1	circRNA
circMKI67	circMKI67	circRNA
circMKLN1	circMKLN1	circRNA
circMKRN2	circMKRN2	circRNA
circMKS1	circMKS1	circRNA
circMLH3	circMLH3	circRNA
circMLKL	circMLKL	circRNA
circMLLT10	circMLLT10	circRNA
circMLLT6	circMLLT6	circRNA
circMLXIP	circMLXIP	circRNA
circMMADHC	circMMADHC	circRNA
circMME	circMME	circRNA
circMME-AS1	circMME-AS1	circRNA
circMMS22L	circMMS22L	circRNA
circMNT	circMNT	circRNA
circMOB1A	circMOB1A	circRNA
circMOB3A	circMOB3A	circRNA
circMON2	circMON2	circRNA
circMORF4L1	circMORF4L1	circRNA
circMPHOSPH8	circMPHOSPH8	circRNA
circMPHOSPH9	circMPHOSPH9	circRNA
circMPP5	circMPP5	circRNA
circMPP6	circMPP6	circRNA
circMPPED2	circMPPED2	circRNA
circMPRIP	circMPRIP	circRNA
circMRFAP1	circMRFAP1	circRNA
circMRI1	circMRI1	circRNA
circMROH7-TTC4	circMROH7-TTC4	circRNA
circMRPL1	circMRPL1	circRNA
circMRPL2	circMRPL2	circRNA
circMRPL3	circMRPL3	circRNA
circMRPL35	circMRPL35	circRNA
circMRPL37	circMRPL37	circRNA
circMRPL39	circMRPL39	circRNA
circMRPL42	circMRPL42	circRNA
circMRPL47	circMRPL47	circRNA
circMRPS31	circMRPS31	circRNA
circMRPS6	circMRPS6	circRNA
circMRRF	circMRRF	circRNA
circMRTFA	circMRTFA	circRNA
circMRTFB	circMRTFB	circRNA
circMSH2	circMSH2	circRNA
circMSH3	circMSH3	circRNA
circMSH5	circMSH5	circRNA
circMSH6	circMSH6	circRNA
circMSI2	circMSI2	circRNA
circMSN	circMSN	circRNA
circMTBP	circMTBP	circRNA
circMTCH2	circMTCH2	circRNA
circMTCL1	circMTCL1	circRNA
circMTDH	circMTDH	circRNA
circMTERF3	circMTERF3	circRNA
circMTF1	circMTF1	circRNA
circMTF2	circMTF2	circRNA
circMTG1	circMTG1	circRNA
circMTHFD1	circMTHFD1	circRNA
circMTHFD1L	circMTHFD1L	circRNA
circMTIF2	circMTIF2	circRNA
circMTM1	circMTM1	circRNA
circMTMR1	circMTMR1	circRNA
circMTMR12	circMTMR12	circRNA
circMTMR14	circMTMR14	circRNA
circMTO1	circMTO1	circRNA
circMTOR	circMTOR	circRNA
circMTPAP	circMTPAP	circRNA
circMTR	circMTR	circRNA
circMTREX	circMTREX	circRNA
circMTRR	circMTRR	circRNA
circMTSS1L	circMTSS1L	circRNA
circMUT	circMUT	circRNA
circMVB12A	circMVB12A	circRNA
circMVB12B	circMVB12B	circRNA
circMYB	circMYB	circRNA
circMYBL2	circMYBL2	circRNA
circMYCBP2	circMYCBP2	circRNA
circMYH10	circMYH10	circRNA
circMYH9	circMYH9	circRNA
circMYLK	circMYLK	circRNA
circMYO10	circMYO10	circRNA
circMYO18A	circMYO18A	circRNA
circMYO18B	circMYO18B	circRNA
circMYO1B	circMYO1B	circRNA
circMYO1C	circMYO1C	circRNA
circMYO5A	circMYO5A	circRNA
circMYO9A	circMYO9A	circRNA
circMYO9B	circMYO9B	circRNA
circMYRIP	circMYRIP	circRNA
circMYSM1	circMYSM1	circRNA
circN4BP1	circN4BP1	circRNA
circN4BP2	circN4BP2	circRNA
circN4BP2L2	circN4BP2L2	circRNA
circNAA15	circNAA15	circRNA
circNAA16	circNAA16	circRNA
circNAA20	circNAA20	circRNA
circNAA25	circNAA25	circRNA
circNAA35	circNAA35	circRNA
circNAA40	circNAA40	circRNA
circNAB1	circNAB1	circRNA
circNADK	circNADK	circRNA
circNAF1	circNAF1	circRNA
circNAGLU	circNAGLU	circRNA
circNAP1L1	circNAP1L1	circRNA
circNAP1L4	circNAP1L4	circRNA
circNARS	circNARS	circRNA
circNARS2	circNARS2	circRNA
circNASP	circNASP	circRNA
circNAT10	circNAT10	circRNA
circNAT9	circNAT9	circRNA
circNAV1	circNAV1	circRNA
circNAXD	circNAXD	circRNA
circNBAS	circNBAS	circRNA
circNBEA	circNBEA	circRNA
circNBEAL1	circNBEAL1	circRNA
circNBN	circNBN	circRNA
circNBPF12	circNBPF12	circRNA
circNBPF19	circNBPF19	circRNA
circNCAPD2	circNCAPD2	circRNA
circNCAPG	circNCAPG	circRNA
circNCAPG2	circNCAPG2	circRNA
circNCAPH	circNCAPH	circRNA
circNCBP3	circNCBP3	circRNA
circNCF1C	circNCF1C	circRNA
circNCK2	circNCK2	circRNA
circNCKAP1L	circNCKAP1L	circRNA
circNCL	circNCL	circRNA
circNCLN	circNCLN	circRNA
circNCOA1	circNCOA1	circRNA
circNCOA2	circNCOA2	circRNA
circNCOA3	circNCOA3	circRNA
circNCOA5	circNCOA5	circRNA
circNCOA6	circNCOA6	circRNA
circNCOA7	circNCOA7	circRNA
circNCOR1	circNCOR1	circRNA
circNCOR2	circNCOR2	circRNA
circNDC1	circNDC1	circRNA
circNDC80	circNDC80	circRNA
circNDE1	circNDE1	circRNA
circNDST1	circNDST1	circRNA
circNDUFA10	circNDUFA10	circRNA
circNDUFAF6	circNDUFAF6	circRNA
circNDUFAF7	circNDUFAF7	circRNA
circNDUFS1	circNDUFS1	circRNA
circNDUFV3	circNDUFV3	circRNA
circNEAT1	circNEAT1	circRNA
circNECAB3	circNECAB3	circRNA
circNEDD1	circNEDD1	circRNA
circNEDD4L	circNEDD4L	circRNA
circNEIL3	circNEIL3	circRNA
circNEK1	circNEK1	circRNA
circNEK4	circNEK4	circRNA
circNELFCD	circNELFCD	circRNA
circNEMF	circNEMF	circRNA
circNEPRO	circNEPRO	circRNA
circNETO2	circNETO2	circRNA
circNF1	circNF1	circRNA
circNF2	circNF2	circRNA
circNFAT5	circNFAT5	circRNA
circNFATC1	circNFATC1	circRNA
circNFATC2	circNFATC2	circRNA
circNFATC3	circNFATC3	circRNA
circNFU1	circNFU1	circRNA
circNFX1	circNFX1	circRNA
circNFXL1	circNFXL1	circRNA
circNFYA	circNFYA	circRNA
circNFYB	circNFYB	circRNA
circNFYC	circNFYC	circRNA
circNGLY1	circNGLY1	circRNA
circNHLRC2	circNHLRC2	circRNA
circNHLRC3	circNHLRC3	circRNA
circNIN	circNIN	circRNA
circNINL	circNINL	circRNA
circNIPA2	circNIPA2	circRNA
circNIPAL3	circNIPAL3	circRNA
circNIPBL	circNIPBL	circRNA
circNISCH	circNISCH	circRNA
circNKAIN3	circNKAIN3	circRNA
circNKAP	circNKAP	circRNA
circNKAPD1	circNKAPD1	circRNA
circNKIRAS1	circNKIRAS1	circRNA
circNKTR	circNKTR	circRNA
circNLE1	circNLE1	circRNA
circNLGN4Y	circNLGN4Y	circRNA
circNLK	circNLK	circRNA
circNLN	circNLN	circRNA
circNLRC5	circNLRC5	circRNA
circNLRP1	circNLRP1	circRNA
circNMD3	circNMD3	circRNA
circNMI	circNMI	circRNA
circNMT1	circNMT1	circRNA
circNMT2	circNMT2	circRNA
circNNT	circNNT	circRNA
circNOA1	circNOA1	circRNA
circNOC3L	circNOC3L	circRNA
circNOD1	circNOD1	circRNA
circNOL10	circNOL10	circRNA
circNOL11	circNOL11	circRNA
circNOL8	circNOL8	circRNA
circNOMO2	circNOMO2	circRNA
circNONO	circNONO	circRNA
circNOP14	circNOP14	circRNA
circNOP56	circNOP56	circRNA
circNOP58	circNOP58	circRNA
circNPAT	circNPAT	circRNA
circNPC1	circNPC1	circRNA
circNPDC1	circNPDC1	circRNA
circNPEPPS	circNPEPPS	circRNA
circNPHP3-ACAD11	circNPHP3-ACAD11	circRNA
circNPLOC4	circNPLOC4	circRNA
circNPM1	circNPM1	circRNA
[truncated: 13,495 more rows]

## Sheet: S1 697 IM-sEVs
GeneId	GeneName	GeneType
AFF1-AS1	AFF1-AS1	lncRNA
CASC15	CASC15	lncRNA
CDC37L1-DT	CDC37L1-DT	lncRNA
CDKN2B-AS1	CDKN2B-AS1	lncRNA
circ|chr1-145840922:145842648	circ|chr1-145840922:145842648	circRNA
circ|chr1-16484823:16631109	circ|chr1-16484823:16631109	circRNA
circ|chr1-204558641:204565286	circ|chr1-204558641:204565286	circRNA
circ|chr1-24837806:24847107	circ|chr1-24837806:24847107	circRNA
circ|chr10-18542069:18548237	circ|chr10-18542069:18548237	circRNA
circ|chr14-58369952:58388656	circ|chr14-58369952:58388656	circRNA
circ|chr17-5432156:5433767	circ|chr17-5432156:5433767	circRNA
circ|chr17-775775:785977	circ|chr17-775775:785977	circRNA
circ|chr19-47746967:47757148	circ|chr19-47746967:47757148	circRNA
circ|chr19-54369018:54376057	circ|chr19-54369018:54376057	circRNA
circ|chr2-135901215:135907407	circ|chr2-135901215:135907407	circRNA
circ|chr2-183178807:183179411	circ|chr2-183178807:183179411	circRNA
circ|chr3-37047519:37051710	circ|chr3-37047519:37051710	circRNA
circ|chr5-56260026:56261641	circ|chr5-56260026:56261641	circRNA
circ|chr6-57052686:57055797	circ|chr6-57052686:57055797	circRNA
circAASDHPPT	circAASDHPPT	circRNA
circAATF	circAATF	circRNA
circABAT	circABAT	circRNA
circABCB7	circABCB7	circRNA
circABCC1	circABCC1	circRNA
circABCC4	circABCC4	circRNA
circABCE1	circABCE1	circRNA
circABHD12	circABHD12	circRNA
circABHD15-AS1	circABHD15-AS1	circRNA
circABHD16A	circABHD16A	circRNA
circABR	circABR	circRNA
circAC008695.1	circAC008695.1	circRNA
circAC008770.1	circAC008770.1	circRNA
circAC008878.3	circAC008878.3	circRNA
circAC009533.1	circAC009533.1	circRNA
circAC009690.1	circAC009690.1	circRNA
circAC010655.4	circAC010655.4	circRNA
circAC011447.3	circAC011447.3	circRNA
circAC012254.2	circAC012254.2	circRNA
circAC013394.1	circAC013394.1	circRNA
circAC015813.2	circAC015813.2	circRNA
circAC027097.2	circAC027097.2	circRNA
circAC027644.4	circAC027644.4	circRNA
circAC048338.1	circAC048338.1	circRNA
circAC091959.3	circAC091959.3	circRNA
circAC098484.3	circAC098484.3	circRNA
circAC104389.4	circAC104389.4	circRNA
circAC117378.1	circAC117378.1	circRNA
circAC118553.2	circAC118553.2	circRNA
circAC135983.2	circAC135983.2	circRNA
circAC138409.2	circAC138409.2	circRNA
circAC139769.1	circAC139769.1	circRNA
circAC139795.1	circAC139795.1	circRNA
circAC245060.4	circAC245060.4	circRNA
circACACA	circACACA	circRNA
circACAP2	circACAP2	circRNA
circACBD6	circACBD6	circRNA
circACIN1	circACIN1	circRNA
circACOT13	circACOT13	circRNA
circACOX1	circACOX1	circRNA
circACOX3	circACOX3	circRNA
circACSL3	circACSL3	circRNA
circACTG1	circACTG1	circRNA
circACTR2	circACTR2	circRNA
circACTR3	circACTR3	circRNA
circADAM10	circADAM10	circRNA
circADAM22	circADAM22	circRNA
circADARB1	circADARB1	circRNA
circADD1	circADD1	circRNA
circADPGK	circADPGK	circRNA
circADPRHL2	circADPRHL2	circRNA
circAFDN	circAFDN	circRNA
circAFF1	circAFF1	circRNA
circAFF4	circAFF4	circRNA
circAFG3L2	circAFG3L2	circRNA
circAGAP6	circAGAP6	circRNA
circAGO2	circAGO2	circRNA
circAGO3	circAGO3	circRNA
circAGPS	circAGPS	circRNA
circAGTPBP1	circAGTPBP1	circRNA
circAHCTF1	circAHCTF1	circRNA
circAHSA2P	circAHSA2P	circRNA
circAIFM2	circAIFM2	circRNA
circAIMP1	circAIMP1	circRNA
circAKAP11	circAKAP11	circRNA
circAKAP12	circAKAP12	circRNA
circAKAP13	circAKAP13	circRNA
circAKAP7	circAKAP7	circRNA
circAKAP8	circAKAP8	circRNA
circAKAP9	circAKAP9	circRNA
circAKT3	circAKT3	circRNA
circAL024498.2	circAL024498.2	circRNA
circAL031777.3	circAL031777.3	circRNA
circAL109811.4	circAL109811.4	circRNA
circAL358113.1	circAL358113.1	circRNA
circALDH16A1	circALDH16A1	circRNA
circALDH18A1	circALDH18A1	circRNA
circALDH1A1	circALDH1A1	circRNA
circALG13	circALG13	circRNA
circALKBH1	circALKBH1	circRNA
circALMS1	circALMS1	circRNA
circAMN1	circAMN1	circRNA
circAMOT	circAMOT	circRNA
circANAPC1	circANAPC1	circRNA
circANAPC15	circANAPC15	circRNA
circANAPC2	circANAPC2	circRNA
circANKAR	circANKAR	circRNA
circANKHD1	circANKHD1	circRNA
circANKIB1	circANKIB1	circRNA
circANKLE2	circANKLE2	circRNA
circANKRD12	circANKRD12	circRNA
circANKRD13A	circANKRD13A	circRNA
circANKRD13C	circANKRD13C	circRNA
circANKRD17	circANKRD17	circRNA
circANKRD26	circANKRD26	circRNA
circANKRD27	circANKRD27	circRNA
circANKRD28	circANKRD28	circRNA
circANKRD36	circANKRD36	circRNA
circANKRD36C	circANKRD36C	circRNA
circANKRD46	circANKRD46	circRNA
circANKS1B	circANKS1B	circRNA
circANKS6	circANKS6	circRNA
circANLN	circANLN	circRNA
circANO10	circANO10	circRNA
circANO2	circANO2	circRNA
circANP32E	circANP32E	circRNA
circANXA11	circANXA11	circRNA
circANXA6	circANXA6	circRNA
circANXA7	circANXA7	circRNA
circAP001267.5	circAP001267.5	circRNA
circAP1G1	circAP1G1	circRNA
circAP2B1	circAP2B1	circRNA
circAP3B1	circAP3B1	circRNA
circAP4S1	circAP4S1	circRNA
circAPAF1	circAPAF1	circRNA
circAPBB1IP	circAPBB1IP	circRNA
circAPC	circAPC	circRNA
circAPI5	circAPI5	circRNA
circAPIP	circAPIP	circRNA
circAPLF	circAPLF	circRNA
circAPLP2	circAPLP2	circRNA
circAPP	circAPP	circRNA
circAPPL1	circAPPL1	circRNA
circAPPL2	circAPPL2	circRNA
circAQR	circAQR	circRNA
circARAP1	circARAP1	circRNA
circARAP2	circARAP2	circRNA
circARCN1	circARCN1	circRNA
circAREL1	circAREL1	circRNA
circARF3	circARF3	circRNA
circARFGEF1	circARFGEF1	circRNA
circARFGEF2	circARFGEF2	circRNA
circARHGAP10	circARHGAP10	circRNA
circARHGAP12	circARHGAP12	circRNA
circARHGAP32	circARHGAP32	circRNA
circARHGAP5	circARHGAP5	circRNA
circARHGEF12	circARHGEF12	circRNA
circARHGEF18	circARHGEF18	circRNA
circARHGEF6	circARHGEF6	circRNA
circARID1A	circARID1A	circRNA
circARID2	circARID2	circRNA
circARID4A	circARID4A	circRNA
circARID4B	circARID4B	circRNA
circARID5B	circARID5B	circRNA
circARIH1	circARIH1	circRNA
circARL13B	circARL13B	circRNA
circARL14EP	circARL14EP	circRNA
circARL3	circARL3	circRNA
circARMC8	circARMC8	circRNA
circARMH3	circARMH3	circRNA
circARNT	circARNT	circRNA
circARPP21	circARPP21	circRNA
circASAP1	circASAP1	circRNA
circASAP2	circASAP2	circRNA
circASCC3	circASCC3	circRNA
circASH1L	circASH1L	circRNA
circASNSD1	circASNSD1	circRNA
circASXL1	circASXL1	circRNA
circATAD1	circATAD1	circRNA
circATAD2	circATAD2	circRNA
circATAD2B	circATAD2B	circRNA
circATAD5	circATAD5	circRNA
circATE1	circATE1	circRNA
circATF2	circATF2	circRNA
circATF6	circATF6	circRNA
circATF7	circATF7	circRNA
circATF7IP	circATF7IP	circRNA
circATL3	circATL3	circRNA
circATM	circATM	circRNA
circATN1	circATN1	circRNA
circATP11B	circATP11B	circRNA
circATP11C	circATP11C	circRNA
circATP13A3	circATP13A3	circRNA
circATP1A1	circATP1A1	circRNA
circATP1B3	circATP1B3	circRNA
circATP2B4	circATP2B4	circRNA
circATP2C1	circATP2C1	circRNA
circATP5PB	circATP5PB	circRNA
circATP6V0A2	circATP6V0A2	circRNA
circATP6V1D	circATP6V1D	circRNA
circATP6V1H	circATP6V1H	circRNA
circATP8A1	circATP8A1	circRNA
circATR	circATR	circRNA
circATRN	circATRN	circRNA
circATRNL1	circATRNL1	circRNA
circATRX	circATRX	circRNA
circATXN10	circATXN10	circRNA
circAVL9	circAVL9	circRNA
circAXIN1	circAXIN1	circRNA
circB3GLCT	circB3GLCT	circRNA
circB3GNTL1	circB3GNTL1	circRNA
circB4GALT5	circB4GALT5	circRNA
circB4GALT6	circB4GALT6	circRNA
circBACH1	circBACH1	circRNA
circBAG2	circBAG2	circRNA
circBARD1	circBARD1	circRNA
circBAZ1A	circBAZ1A	circRNA
circBAZ1B	circBAZ1B	circRNA
circBAZ2B	circBAZ2B	circRNA
circBBS9	circBBS9	circRNA
circBCKDHB	circBCKDHB	circRNA
circBCL7A	circBCL7A	circRNA
circBCLAF1	circBCLAF1	circRNA
circBCLAF3	circBCLAF3	circRNA
circBDP1	circBDP1	circRNA
circBEND5	circBEND5	circRNA
circBFAR	circBFAR	circRNA
circBICD1	circBICD1	circRNA
circBICRAL	circBICRAL	circRNA
circBIRC6	circBIRC6	circRNA
circBLMH	circBLMH	circRNA
circBLNK	circBLNK	circRNA
circBMPR2	circBMPR2	circRNA
circBMS1	circBMS1	circRNA
circBNC2	circBNC2	circRNA
circBORA	circBORA	circRNA
circBORCS7-ASMT	circBORCS7-ASMT	circRNA
circBPTF	circBPTF	circRNA
circBRAF	circBRAF	circRNA
circBRAP	circBRAP	circRNA
circBRCA2	circBRCA2	circRNA
circBRD1	circBRD1	circRNA
circBRD3	circBRD3	circRNA
circBRD4	circBRD4	circRNA
circBRD8	circBRD8	circRNA
circBROX	circBROX	circRNA
circBRWD1	circBRWD1	circRNA
circBRWD3	circBRWD3	circRNA
circBSDC1	circBSDC1	circRNA
circBTAF1	circBTAF1	circRNA
circBUB1	circBUB1	circRNA
circBUD13	circBUD13	circRNA
circBZW1	circBZW1	circRNA
circBZW2	circBZW2	circRNA
circC11orf80	circC11orf80	circRNA
circC17orf53	circC17orf53	circRNA
circC17orf67	circC17orf67	circRNA
circC18orf54	circC18orf54	circRNA
circC1orf112	circC1orf112	circRNA
circC20orf194	circC20orf194	circRNA
circC2CD3	circC2CD3	circRNA
circC2CD5	circC2CD5	circRNA
circC5orf34	circC5orf34	circRNA
circC6orf106	circC6orf106	circRNA
circCAMSAP1	circCAMSAP1	circRNA
circCAMSAP2	circCAMSAP2	circRNA
circCAND1	circCAND1	circRNA
circCANX	circCANX	circRNA
circCAPN7	circCAPN7	circRNA
circCAPRIN1	circCAPRIN1	circRNA
circCARD8	circCARD8	circRNA
circCASC15	circCASC15	circRNA
circCASC4	circCASC4	circRNA
circCASD1	circCASD1	circRNA
circCASP6	circCASP6	circRNA
circCASP8AP2	circCASP8AP2	circRNA
circCAST	circCAST	circRNA
circCBX1	circCBX1	circRNA
circCCAR1	circCCAR1	circRNA
circCCDC117	circCCDC117	circRNA
circCCDC126	circCCDC126	circRNA
circCCDC134	circCCDC134	circRNA
circCCDC138	circCCDC138	circRNA
circCCDC171	circCCDC171	circRNA
circCCDC18	circCCDC18	circRNA
circCCDC47	circCCDC47	circRNA
circCCDC50	circCCDC50	circRNA
circCCDC6	circCCDC6	circRNA
circCCDC62	circCCDC62	circRNA
circCCDC7	circCCDC7	circRNA
circCCDC88A	circCCDC88A	circRNA
circCCDC88C	circCCDC88C	circRNA
circCCDC9	circCCDC9	circRNA
circCCNB1	circCCNB1	circRNA
circCCNF	circCCNF	circRNA
circCCNG1	circCCNG1	circRNA
circCCNG2	circCCNG2	circRNA
circCCNJ	circCCNJ	circRNA
circCCNYL1	circCCNYL1	circRNA
circCCT3	circCCT3	circRNA
circCCT4	circCCT4	circRNA
circCCT6A	circCCT6A	circRNA
circCCZ1	circCCZ1	circRNA
circCD200	circCD200	circRNA
circCD2AP	circCD2AP	circRNA
circCD2BP2	circCD2BP2	circRNA
circCD38	circCD38	circRNA
circCDADC1	circCDADC1	circRNA
circCDC123	circCDC123	circRNA
circCDC27	circCDC27	circRNA
circCDC40	circCDC40	circRNA
circCDC42SE1	circCDC42SE1	circRNA
circCDC5L	circCDC5L	circRNA
circCDC73	circCDC73	circRNA
circCDCA2	circCDCA2	circRNA
circCDCA7	circCDCA7	circRNA
circCDK11B	circCDK11B	circRNA
circCDK12	circCDK12	circRNA
circCDK14	circCDK14	circRNA
circCDK19	circCDK19	circRNA
circCDK2AP1	circCDK2AP1	circRNA
circCDK5RAP2	circCDK5RAP2	circRNA
circCDK7	circCDK7	circRNA
circCDK8	circCDK8	circRNA
circCDKAL1	circCDKAL1	circRNA
circCDYL	circCDYL	circRNA
circCEBPZ	circCEBPZ	circRNA
circCECR2	circCECR2	circRNA
circCELF2	circCELF2	circRNA
circCEMIP2	circCEMIP2	circRNA
circCENPI	circCENPI	circRNA
circCENPL	circCENPL	circRNA
circCEP104	circCEP104	circRNA
circCEP112	circCEP112	circRNA
circCEP128	circCEP128	circRNA
circCEP135	circCEP135	circRNA
circCEP152	circCEP152	circRNA
circCEP164	circCEP164	circRNA
circCEP192	circCEP192	circRNA
circCEP250	circCEP250	circRNA
circCEP290	circCEP290	circRNA
circCEP350	circCEP350	circRNA
circCEP55	circCEP55	circRNA
circCEP70	circCEP70	circRNA
circCEP72	circCEP72	circRNA
circCEP85	circCEP85	circRNA
circCEP95	circCEP95	circRNA
circCEP97	circCEP97	circRNA
circCERK	circCERK	circRNA
circCFAP97	circCFAP97	circRNA
circCFDP1	circCFDP1	circRNA
circCHAF1A	circCHAF1A	circRNA
circCHCHD3	circCHCHD3	circRNA
circCHD1	circCHD1	circRNA
circCHD1L	circCHD1L	circRNA
circCHD2	circCHD2	circRNA
circCHD6	circCHD6	circRNA
circCHD7	circCHD7	circRNA
circCHD8	circCHD8	circRNA
circCHD9	circCHD9	circRNA
circCHEK1	circCHEK1	circRNA
circCHM	circCHM	circRNA
circCHMP2B	circCHMP2B	circRNA
circCHP1	circCHP1	circRNA
circCHRNA5	circCHRNA5	circRNA
circCHUK	circCHUK	circRNA
circCIITA	circCIITA	circRNA
circCIP2A	circCIP2A	circRNA
circCIR1	circCIR1	circRNA
circCIT	circCIT	circRNA
circCKAP2L	circCKAP2L	circRNA
circCKAP5	circCKAP5	circRNA
circCLASP2	circCLASP2	circRNA
circCLHC1	circCLHC1	circRNA
circCLINT1	circCLINT1	circRNA
circCLIP1	circCLIP1	circRNA
circCLPB	circCLPB	circRNA
circCLPX	circCLPX	circRNA
circCLSTN1	circCLSTN1	circRNA
circCMTM4	circCMTM4	circRNA
circCMTM7	circCMTM7	circRNA
circCMTM8	circCMTM8	circRNA
circCNKSR2	circCNKSR2	circRNA
circCNKSR3	circCNKSR3	circRNA
circCNOT1	circCNOT1	circRNA
circCNOT10	circCNOT10	circRNA
circCNOT4	circCNOT4	circRNA
circCNOT6	circCNOT6	circRNA
circCNOT8	circCNOT8	circRNA
circCNPY3	circCNPY3	circRNA
circCNTLN	circCNTLN	circRNA
circCNTRL	circCNTRL	circRNA
circCOCH	circCOCH	circRNA
circCOG6	circCOG6	circRNA
circCOL4A3BP	circCOL4A3BP	circRNA
circCOLGALT1	circCOLGALT1	circRNA
circCOP1	circCOP1	circRNA
circCOPG2	circCOPG2	circRNA
circCOPS5	circCOPS5	circRNA
circCOQ2	circCOQ2	circRNA
circCOQ4	circCOQ4	circRNA
circCOQ5	circCOQ5	circRNA
circCORO1C	circCORO1C	circRNA
circCORO7-PAM16	circCORO7-PAM16	circRNA
circCPLANE1	circCPLANE1	circRNA
circCPNE2	circCPNE2	circRNA
circCPSF2	circCPSF2	circRNA
circCPSF6	circCPSF6	circRNA
circCPT1A	circCPT1A	circRNA
circCRACR2A	circCRACR2A	circRNA
circCRAMP1	circCRAMP1	circRNA
circCRAT	circCRAT	circRNA
circCREBBP	circCREBBP	circRNA
circCRLS1	circCRLS1	circRNA
circCRTAP	circCRTAP	circRNA
circCRYBB2P1	circCRYBB2P1	circRNA
circCSE1L	circCSE1L	circRNA
circCSNK1E	circCSNK1E	circRNA
circCSNK1G3	circCSNK1G3	circRNA
circCSPP1	circCSPP1	circRNA
circCSRNP2	circCSRNP2	circRNA
circCSTF1	circCSTF1	circRNA
circCSTF3	circCSTF3	circRNA
circCTCF	circCTCF	circRNA
circCTDP1	circCTDP1	circRNA
circCTDSPL2	circCTDSPL2	circRNA
circCTNNA1	circCTNNA1	circRNA
circCTNNAL1	circCTNNAL1	circRNA
circCTR9	circCTR9	circRNA
circCUL1	circCUL1	circRNA
circCUL2	circCUL2	circRNA
circCUL3	circCUL3	circRNA
circCUL4A	circCUL4A	circRNA
circCUL4B	circCUL4B	circRNA
circCUL5	circCUL5	circRNA
circCUX1	circCUX1	circRNA
circCWF19L2	circCWF19L2	circRNA
circCXorf38	circCXorf38	circRNA
circCYB5R4	circCYB5R4	circRNA
circCYFIP1	circCYFIP1	circRNA
circCYFIP2	circCYFIP2	circRNA
circCYP51A1	circCYP51A1	circRNA
circDAAM1	circDAAM1	circRNA
circDACH1	circDACH1	circRNA
circDANCR	circDANCR	circRNA
circDARS	circDARS	circRNA
circDARS2	circDARS2	circRNA
circDAZAP1	circDAZAP1	circRNA
circDBT	circDBT	circRNA
circDCAF1	circDCAF1	circRNA
circDCAF17	circDCAF17	circRNA
circDCAF7	circDCAF7	circRNA
circDCAF8	circDCAF8	circRNA
circDCBLD2	circDCBLD2	circRNA
circDCK	circDCK	circRNA
circDCP2	circDCP2	circRNA
circDCTN1	circDCTN1	circRNA
circDCTN4	circDCTN4	circRNA
circDDHD1	circDDHD1	circRNA
circDDX17	circDDX17	circRNA
circDDX3X	circDDX3X	circRNA
circDDX46	circDDX46	circRNA
circDDX5	circDDX5	circRNA
circDDX50	circDDX50	circRNA
circDDX52	circDDX52	circRNA
circDDX58	circDDX58	circRNA
circDDX59	circDDX59	circRNA
circDDX6	circDDX6	circRNA
circDEF6	circDEF6	circRNA
circDEK	circDEK	circRNA
circDENND4A	circDENND4A	circRNA
circDENND4B	circDENND4B	circRNA
circDENND4C	circDENND4C	circRNA
circDENND5A	circDENND5A	circRNA
circDENND5B	circDENND5B	circRNA
circDEPDC1B	circDEPDC1B	circRNA
circDERL1	circDERL1	circRNA
circDGKD	circDGKD	circRNA
circDGKE	circDGKE	circRNA
circDGKH	circDGKH	circRNA
circDHTKD1	circDHTKD1	circRNA
circDHX16	circDHX16	circRNA
circDHX29	circDHX29	circRNA
circDHX33	circDHX33	circRNA
circDHX35	circDHX35	circRNA
circDHX40	circDHX40	circRNA
circDIAPH2	circDIAPH2	circRNA
circDIP2B	circDIP2B	circRNA
circDIP2C	circDIP2C	circRNA
circDIS3	circDIS3	circRNA
circDIS3L2	circDIS3L2	circRNA
circDLAT	circDLAT	circRNA
circDLD	circDLD	circRNA
circDLG1	circDLG1	circRNA
circDLG3	circDLG3	circRNA
circDLGAP5	circDLGAP5	circRNA
circDMXL2	circDMXL2	circRNA
circDNA2	circDNA2	circRNA
circDNAJA1	circDNAJA1	circRNA
circDNAJB12	circDNAJB12	circRNA
circDNAJC13	circDNAJC13	circRNA
circDNAJC16	circDNAJC16	circRNA
circDNAJC2	circDNAJC2	circRNA
circDNAJC5	circDNAJC5	circRNA
circDNM2	circDNM2	circRNA
circDNMT1	circDNMT1	circRNA
circDNTT	circDNTT	circRNA
circDNTTIP2	circDNTTIP2	circRNA
circDOCK1	circDOCK1	circRNA
circDOCK10	circDOCK10	circRNA
circDOCK11	circDOCK11	circRNA
circDONSON	circDONSON	circRNA
circDOP1A	circDOP1A	circRNA
circDOP1B	circDOP1B	circRNA
circDOT1L	circDOT1L	circRNA
circDPM1	circDPM1	circRNA
circDPP8	circDPP8	circRNA
circDPY19L1P1	circDPY19L1P1	circRNA
circDPY19L4	circDPY19L4	circRNA
circDRAXIN	circDRAXIN	circRNA
circDTL	circDTL	circRNA
circDTNB	circDTNB	circRNA
circDTNBP1	circDTNBP1	circRNA
circDTX3L	circDTX3L	circRNA
circDTYMK	circDTYMK	circRNA
circDUS2	circDUS2	circRNA
circDYM	circDYM	circRNA
circDYNC1H1	circDYNC1H1	circRNA
circDYNC1LI1	circDYNC1LI1	circRNA
circDYRK1A	circDYRK1A	circRNA
circE2F1	circE2F1	circRNA
circE2F3	circE2F3	circRNA
circEBF1	circEBF1	circRNA
circECPAS	circECPAS	circRNA
circECT2	circECT2	circRNA
circEDEM3	circEDEM3	circRNA
circEEA1	circEEA1	circRNA
circEED	circEED	circRNA
circEEF1A1	circEEF1A1	circRNA
circEEF2K	circEEF2K	circRNA
circEFCAB13	circEFCAB13	circRNA
circEFCAB14	circEFCAB14	circRNA
circEFCAB2	circEFCAB2	circRNA
circEHBP1	circEHBP1	circRNA
circEHD1	circEHD1	circRNA
circEHMT1	circEHMT1	circRNA
circEIF1	circEIF1	circRNA
circEIF1AX	circEIF1AX	circRNA
circEIF2AK1	circEIF2AK1	circRNA
circEIF2AK4	circEIF2AK4	circRNA
circEIF2B5	circEIF2B5	circRNA
circEIF2S2	circEIF2S2	circRNA
circEIF2S3	circEIF2S3	circRNA
circEIF3A	circEIF3A	circRNA
circEIF3B	circEIF3B	circRNA
circEIF3CL	circEIF3CL	circRNA
circEIF3E	circEIF3E	circRNA
circEIF3J	circEIF3J	circRNA
circEIF4A1	circEIF4A1	circRNA
circEIF4A2	circEIF4A2	circRNA
circEIF4ENIF1	circEIF4ENIF1	circRNA
circEIF4G2	circEIF4G2	circRNA
circEIF4G3	circEIF4G3	circRNA
circEIF5	circEIF5	circRNA
circEIF5B	circEIF5B	circRNA
circELAVL1	circELAVL1	circRNA
circELF1	circELF1	circRNA
circELK4	circELK4	circRNA
circELMO1	circELMO1	circRNA
circELOA	circELOA	circRNA
circELP3	circELP3	circRNA
circEMB	circEMB	circRNA
circEMC2	circEMC2	circRNA
circEMG1	circEMG1	circRNA
circEML6	circEML6	circRNA
circEOGT	circEOGT	circRNA
circEP300	circEP300	circRNA
circEP400	circEP400	circRNA
circEPB41	circEPB41	circRNA
circEPB41L2	circEPB41L2	circRNA
circEPB41L5	circEPB41L5	circRNA
circEPG5	circEPG5	circRNA
circEPHB4	circEPHB4	circRNA
circEPRS	circEPRS	circRNA
circEPS15	circEPS15	circRNA
circERAP1	circERAP1	circRNA
circERBIN	circERBIN	circRNA
circERC1	circERC1	circRNA
circERCC6L2	circERCC6L2	circRNA
circERG	circERG	circRNA
circERI1	circERI1	circRNA
circERI3	circERI3	circRNA
circERMP1	circERMP1	circRNA
circERO1B	circERO1B	circRNA
circESF1	circESF1	circRNA
circESYT2	circESYT2	circRNA
circETS1	circETS1	circRNA
circETS2	circETS2	circRNA
circEVC2	circEVC2	circRNA
circEXO1	circEXO1	circRNA
circEXOC3	circEXOC3	circRNA
circEXOC5	circEXOC5	circRNA
circEXOC6	circEXOC6	circRNA
circEYA3	circEYA3	circRNA
circEZH2	circEZH2	circRNA
circEZR	circEZR	circRNA
circFAF1	circFAF1	circRNA
circFAM102B	circFAM102B	circRNA
circFAM117B	circFAM117B	circRNA
circFAM120A	circFAM120A	circRNA
circFAM122B	circFAM122B	circRNA
circFAM135A	circFAM135A	circRNA
circFAM13B	circFAM13B	circRNA
circFAM168B	circFAM168B	circRNA
circFAM177A1	circFAM177A1	circRNA
circFAM192A	circFAM192A	circRNA
circFAM193B	circFAM193B	circRNA
circFAM199X	circFAM199X	circRNA
circFAM208A	circFAM208A	circRNA
circFAM208B	circFAM208B	circRNA
circFAM20B	circFAM20B	circRNA
circFAM217B	circFAM217B	circRNA
circFAM228B	circFAM228B	circRNA
circFAM83D	circFAM83D	circRNA
circFANCB	circFANCB	circRNA
circFANCD2	circFANCD2	circRNA
circFANCE	circFANCE	circRNA
circFANCI	circFANCI	circRNA
circFANCL	circFANCL	circRNA
circFARP1	circFARP1	circRNA
circFARSA	circFARSA	circRNA
circFARSB	circFARSB	circRNA
circFASTKD1	circFASTKD1	circRNA
circFAT1	circFAT1	circRNA
circFBH1	circFBH1	circRNA
circFBXL4	circFBXL4	circRNA
circFBXO10	circFBXO10	circRNA
circFBXO11	circFBXO11	circRNA
circFBXO45	circFBXO45	circRNA
circFBXW11	circFBXW11	circRNA
circFBXW4	circFBXW4	circRNA
circFBXW7	circFBXW7	circRNA
circFBXW8	circFBXW8	circRNA
circFCF1	circFCF1	circRNA
circFCHSD2	circFCHSD2	circRNA
circFDFT1	circFDFT1	circRNA
circFDX1	circFDX1	circRNA
circFERMT1	circFERMT1	circRNA
circFGD1	circFGD1	circRNA
circFGD3	circFGD3	circRNA
circFIP1L1	circFIP1L1	circRNA
circFIRRE	circFIRRE	circRNA
circFKBP4	circFKBP4	circRNA
circFKBP5	circFKBP5	circRNA
circFLI1	circFLI1	circRNA
circFLNB	circFLNB	circRNA
circFLOT1	circFLOT1	circRNA
circFLT3	circFLT3	circRNA
circFMNL2	circFMNL2	circRNA
circFMNL3	circFMNL3	circRNA
circFNBP1	circFNBP1	circRNA
circFNBP4	circFNBP4	circRNA
circFNDC3A	circFNDC3A	circRNA
circFNDC3B	circFNDC3B	circRNA
circFNIP1	circFNIP1	circRNA
circFOXJ3	circFOXJ3	circRNA
circFOXK2	circFOXK2	circRNA
circFOXN2	circFOXN2	circRNA
circFRA10AC1	circFRA10AC1	circRNA
circFRYL	circFRYL	circRNA
circFSD1L	circFSD1L	circRNA
circFUBP1	circFUBP1	circRNA
circFUNDC1	circFUNDC1	circRNA
circFUS	circFUS	circRNA
circFUT8	circFUT8	circRNA
circFXR1	circFXR1	circRNA
circGAB1	circGAB1	circRNA
circGABPA	circGABPA	circRNA
circGABPB1	circGABPB1	circRNA
circGADD45GIP1	circGADD45GIP1	circRNA
circGALK2	circGALK2	circRNA
circGALNT2	circGALNT2	circRNA
circGARS	circGARS	circRNA
circGAS5	circGAS5	circRNA
circGAS7	circGAS7	circRNA
circGATAD2A	circGATAD2A	circRNA
circGATAD2B	circGATAD2B	circRNA
circGBF1	circGBF1	circRNA
circGCC2	circGCC2	circRNA
circGCN1	circGCN1	circRNA
circGDI2	circGDI2	circRNA
circGFOD2	circGFOD2	circRNA
circGFPT1	circGFPT1	circRNA
circGGA2	circGGA2	circRNA
circGGNBP2	circGGNBP2	circRNA
circGHITM	circGHITM	circRNA
circGINS1	circGINS1	circRNA
circGIT1	circGIT1	circRNA
circGIT2	circGIT2	circRNA
circGLA	circGLA	circRNA
circGLDC	circGLDC	circRNA
circGLE1	circGLE1	circRNA
circGLG1	circGLG1	circRNA
circGLRX3	circGLRX3	circRNA
circGMPS	circGMPS	circRNA
circGNAI3	circGNAI3	circRNA
circGNAQ	circGNAQ	circRNA
circGNE	circGNE	circRNA
circGNL2	circGNL2	circRNA
circGNL3	circGNL3	circRNA
circGNPAT	circGNPAT	circRNA
circGNPDA2	circGNPDA2	circRNA
circGNPNAT1	circGNPNAT1	circRNA
circGOLGA1	circGOLGA1	circRNA
circGOLGA3	circGOLGA3	circRNA
circGOLGA4	circGOLGA4	circRNA
circGOLGA5	circGOLGA5	circRNA
circGOPC	circGOPC	circRNA
circGPATCH1	circGPATCH1	circRNA
circGPBP1	circGPBP1	circRNA
circGPCPD1	circGPCPD1	circRNA
circGPD1L	circGPD1L	circRNA
circGPN3	circGPN3	circRNA
circGPR107	circGPR107	circRNA
circGPR137B	circGPR137B	circRNA
circGPR89B	circGPR89B	circRNA
circGPSM2	circGPSM2	circRNA
circGRID2IP	circGRID2IP	circRNA
circGRK3	circGRK3	circRNA
circGSE1	circGSE1	circRNA
circGTF2E1	circGTF2E1	circRNA
circGTF2H1	circGTF2H1	circRNA
circGTF2I	circGTF2I	circRNA
circGTF2IP1	circGTF2IP1	circRNA
circGTF2IRD1	circGTF2IRD1	circRNA
circGTF2IRD2B	circGTF2IRD2B	circRNA
circGTF3C2	circGTF3C2	circRNA
circGTPBP10	circGTPBP10	circRNA
circGTPBP4	circGTPBP4	circRNA
circGUF1	circGUF1	circRNA
circGUSB	circGUSB	circRNA
circGUSBP4	circGUSBP4	circRNA
circHABP4	circHABP4	circRNA
circHADHB	circHADHB	circRNA
circHAT1	circHAT1	circRNA
circHAUS6	circHAUS6	circRNA
circHBS1L	circHBS1L	circRNA
circHCCS	circHCCS	circRNA
circHCFC1	circHCFC1	circRNA
circHDAC9	circHDAC9	circRNA
circHDHD2	circHDHD2	circRNA
circHDLBP	circHDLBP	circRNA
circHEATR1	circHEATR1	circRNA
circHECA	circHECA	circRNA
circHECTD1	circHECTD1	circRNA
circHECTD4	circHECTD4	circRNA
circHECW1	circHECW1	circRNA
circHELQ	circHELQ	circRNA
circHELZ	circHELZ	circRNA
circHERC1	circHERC1	circRNA
circHERC2	circHERC2	circRNA
circHERC2P2	circHERC2P2	circRNA
circHERC2P9	circHERC2P9	circRNA
circHERC4	circHERC4	circRNA
circHGS	circHGS	circRNA
circHHAT	circHHAT	circRNA
circHIF1A	circHIF1A	circRNA
circHIKESHI	circHIKESHI	circRNA
circHIP1	circHIP1	circRNA
circHIPK2	circHIPK2	circRNA
circHIPK3	circHIPK3	circRNA
circHIRA	circHIRA	circRNA
circHLA-DRA	circHLA-DRA	circRNA
circHMMR	circHMMR	circRNA
circHNRNPA2B1	circHNRNPA2B1	circRNA
circHNRNPH1	circHNRNPH1	circRNA
circHNRNPK	circHNRNPK	circRNA
circHNRNPLL	circHNRNPLL	circRNA
circHNRNPM	circHNRNPM	circRNA
circHNRNPU	circHNRNPU	circRNA
circHOMER1	circHOMER1	circRNA
circHOOK3	circHOOK3	circRNA
circHP1BP3	circHP1BP3	circRNA
circHPS4	circHPS4	circRNA
circHPS5	circHPS5	circRNA
circHS2ST1	circHS2ST1	circRNA
circHSDL2	circHSDL2	circRNA
circHSP90AA1	circHSP90AA1	circRNA
circHSP90AB1	circHSP90AB1	circRNA
circHSPA4	circHSPA4	circRNA
circHSPBAP1	circHSPBAP1	circRNA
circHSPD1	circHSPD1	circRNA
circHSPE1-MOB4	circHSPE1-MOB4	circRNA
circHTT	circHTT	circRNA
circHUWE1	circHUWE1	circRNA
circIARS	circIARS	circRNA
circIBTK	circIBTK	circRNA
circIDE	circIDE	circRNA
circIDH2	circIDH2	circRNA
circIFNGR2	circIFNGR2	circRNA
circIFRD1	circIFRD1	circRNA
circIFT52	circIFT52	circRNA
circIFT74	circIFT74	circRNA
circIFT81	circIFT81	circRNA
circIGF2R	circIGF2R	circRNA
circIGHD	circIGHD	circRNA
circIKZF3	circIKZF3	circRNA
circIL7R	circIL7R	circRNA
circILF2	circILF2	circRNA
circILKAP	circILKAP	circRNA
circIMMP2L	circIMMP2L	circRNA
circIMPACT	circIMPACT	circRNA
circINO80	circINO80	circRNA
circINO80C	circINO80C	circRNA
circINPP4B	circINPP4B	circRNA
circINPP5A	circINPP5A	circRNA
circINPP5B	circINPP5B	circRNA
circINPP5D	circINPP5D	circRNA
circINSR	circINSR	circRNA
circINTS12	circINTS12	circRNA
circINTS2	circINTS2	circRNA
circINTS4	circINTS4	circRNA
circINTS6	circINTS6	circRNA
circINTS6L	circINTS6L	circRNA
circINTS8	circINTS8	circRNA
circIPO11	circIPO11	circRNA
circIPO7	circIPO7	circRNA
circIPO8	circIPO8	circRNA
circIPO9	circIPO9	circRNA
circIQCB1	circIQCB1	circRNA
circIQGAP1	circIQGAP1	circRNA
circIQGAP2	circIQGAP2	circRNA
circISY1-RAB43	circISY1-RAB43	circRNA
circITCH	circITCH	circRNA
circITFG1	circITFG1	circRNA
circITGA4	circITGA4	circRNA
circITGA8	circITGA8	circRNA
circITPK1	circITPK1	circRNA
circITPR1	circITPR1	circRNA
circITPR2	circITPR2	circRNA
circITSN1	circITSN1	circRNA
circITSN2	circITSN2	circRNA
circJAK1	circJAK1	circRNA
circJARID2	circJARID2	circRNA
circJMJD1C	circJMJD1C	circRNA
circJMY	circJMY	circRNA
circKANSL1	circKANSL1	circRNA
circKARS	circKARS	circRNA
circKAT6A	circKAT6A	circRNA
circKAT7	circKAT7	circRNA
circKATNA1	circKATNA1	circRNA
circKATNAL1	circKATNAL1	circRNA
circKCMF1	circKCMF1	circRNA
circKCNK12	circKCNK12	circRNA
circKCTD18	circKCTD18	circRNA
circKCTD20	circKCTD20	circRNA
circKDM1A	circKDM1A	circRNA
circKDM1B	circKDM1B	circRNA
circKDM2A	circKDM2A	circRNA
circKDM2B	circKDM2B	circRNA
circKDM3B	circKDM3B	circRNA
circKDM4B	circKDM4B	circRNA
circKDM4C	circKDM4C	circRNA
circKDM5A	circKDM5A	circRNA
circKDM5B	circKDM5B	circRNA
circKDM6A	circKDM6A	circRNA
circKHDRBS1	circKHDRBS1	circRNA
circKHSRP	circKHSRP	circRNA
circKIAA0586	circKIAA0586	circRNA
circKIAA1143	circKIAA1143	circRNA
circKIAA1328	circKIAA1328	circRNA
circKIF11	circKIF11	circRNA
circKIF13A	circKIF13A	circRNA
circKIF13B	circKIF13B	circRNA
circKIF14	circKIF14	circRNA
circKIF15	circKIF15	circRNA
circKIF16B	circKIF16B	circRNA
circKIF20B	circKIF20B	circRNA
circKIF24	circKIF24	circRNA
circKIF27	circKIF27	circRNA
circKIF2A	circKIF2A	circRNA
circKIF2C	circKIF2C	circRNA
circKIF4A	circKIF4A	circRNA
circKIF5B	circKIF5B	circRNA
circKIFC1	circKIFC1	circRNA
circKIN	circKIN	circRNA
circKIZ	circKIZ	circRNA
circKLF12	circKLF12	circRNA
circKLHL2	circKLHL2	circRNA
circKLHL20	circKLHL20	circRNA
circKLHL24	circKLHL24	circRNA
circKLHL3	circKLHL3	circRNA
circKLHL5	circKLHL5	circRNA
circKLHL8	circKLHL8	circRNA
circKMT2C	circKMT2C	circRNA
circKMT2E	circKMT2E	circRNA
circKNL1	circKNL1	circRNA
circKNTC1	circKNTC1	circRNA
circKPNA3	circKPNA3	circRNA
circKPNA4	circKPNA4	circRNA
circKPNA5	circKPNA5	circRNA
circKRCC1	circKRCC1	circRNA
circKRIT1	circKRIT1	circRNA
circKTN1	circKTN1	circRNA
circKYAT1	circKYAT1	circRNA
circKYAT3	circKYAT3	circRNA
circL3MBTL4	circL3MBTL4	circRNA
circLAMC1	circLAMC1	circRNA
circLARP1B	circLARP1B	circRNA
circLARP4B	circLARP4B	circRNA
circLARS	circLARS	circRNA
circLAS1L	circLAS1L	circRNA
circLAT2	circLAT2	circRNA
circLCLAT1	circLCLAT1	circRNA
circLCP1	circLCP1	circRNA
circLDHA	circLDHA	circRNA
circLDLRAD3	circLDLRAD3	circRNA
circLEMD3	circLEMD3	circRNA
circLIG1	circLIG1	circRNA
circLIN9	circLIN9	circRNA
circLINC00115	circLINC00115	circRNA
circLINC01578	circLINC01578	circRNA
circLINS1	circLINS1	circRNA
circLIX1L	circLIX1L	circRNA
circLMNB1	circLMNB1	circRNA
circLMNB2	circLMNB2	circRNA
circLMTK2	circLMTK2	circRNA
circlnc-BRF1-42	circlnc-BRF1-42	circRNA
circlnc-C1QTNF3-AMACR-2	circlnc-C1QTNF3-AMACR-2	circRNA
circlnc-CCDC117-1	circlnc-CCDC117-1	circRNA
circlnc-CCNB1IP1-1	circlnc-CCNB1IP1-1	circRNA
circlnc-FUBP1-2	circlnc-FUBP1-2	circRNA
circlnc-GSDMC-34	circlnc-GSDMC-34	circRNA
circlnc-IGLL1-1	circlnc-IGLL1-1	circRNA
circlnc-IRS2-1	circlnc-IRS2-1	circRNA
circlnc-JAM2-1	circlnc-JAM2-1	circRNA
circlnc-LINC02210-CRHR1-9	circlnc-LINC02210-CRHR1-9	circRNA
circlnc-LTBP3-2	circlnc-LTBP3-2	circRNA
circlnc-NUP107-26	circlnc-NUP107-26	circRNA
circlnc-SLC22A18-1	circlnc-SLC22A18-1	circRNA
circlnc-SPPL3-2	circlnc-SPPL3-2	circRNA
circlnc-TCEA1-1	circlnc-TCEA1-1	circRNA
circlnc-TMC6-7	circlnc-TMC6-7	circRNA
circlnc-VKORC1L1-2	circlnc-VKORC1L1-2	circRNA
circlnc-ZCCHC7-2	circlnc-ZCCHC7-2	circRNA
circLONP1	circLONP1	circRNA
circLPGAT1	circLPGAT1	circRNA
circLPIN1	circLPIN1	circRNA
circLPIN2	circLPIN2	circRNA
circLRBA	circLRBA	circRNA
circLRCH1	circLRCH1	circRNA
circLRCH3	circLRCH3	circRNA
circLRIG1	circLRIG1	circRNA
circLRMP	circLRMP	circRNA
circLRP5L	circLRP5L	circRNA
circLRPPRC	circLRPPRC	circRNA
circLRRC37BP1	circLRRC37BP1	circRNA
circLRRC40	circLRRC40	circRNA
circLRRC59	circLRRC59	circRNA
circLRRC8C	circLRRC8C	circRNA
circLRRCC1	circLRRCC1	circRNA
circLRRFIP2	circLRRFIP2	circRNA
circLSG1	circLSG1	circRNA
circLSM14B	circLSM14B	circRNA
circLTN1	circLTN1	circRNA
circLUC7L	circLUC7L	circRNA
circLUC7L2	circLUC7L2	circRNA
circLYAR	circLYAR	circRNA
circMACF1	circMACF1	circRNA
circMACO1	circMACO1	circRNA
circMAGI3	circMAGI3	circRNA
circMAIP1	circMAIP1	circRNA
circMALAT1	circMALAT1	circRNA
circMAN1A2	circMAN1A2	circRNA
circMAN2A1	circMAN2A1	circRNA
circMAP2K4	circMAP2K4	circRNA
circMAP3K1	circMAP3K1	circRNA
circMAP3K2	circMAP3K2	circRNA
circMAP3K20	circMAP3K20	circRNA
circMAP3K4	circMAP3K4	circRNA
circMAP3K5	circMAP3K5	circRNA
circMAP4	circMAP4	circRNA
circMAP4K1	circMAP4K1	circRNA
circMAP4K4	circMAP4K4	circRNA
circMAP7D3	circMAP7D3	circRNA
circMAPK1IP1L	circMAPK1IP1L	circRNA
circMAPK8	circMAPK8	circRNA
circMAPKAP1	circMAPKAP1	circRNA
circMAPRE2	circMAPRE2	circRNA
circMARCH7	circMARCH7	circRNA
circMARF1	circMARF1	circRNA
circMARK3	circMARK3	circRNA
circMARK4	circMARK4	circRNA
circMAST2	circMAST2	circRNA
circMAST3	circMAST3	circRNA
circMASTL	circMASTL	circRNA
circMAT2A	circMAT2A	circRNA
circMATR3	circMATR3	circRNA
circMAX	circMAX	circRNA
circMBNL2	circMBNL2	circRNA
circMBP	circMBP	circRNA
circMBTD1	circMBTD1	circRNA
circMBTPS1	circMBTPS1	circRNA
circMCM10	circMCM10	circRNA
circMCM3	circMCM3	circRNA
circMCM3AP	circMCM3AP	circRNA
circMCM6	circMCM6	circRNA
circMCM7	circMCM7	circRNA
circMCM8	circMCM8	circRNA
circMCPH1	circMCPH1	circRNA
circMCU	circMCU	circRNA
circMCUR1	circMCUR1	circRNA
circMDM1	circMDM1	circRNA
circMDM2	circMDM2	circRNA
circMDN1	circMDN1	circRNA
circME2	circME2	circRNA
circMED1	circMED1	circRNA
circMED12L	circMED12L	circRNA
circMED13	circMED13	circRNA
circMED13L	circMED13L	circRNA
circMED14	circMED14	circRNA
circMED17	circMED17	circRNA
circMED23	circMED23	circRNA
circMEF2A	circMEF2A	circRNA
circMEF2D	circMEF2D	circRNA
circMETTL16	circMETTL16	circRNA
circMETTL25	circMETTL25	circRNA
circMFN1	circMFN1	circRNA
circMFN2	circMFN2	circRNA
circMGA	circMGA	circRNA
circMGAT1	circMGAT1	circRNA
circMGAT5	circMGAT5	circRNA
circMIA2	circMIA2	circRNA
circMIA3	circMIA3	circRNA
circMIB1	circMIB1	circRNA
circMICAL3	circMICAL3	circRNA
circMICALL1	circMICALL1	circRNA
circMICU2	circMICU2	circRNA
circMIGA1	circMIGA1	circRNA
circMINDY3	circMINDY3	circRNA
circMIS18BP1	circMIS18BP1	circRNA
circMITD1	circMITD1	circRNA
circMKI67	circMKI67	circRNA
circMKLN1	circMKLN1	circRNA
circMMAA	circMMAA	circRNA
circMME	circMME	circRNA
circMOB1A	circMOB1A	circRNA
circMON2	circMON2	circRNA
circMORC3	circMORC3	circRNA
circMPHOSPH8	circMPHOSPH8	circRNA
circMPP6	circMPP6	circRNA
circMPPED2	circMPPED2	circRNA
circMPRIP	circMPRIP	circRNA
circMRPL3	circMRPL3	circRNA
circMRPL39	circMRPL39	circRNA
circMRPL42	circMRPL42	circRNA
circMRPS27	circMRPS27	circRNA
circMRRF	circMRRF	circRNA
circMRTFA	circMRTFA	circRNA
circMSANTD3-TMEFF1	circMSANTD3-TMEFF1	circRNA
circMSH2	circMSH2	circRNA
circMSH3	circMSH3	circRNA
circMSH6	circMSH6	circRNA
circMSL1	circMSL1	circRNA
circMSL2	circMSL2	circRNA
circMSN	circMSN	circRNA
circMTBP	circMTBP	circRNA
circMTCL1	circMTCL1	circRNA
circMTDH	circMTDH	circRNA
circMTF2	circMTF2	circRNA
circMTHFD2L	circMTHFD2L	circRNA
circMTHFS	circMTHFS	circRNA
circMTMR1	circMTMR1	circRNA
circMTMR14	circMTMR14	circRNA
circMTO1	circMTO1	circRNA
circMTOR	circMTOR	circRNA
circMTR	circMTR	circRNA
circMTREX	circMTREX	circRNA
circMYB	circMYB	circRNA
circMYBL2	circMYBL2	circRNA
circMYCBP2	circMYCBP2	circRNA
circMYH10	circMYH10	circRNA
circMYH9	circMYH9	circRNA
circMYLK	circMYLK	circRNA
circMYO10	circMYO10	circRNA
circMYO18A	circMYO18A	circRNA
circMYO18B	circMYO18B	circRNA
circMYO19	circMYO19	circRNA
circMYO1B	circMYO1B	circRNA
circMYO5A	circMYO5A	circRNA
circMYO5C	circMYO5C	circRNA
circMYO9A	circMYO9A	circRNA
circMYO9B	circMYO9B	circRNA
circN4BP2	circN4BP2	circRNA
circN4BP2L2	circN4BP2L2	circRNA
circNAA15	circNAA15	circRNA
circNAA16	circNAA16	circRNA
circNAA20	circNAA20	circRNA
circNAA25	circNAA25	circRNA
circNAA35	circNAA35	circRNA
circNAA60	circNAA60	circRNA
circNAB1	circNAB1	circRNA
circNADK	circNADK	circRNA
circNADSYN1	circNADSYN1	circRNA
circNARS2	circNARS2	circRNA
circNBAS	circNBAS	circRNA
circNBEAL1	circNBEAL1	circRNA
circNBN	circNBN	circRNA
circNBPF19	circNBPF19	circRNA
circNCAPG	circNCAPG	circRNA
circNCAPG2	circNCAPG2	circRNA
circNCAPH	circNCAPH	circRNA
circNCBP1	circNCBP1	circRNA
circNCBP3	circNCBP3	circRNA
circNCK1	circNCK1	circRNA
circNCKAP1L	circNCKAP1L	circRNA
circNCL	circNCL	circRNA
circNCOA1	circNCOA1	circRNA
circNCOA2	circNCOA2	circRNA
circNCOA4	circNCOA4	circRNA
circNCOA5	circNCOA5	circRNA
circNCOA6	circNCOA6	circRNA
circNCOR1	circNCOR1	circRNA
circNDC1	circNDC1	circRNA
circNDC80	circNDC80	circRNA
circNDST1	circNDST1	circRNA
circNDUFS1	circNDUFS1	circRNA
circNEAT1	circNEAT1	circRNA
circNEIL3	circNEIL3	circRNA
circNEK1	circNEK1	circRNA
circNEK4	circNEK4	circRNA
circNEK9	circNEK9	circRNA
circNEPRO	circNEPRO	circRNA
circNETO2	circNETO2	circRNA
circNF1	circNF1	circRNA
circNF2	circNF2	circRNA
circNFATC2	circNFATC2	circRNA
circNFATC2IP	circNFATC2IP	circRNA
circNFATC3	circNFATC3	circRNA
circNFX1	circNFX1	circRNA
circNFYB	circNFYB	circRNA
circNFYC	circNFYC	circRNA
circNGLY1	circNGLY1	circRNA
circNIN	circNIN	circRNA
circNIPA2	circNIPA2	circRNA
circNIPBL	circNIPBL	circRNA
circNKAPD1	circNKAPD1	circRNA
circNKTR	circNKTR	circRNA
circNLK	circNLK	circRNA
circNLN	circNLN	circRNA
circNMI	circNMI	circRNA
circNMT1	circNMT1	circRNA
circNMT2	circNMT2	circRNA
circNNT	circNNT	circRNA
circNOA1	circNOA1	circRNA
circNOL10	circNOL10	circRNA
circNOL11	circNOL11	circRNA
circNOP14	circNOP14	circRNA
circNPEPPS	circNPEPPS	circRNA
circNPHP3-ACAD11	circNPHP3-ACAD11	circRNA
circNPLOC4	circNPLOC4	circRNA
circNPRL3	circNPRL3	circRNA
circNPTN	circNPTN	circRNA
circNRDC	circNRDC	circRNA
circNRDE2	circNRDE2	circRNA
circNRF1	circNRF1	circRNA
circNRIP1	circNRIP1	circRNA
circNSD1	circNSD1	circRNA
circNSD2	circNSD2	circRNA
circNSD3	circNSD3	circRNA
circNSMCE2	circNSMCE2	circRNA
circNSRP1	circNSRP1	circRNA
circNSUN2	circNSUN2	circRNA
circNTAN1	circNTAN1	circRNA
circNUBP1	circNUBP1	circRNA
circNUCKS1	circNUCKS1	circRNA
circNUDT3	circNUDT3	circRNA
circNUFIP1	circNUFIP1	circRNA
circNUP107	circNUP107	circRNA
circNUP133	circNUP133	circRNA
circNUP153	circNUP153	circRNA
circNUP160	circNUP160	circRNA
circNUP188	circNUP188	circRNA
circNUP205	circNUP205	circRNA
circNUP214	circNUP214	circRNA
circNUP43	circNUP43	circRNA
circNUP54	circNUP54	circRNA
circNUP58	circNUP58	circRNA
circNUP85	circNUP85	circRNA
circNUP88	circNUP88	circRNA
circNUP98	circNUP98	circRNA
circNUPL2	circNUPL2	circRNA
circNUSAP1	circNUSAP1	circRNA
circNVL	circNVL	circRNA
circNXF1	circNXF1	circRNA
circOBSL1	circOBSL1	circRNA
circOCIAD1	circOCIAD1	circRNA
circODF2	circODF2	circRNA
circOFD1	circOFD1	circRNA
circOGA	circOGA	circRNA
circOGT	circOGT	circRNA
circOLA1	circOLA1	circRNA
circOPA1	circOPA1	circRNA
circORC2	circORC2	circRNA
circORC4	circORC4	circRNA
circOSBP	circOSBP	circRNA
circOSBPL11	circOSBPL11	circRNA
circOSBPL8	circOSBPL8	circRNA
circOTUD4	circOTUD4	circRNA
circOTULIN	circOTULIN	circRNA
circP2RX5-TAX1BP3	circP2RX5-TAX1BP3	circRNA
circP4HA1	circP4HA1	circRNA
circPABPC1	circPABPC1	circRNA
circPAICS	circPAICS	circRNA
circPAIP1	circPAIP1	circRNA
circPAK1IP1	circPAK1IP1	circRNA
circPAK2	circPAK2	circRNA
circPANK3	circPANK3	circRNA
circPAPSS1	circPAPSS1	circRNA
circPARD3	circPARD3	circRNA
circPARG	circPARG	circRNA
circPARGP1	circPARGP1	circRNA
circPARP1	circPARP1	circRNA
circPARP14	circPARP14	circRNA
circPARP4	circPARP4	circRNA
circPARP6	circPARP6	circRNA
circPATJ	circPATJ	circRNA
circPATL1	circPATL1	circRNA
circPAWR	circPAWR	circRNA
circPAX5	circPAX5	circRNA
circPAXBP1	circPAXBP1	circRNA
circPAXIP1	circPAXIP1	circRNA
circPBRM1	circPBRM1	circRNA
circPBX1	circPBX1	circRNA
circPCBP1-AS1	circPCBP1-AS1	circRNA
circPCCA	circPCCA	circRNA
circPCF11	circPCF11	circRNA
circPCM1	circPCM1	circRNA
circPCMTD1	circPCMTD1	circRNA
circPCNT	circPCNT	circRNA
circPCNX1	circPCNX1	circRNA
circPCSK6	circPCSK6	circRNA
circPCYOX1	circPCYOX1	circRNA
circPDCD11	circPDCD11	circRNA
circPDCD4	circPDCD4	circRNA
circPDCL3	circPDCL3	circRNA
circPDE5A	circPDE5A	circRNA
circPDE7A	circPDE7A	circRNA
circPDHX	circPDHX	circRNA
circPDIA3	circPDIA3	circRNA
circPDIA6	circPDIA6	circRNA
circPDS5A	circPDS5A	circRNA
circPDS5B	circPDS5B	circRNA
circPELI1	circPELI1	circRNA
circPES1	circPES1	circRNA
circPEX6	circPEX6	circRNA
circPFKFB3	circPFKFB3	circRNA
circPFKFB4	circPFKFB4	circRNA
circPGGT1B	circPGGT1B	circRNA
circPGK1	circPGK1	circRNA
circPGM1	circPGM1	circRNA
circPGM2	circPGM2	circRNA
circPHACTR1	circPHACTR1	circRNA
circPHACTR3	circPHACTR3	circRNA
circPHACTR4	circPHACTR4	circRNA
circPHAX	circPHAX	circRNA
circPHC3	circPHC3	circRNA
circPHF11	circPHF11	circRNA
circPHF12	circPHF12	circRNA
circPHF14	circPHF14	circRNA
circPHF20	circPHF20	circRNA
circPHF20L1	circPHF20L1	circRNA
circPHF3	circPHF3	circRNA
circPHF8	circPHF8	circRNA
circPHIP	circPHIP	circRNA
circPHKB	circPHKB	circRNA
circPHLDB2	circPHLDB2	circRNA
circPHLPP1	circPHLPP1	circRNA
circPHLPP2	circPHLPP2	circRNA
circPHRF1	circPHRF1	circRNA
circPHTF1	circPHTF1	circRNA
circPHYH	circPHYH	circRNA
circPI4KA	circPI4KA	circRNA
circPI4KB	circPI4KB	circRNA
circPIAS1	circPIAS1	circRNA
circPIAS2	circPIAS2	circRNA
circPIBF1	circPIBF1	circRNA
circPICALM	circPICALM	circRNA
circPIGK	circPIGK	circRNA
circPIGN	circPIGN	circRNA
circPIK3AP1	circPIK3AP1	circRNA
circPIK3C2A	circPIK3C2A	circRNA
circPIK3C2B	circPIK3C2B	circRNA
circPIK3CA	circPIK3CA	circRNA
circPIK3CB	circPIK3CB	circRNA
circPIK3R1	circPIK3R1	circRNA
circPIKFYVE	circPIKFYVE	circRNA
circPITPNA	circPITPNA	circRNA
circPITPNB	circPITPNB	circRNA
circPKN2	circPKN2	circRNA
circPLAA	circPLAA	circRNA
circPLCB1	circPLCB1	circRNA
circPLCB4	circPLCB4	circRNA
circPLCH1	circPLCH1	circRNA
circPLEKHA2	circPLEKHA2	circRNA
circPLEKHA5	circPLEKHA5	circRNA
circPLEKHO1	circPLEKHO1	circRNA
circPLIN2	circPLIN2	circRNA
circPLIN3	circPLIN3	circRNA
circPLXNA1	circPLXNA1	circRNA
circPLXNC1	circPLXNC1	circRNA
circPMS1	circPMS1	circRNA
circPMS2	circPMS2	circRNA
circPNISR	circPNISR	circRNA
circPNN	circPNN	circRNA
circPNO1	circPNO1	circRNA
circPNPLA8	circPNPLA8	circRNA
circPNPT1	circPNPT1	circRNA
circPOC1A	circPOC1A	circRNA
circPOLA1	circPOLA1	circRNA
circPOLE2	circPOLE2	circRNA
circPOLH	circPOLH	circRNA
circPOLI	circPOLI	circRNA
circPOLK	circPOLK	circRNA
circPOLR1E	circPOLR1E	circRNA
circPOLR2A	circPOLR2A	circRNA
circPOLR2B	circPOLR2B	circRNA
circPOLR3A	circPOLR3A	circRNA
circPOLR3B	circPOLR3B	circRNA
circPOLR3D	circPOLR3D	circRNA
circPOM121	circPOM121	circRNA
circPOM121C	circPOM121C	circRNA
circPOT1	circPOT1	circRNA
circPPA2	circPPA2	circRNA
circPPFIA1	circPPFIA1	circRNA
circPPIP5K2	circPPIP5K2	circRNA
circPPM1A	circPPM1A	circRNA
circPPM1D	circPPM1D	circRNA
circPPP1R10	circPPP1R10	circRNA
circPPP1R16B	circPPP1R16B	circRNA
circPPP1R18	circPPP1R18	circRNA
circPPP1R21	circPPP1R21	circRNA
circPPP1R7	circPPP1R7	circRNA
circPPP1R8	circPPP1R8	circRNA
circPPP2CA	circPPP2CA	circRNA
circPPP2R1A	circPPP2R1A	circRNA
circPPP2R1B	circPPP2R1B	circRNA
circPPP3CB	circPPP3CB	circRNA
circPPP3R1	circPPP3R1	circRNA
circPPP4R3A	circPPP4R3A	circRNA
circPPTC7	circPPTC7	circRNA
circPRC1	circPRC1	circRNA
circPRDM2	circPRDM2	circRNA
circPREP	circPREP	circRNA
circPRIM1	circPRIM1	circRNA
circPRKCA	circPRKCA	circRNA
circPRKCD	circPRKCD	circRNA
circPRKCE	circPRKCE	circRNA
circPRKCQ	circPRKCQ	circRNA
circPRKD3	circPRKD3	circRNA
circPRKDC	circPRKDC	circRNA
circPROSER2	circPROSER2	circRNA
circPRPF18	circPRPF18	circRNA
circPRPF3	circPRPF3	circRNA
circPRPF40A	circPRPF40A	circRNA
circPRPF6	circPRPF6	circRNA
circPRPS2	circPRPS2	circRNA
circPRPSAP2	circPRPSAP2	circRNA
circPRR11	circPRR11	circRNA
circPRRC1	circPRRC1	circRNA
circPRRC2B	circPRRC2B	circRNA
circPRRC2C	circPRRC2C	circRNA
circPRUNE1	circPRUNE1	circRNA
circPSIP1	circPSIP1	circRNA
circPSMC5	circPSMC5	circRNA
circPSMD12	circPSMD12	circRNA
circPSMD2	circPSMD2	circRNA
circPSME4	circPSME4	circRNA
circPTBP2	circPTBP2	circRNA
circPTBP3	circPTBP3	circRNA
circPTEN	circPTEN	circRNA
circPTGES3	circPTGES3	circRNA
circPTK2	circPTK2	circRNA
circPTP4A2	circPTP4A2	circRNA
circPTPN1	circPTPN1	circRNA
circPTPN9	circPTPN9	circRNA
circPTPRA	circPTPRA	circRNA
circPTPRC	circPTPRC	circRNA
circPUM2	circPUM2	circRNA
circPUS7	circPUS7	circRNA
circPVT1	circPVT1	circRNA
circPWP1	circPWP1	circRNA
circPWWP2A	circPWWP2A	circRNA
circQSER1	circQSER1	circRNA
circR3HDM1	circR3HDM1	circRNA
circR3HDM2	circR3HDM2	circRNA
circRAB10	circRAB10	circRNA
circRAB14	circRAB14	circRNA
circRAB18	circRAB18	circRNA
circRAB1A	circRAB1A	circRNA
circRAB28	circRAB28	circRNA
circRAB3GAP1	circRAB3GAP1	circRNA
circRAB3GAP2	circRAB3GAP2	circRNA
circRABEP1	circRABEP1	circRNA
circRABEPK	circRABEPK	circRNA
circRABGAP1	circRABGAP1	circRNA
circRABGAP1L	circRABGAP1L	circRNA
circRABGGTB	circRABGGTB	circRNA
circRAD21	circRAD21	circRNA
circRAD23B	circRAD23B	circRNA
circRAD54B	circRAD54B	circRNA
circRAD54L2	circRAD54L2	circRNA
circRAF1	circRAF1	circRNA
circRAI14	circRAI14	circRNA
circRALBP1	circRALBP1	circRNA
circRALGAPA1	circRALGAPA1	circRNA
circRALGAPB	circRALGAPB	circRNA
circRALY	circRALY	circRNA
circRANBP2	circRANBP2	circRNA
circRANBP3	circRANBP3	circRNA
circRANBP9	circRANBP9	circRNA
circRAP1GAP2	circRAP1GAP2	circRNA
circRAP1GDS1	circRAP1GDS1	circRNA
circRAPGEF5	circRAPGEF5	circRNA
circRAPGEF6	circRAPGEF6	circRNA
circRARS2	circRARS2	circRNA
circRASA1	circRASA1	circRNA
circRASA2	circRASA2	circRNA
circRAVER2	circRAVER2	circRNA
circRB1	circRB1	circRNA
circRB1CC1	circRB1CC1	circRNA
circRBBP5	circRBBP5	circRNA
circRBBP8	circRBBP8	circRNA
circRBL1	circRBL1	circRNA
circRBM17	circRBM17	circRNA
circRBM22	circRBM22	circRNA
circRBM23	circRBM23	circRNA
circRBM26	circRBM26	circRNA
circRBM27	circRBM27	circRNA
circRBM33	circRBM33	circRNA
circRBM34	circRBM34	circRNA
circRBM39	circRBM39	circRNA
circRBM4	circRBM4	circRNA
circRBM41	circRBM41	circRNA
circRBM6	circRBM6	circRNA
circRBM7	circRBM7	circRNA
circRBMX	circRBMX	circRNA
circRC3H1	circRC3H1	circRNA
circRC3H2	circRC3H2	circRNA
circRCBTB1	circRCBTB1	circRNA
circRCL1	circRCL1	circRNA
circRCN1	circRCN1	circRNA
circRCOR3	circRCOR3	circRNA
circRCSD1	circRCSD1	circRNA
circRECK	circRECK	circRNA
circRECQL	circRECQL	circRNA
circREL	circREL	circRNA
circREPS1	circREPS1	circRNA
circRER1	circRER1	circRNA
circRERE	circRERE	circRNA
circREV1	circREV1	circRNA
circREV3L	circREV3L	circRNA
circRFC1	circRFC1	circRNA
circRFC2	circRFC2	circRNA
circRFWD3	circRFWD3	circRNA
circRGS10	circRGS10	circRNA
circRHEB	circRHEB	circRNA
circRHOBTB3	circRHOBTB3	circRNA
circRIC1	circRIC1	circRNA
circRICTOR	circRICTOR	circRNA
circRIF1	circRIF1	circRNA
circRIMKLB	circRIMKLB	circRNA
circRINT1	circRINT1	circRNA
circRIPOR2	circRIPOR2	circRNA
circRNF10	circRNF10	circRNA
circRNF115	circRNF115	circRNA
circRNF130	circRNF130	circRNA
circRNF138	circRNF138	circRNA
circRNF168	circRNF168	circRNA
circRNF213	circRNF213	circRNA
circRNF216	circRNF216	circRNA
circRNF219	circRNF219	circRNA
circRNGTT	circRNGTT	circRNA
circROCK1	circROCK1	circRNA
circROCK2	circROCK2	circRNA
circRPA1	circRPA1	circRNA
circRPAP2	circRPAP2	circRNA
circRPAP3	circRPAP3	circRNA
circRPF1	circRPF1	circRNA
circRPF2	circRPF2	circRNA
circRPL37A	circRPL37A	circRNA
circRPL41	circRPL41	circRNA
circRPL5	circRPL5	circRNA
circRPL7	circRPL7	circRNA
circRPL8	circRPL8	circRNA
circRPLP0	circRPLP0	circRNA
circRPN1	circRPN1	circRNA
circRPN2	circRPN2	circRNA
circRPRD1A	circRPRD1A	circRNA
circRPRD2	circRPRD2	circRNA
circRPS12	circRPS12	circRNA
circRPS2	circRPS2	circRNA
circRPS6KA3	circRPS6KA3	circRNA
circRPTOR	circRPTOR	circRNA
circRRM2B	circRRM2B	circRNA
circRRN3	circRRN3	circRNA
circRRP15	circRRP15	circRNA
circRSBN1L	circRSBN1L	circRNA
circRSF1	circRSF1	circRNA
circRSRP1	circRSRP1	circRNA
circRTF1	circRTF1	circRNA
circRTN4	circRTN4	circRNA
circRTN4IP1	circRTN4IP1	circRNA
circRUFY2	circRUFY2	circRNA
circRUNX1	circRUNX1	circRNA
circRWDD1	circRWDD1	circRNA
circRYBP	circRYBP	circRNA
circSACS	circSACS	circRNA
circSAFB2	circSAFB2	circRNA
circSAMM50	circSAMM50	circRNA
circSAP30	circSAP30	circRNA
circSAV1	circSAV1	circRNA
circSBDSP1	circSBDSP1	circRNA
circSBNO1	circSBNO1	circRNA
circSCAF11	circSCAF11	circRNA
circSCAF4	circSCAF4	circRNA
circSCAF8	circSCAF8	circRNA
circSCAI	circSCAI	circRNA
circSCAMP1	circSCAMP1	circRNA
circSCAP	circSCAP	circRNA
circSCAPER	circSCAPER	circRNA
circSCCPDH	circSCCPDH	circRNA
circSCFD2	circSCFD2	circRNA
circSCLT1	circSCLT1	circRNA
circSCMH1	circSCMH1	circRNA
circSCML2	circSCML2	circRNA
circSCYL2	circSCYL2	circRNA
circSDAD1	circSDAD1	circRNA
circSDCCAG8	circSDCCAG8	circRNA
circSDF4	circSDF4	circRNA
circSDHA	circSDHA	circRNA
circSDHAP1	circSDHAP1	circRNA
circSDK1	circSDK1	circRNA
circSEC16A	circSEC16A	circRNA
circSEC22B	circSEC22B	circRNA
circSEC23A	circSEC23A	circRNA
circSEC23B	circSEC23B	circRNA
circSEC23IP	circSEC23IP	circRNA
circSEC24A	circSEC24A	circRNA
circSEC24B	circSEC24B	circRNA
circSEC31A	circSEC31A	circRNA
circSEC61A1	circSEC61A1	circRNA
circSEL1L	circSEL1L	circRNA
circSELENOI	circSELENOI	circRNA
circSEMA4D	circSEMA4D	circRNA
circSENP1	circSENP1	circRNA
circSENP3-EIF4A1	circSENP3-EIF4A1	circRNA
circSENP6	circSENP6	circRNA
circSENP7	circSENP7	circRNA
circSEPHS1	circSEPHS1	circRNA
circSEPSECS	circSEPSECS	circRNA
circSEPT11	circSEPT11	circRNA
circSEPT6	circSEPT6	circRNA
circSERINC3	circSERINC3	circRNA
circSESTD1	circSESTD1	circRNA
circSET	circSET	circRNA
circSETD2	circSETD2	circRNA
circSETDB2	circSETDB2	circRNA
circSETX	circSETX	circRNA
circSF1	circSF1	circRNA
circSF3B1	circSF3B1	circRNA
circSF3B2	circSF3B2	circRNA
circSF3B3	circSF3B3	circRNA
circSFMBT2	circSFMBT2	circRNA
circSFPQ	circSFPQ	circRNA
circSFT2D1	circSFT2D1	circRNA
circSFT2D2	circSFT2D2	circRNA
circSGMS1	circSGMS1	circRNA
circSGO2	circSGO2	circRNA
circSGTB	circSGTB	circRNA
circSH2D4B	circSH2D4B	circRNA
circSH3GLB1	circSH3GLB1	circRNA
circSH3KBP1	circSH3KBP1	circRNA
circSHANK1	circSHANK1	circRNA
circSHPRH	circSHPRH	circRNA
circSIK2	circSIK2	circRNA
circSIMC1	circSIMC1	circRNA
circSIN3A	circSIN3A	circRNA
circSIPA1L3	circSIPA1L3	circRNA
circSIRT1	circSIRT1	circRNA
circSKA1	circSKA1	circRNA
circSKA3	circSKA3	circRNA
circSKIL	circSKIL	circRNA
circSLAIN1	circSLAIN1	circRNA
circSLAIN2	circSLAIN2	circRNA
circSLC25A24	circSLC25A24	circRNA
circSLC25A3	circSLC25A3	circRNA
circSLC25A32	circSLC25A32	circRNA
circSLC25A43	circSLC25A43	circRNA
circSLC30A9	circSLC30A9	circRNA
circSLC35F2	circSLC35F2	circRNA
circSLC37A1	circSLC37A1	circRNA
circSLC38A1	circSLC38A1	circRNA
circSLC39A8	circSLC39A8	circRNA
circSLC41A3	circSLC41A3	circRNA
circSLC44A2	circSLC44A2	circRNA
circSLC45A4	circSLC45A4	circRNA
circSLC4A1AP	circSLC4A1AP	circRNA
circSLC4A7	circSLC4A7	circRNA
circSLC7A1	circSLC7A1	circRNA
circSLC8A1	circSLC8A1	circRNA
circSLC9A8	circSLC9A8	circRNA
circSLC9B2	circSLC9B2	circRNA
circSLF1	circSLF1	circRNA
circSLK	circSLK	circRNA
circSLMAP	circSLMAP	circRNA
circSLTM	circSLTM	circRNA
circSLU7	circSLU7	circRNA
circSMAD2	circSMAD2	circRNA
circSMAD4	circSMAD4	circRNA
circSMARCA5	circSMARCA5	circRNA
circSMARCAD1	circSMARCAD1	circRNA
circSMARCC1	circSMARCC1	circRNA
circSMARCC2	circSMARCC2	circRNA
circSMC1A	circSMC1A	circRNA
circSMC2	circSMC2	circRNA
circSMC3	circSMC3	circRNA
circSMC4	circSMC4	circRNA
circSMC5	circSMC5	circRNA
circSMC6	circSMC6	circRNA
circSMCHD1	circSMCHD1	circRNA
circSMG1	circSMG1	circRNA
circSMG1P1	circSMG1P1	circRNA
circSMG1P5	circSMG1P5	circRNA
circSMG6	circSMG6	circRNA
circSMNDC1	circSMNDC1	circRNA
circSMU1	circSMU1	circRNA
circSMYD2	circSMYD2	circRNA
circSNAP47	circSNAP47	circRNA
circSNAPC1	circSNAPC1	circRNA
circSNAPC3	circSNAPC3	circRNA
circSNHG1	circSNHG1	circRNA
circSNHG12	circSNHG12	circRNA
circSNORD10	circSNORD10	circRNA
circSNRK	circSNRK	circRNA
circSNRPB	circSNRPB	circRNA
circSNRPD1	circSNRPD1	circRNA
circSNRPD3	circSNRPD3	circRNA
circSNUPN	circSNUPN	circRNA
circSNW1	circSNW1	circRNA
circSNX12	circSNX12	circRNA
circSNX25	circSNX25	circRNA
circSNX4	circSNX4	circRNA
circSNX5	circSNX5	circRNA
circSNX6	circSNX6	circRNA
circSOD2	circSOD2	circRNA
circSOGA1	circSOGA1	circRNA
circSORBS2	circSORBS2	circRNA
circSORD2P	circSORD2P	circRNA
circSOS1	circSOS1	circRNA
circSOS2	circSOS2	circRNA
circSP100	circSP100	circRNA
circSP110	circSP110	circRNA
circSP3	circSP3	circRNA
circSPAG9	circSPAG9	circRNA
circSPC24	circSPC24	circRNA
circSPDL1	circSPDL1	circRNA
circSPECC1L	circSPECC1L	circRNA
circSPEN	circSPEN	circRNA
circSPG11	circSPG11	circRNA
circSPG7	circSPG7	circRNA
circSPIDR	circSPIDR	circRNA
circSPIN1	circSPIN1	circRNA
circSPTA1	circSPTA1	circRNA
circSPTAN1	circSPTAN1	circRNA
circSPTBN1	circSPTBN1	circRNA
circSQLE	circSQLE	circRNA
circSRBD1	circSRBD1	circRNA
circSRCAP	circSRCAP	circRNA
circSRP72	circSRP72	circRNA
circSRPK1	circSRPK1	circRNA
circSRR	circSRR	circRNA
circSRRM1	circSRRM1	circRNA
circSRSF1	circSRSF1	circRNA
circSRSF11	circSRSF11	circRNA
circSRSF3	circSRSF3	circRNA
circSSH2	circSSH2	circRNA
circSSR1	circSSR1	circRNA
circST13	circST13	circRNA
circSTAG1	circSTAG1	circRNA
circSTAG2	circSTAG2	circRNA
circSTAM	circSTAM	circRNA
circSTARD9	circSTARD9	circRNA
circSTAT1	circSTAT1	circRNA
circSTAT3	circSTAT3	circRNA
circSTAT5B	circSTAT5B	circRNA
circSTAU1	circSTAU1	circRNA
circSTIL	circSTIL	circRNA
circSTK10	circSTK10	circRNA
circSTK17A	circSTK17A	circRNA
circSTK17B	circSTK17B	circRNA
circSTK24	circSTK24	circRNA
circSTK3	circSTK3	circRNA
circSTK38	circSTK38	circRNA
circSTK39	circSTK39	circRNA
circSTK4	circSTK4	circRNA
circSTK40	circSTK40	circRNA
circSTN1	circSTN1	circRNA
circSTRBP	circSTRBP	circRNA
circSTRN	circSTRN	circRNA
circSTRN3	circSTRN3	circRNA
circSTT3B	circSTT3B	circRNA
circSTX2	circSTX2	circRNA
circSTX5	circSTX5	circRNA
circSTXBP3	circSTXBP3	circRNA
circSTYX	circSTYX	circRNA
circSUCO	circSUCO	circRNA
circSUDS3	circSUDS3	circRNA
circSUGT1	circSUGT1	circRNA
circSUN1	circSUN1	circRNA
circSUN2	circSUN2	circRNA
circSUPV3L1	circSUPV3L1	circRNA
circSUV39H2	circSUV39H2	circRNA
circSUZ12P1	circSUZ12P1	circRNA
circSWT1	circSWT1	circRNA
circSYAP1	circSYAP1	circRNA
circSYK	circSYK	circRNA
circSYMPK	circSYMPK	circRNA
circSYNCRIP	circSYNCRIP	circRNA
circSYNE2	circSYNE2	circRNA
circSYNE3	circSYNE3	circRNA
circSYNRG	circSYNRG	circRNA
circSYT1	circSYT1	circRNA
circTACC3	circTACC3	circRNA
circTAF1	circTAF1	circRNA
circTAF15	circTAF15	circRNA
circTAF1D	circTAF1D	circRNA
circTAF2	circTAF2	circRNA
circTAF4	circTAF4	circRNA
circTAF4B	circTAF4B	circRNA
circTANGO6	circTANGO6	circRNA
circTAOK1	circTAOK1	circRNA
circTARBP1	circTARBP1	circRNA
circTARSL2	circTARSL2	circRNA
circTASP1	circTASP1	circRNA
circTAX1BP1	circTAX1BP1	circRNA
circTBC1D1	circTBC1D1	circRNA
circTBC1D15	circTBC1D15	circRNA
circTBC1D22A	circTBC1D22A	circRNA
circTBC1D31	circTBC1D31	circRNA
circTBC1D9B	circTBC1D9B	circRNA
circTBCD	circTBCD	circRNA
circTBCEL	circTBCEL	circRNA
circTBCK	circTBCK	circRNA
circTBRG4	circTBRG4	circRNA
circTCERG1L	circTCERG1L	circRNA
circTCP1	circTCP1	circRNA
circTDP2	circTDP2	circRNA
circTDRD3	circTDRD3	circRNA
circTECPR2	circTECPR2	circRNA
circTENM4	circTENM4	circRNA
circTERF1	circTERF1	circRNA
circTERF2	circTERF2	circRNA
circTEX10	circTEX10	circRNA
circTFB2M	circTFB2M	circRNA
circTFDP2	circTFDP2	circRNA
circTFG	circTFG	circRNA
circTFIP11	circTFIP11	circRNA
circTFRC	circTFRC	circRNA
circTGFBRAP1	circTGFBRAP1	circRNA
circTGS1	circTGS1	circRNA
circTHG1L	circTHG1L	circRNA
circTHOC1	circTHOC1	circRNA
circTHOC2	circTHOC2	circRNA
circTHUMPD3	circTHUMPD3	circRNA
circTIA1	circTIA1	circRNA
circTICRR	circTICRR	circRNA
circTIMELESS	circTIMELESS	circRNA
circTIMMDC1	circTIMMDC1	circRNA
circTIPIN	circTIPIN	circRNA
circTLK1	circTLK1	circRNA
circTM2D1	circTM2D1	circRNA
circTM9SF3	circTM9SF3	circRNA
circTMCC1	circTMCC1	circRNA
circTMCO3	circTMCO3	circRNA
circTMED2	circTMED2	circRNA
circTMEFF1	circTMEFF1	circRNA
circTMEM117	circTMEM117	circRNA
circTMEM131	circTMEM131	circRNA
circTMEM131L	circTMEM131L	circRNA
circTMEM135	circTMEM135	circRNA
circTMEM184B	circTMEM184B	circRNA
circTMEM245	circTMEM245	circRNA
circTNFRSF14	circTNFRSF14	circRNA
circTNIP1	circTNIP1	circRNA
circTNK2	circTNK2	circRNA
circTNKS2	circTNKS2	circRNA
circTNPO1	circTNPO1	circRNA
circTNPO3	circTNPO3	circRNA
circTNRC18	circTNRC18	circRNA
circTNRC6A	circTNRC6A	circRNA
circTNRC6B	circTNRC6B	circRNA
circTNS3	circTNS3	circRNA
circTOGARAM1	circTOGARAM1	circRNA
circTOM1L2	circTOM1L2	circRNA
circTOP1	circTOP1	circRNA
circTOP2A	circTOP2A	circRNA
circTOP2B	circTOP2B	circRNA
circTOX4	circTOX4	circRNA
circTP53BP1	circTP53BP1	circRNA
circTP53BP2	circTP53BP2	circRNA
circTPM4	circTPM4	circRNA
circTPP2	circTPP2	circRNA
circTPR	circTPR	circRNA
circTPST1	circTPST1	circRNA
circTPT1	circTPT1	circRNA
circTPX2	circTPX2	circRNA
circTRA2A	circTRA2A	circRNA
circTRABD2A	circTRABD2A	circRNA
circTRAFD1	circTRAFD1	circRNA
circTRAK1	circTRAK1	circRNA
circTRAK2	circTRAK2	circRNA
circTRAPPC10	circTRAPPC10	circRNA
circTRAPPC11	circTRAPPC11	circRNA
circTRAPPC13	circTRAPPC13	circRNA
circTRAPPC8	circTRAPPC8	circRNA
circTRDMT1	circTRDMT1	circRNA
circTRHDE	circTRHDE	circRNA
circTRIM23	circTRIM23	circRNA
circTRIM24	circTRIM24	circRNA
circTRIM33	circTRIM33	circRNA
circTRIM37	circTRIM37	circRNA
circTRIM38	circTRIM38	circRNA
circTRIO	circTRIO	circRNA
circTRIP11	circTRIP11	circRNA
circTRIP12	circTRIP12	circRNA
circTRMT1L	circTRMT1L	circRNA
circTRMT2B	circTRMT2B	circRNA
circTROAP	circTROAP	circRNA
circTROVE2	circTROVE2	circRNA
circTRPM7	circTRPM7	circRNA
circTRRAP	circTRRAP	circRNA
circTRUB1	circTRUB1	circRNA
circTSC2	circTSC2	circRNA
circTSNAX	circTSNAX	circRNA
circTSPAN14	circTSPAN14	circRNA
circTTBK2	circTTBK2	circRNA
circTTC13	circTTC13	circRNA
circTTC14	circTTC14	circRNA
circTTC27	circTTC27	circRNA
circTTC3	circTTC3	circRNA
circTTC33	circTTC33	circRNA
circTTC37	circTTC37	circRNA
circTTC39C	circTTC39C	circRNA
circTTC7B	circTTC7B	circRNA
circTTF1	circTTF1	circRNA
circTTI2	circTTI2	circRNA
circTTL	circTTL	circRNA
circTTLL5	circTTLL5	circRNA
circTUBGCP3	circTUBGCP3	circRNA
circTUBGCP4	circTUBGCP4	circRNA
circTUBGCP5	circTUBGCP5	circRNA
circTULP4	circTULP4	circRNA
circTUT4	circTUT4	circRNA
circTXLNA	circTXLNA	circRNA
circTXLNB	circTXLNB	circRNA
circTXNL1	circTXNL1	circRNA
circTXNRD1	circTXNRD1	circRNA
circTYMS	circTYMS	circRNA
circTYW1	circTYW1	circRNA
circUBA1	circUBA1	circRNA
circUBA2	circUBA2	circRNA
circUBA6	circUBA6	circRNA
circUBAC2	circUBAC2	circRNA
circUBAP2	circUBAP2	circRNA
circUBE2F	circUBE2F	circRNA
circUBE2G1	circUBE2G1	circRNA
circUBE2Q2	circUBE2Q2	circRNA
circUBE2Q2P2	circUBE2Q2P2	circRNA
circUBE3A	circUBE3A	circRNA
circUBE3C	circUBE3C	circRNA
circUBE4B	circUBE4B	circRNA
circUBQLN1	circUBQLN1	circRNA
circUBR1	circUBR1	circRNA
circUBR2	circUBR2	circRNA
circUBR3	circUBR3	circRNA
circUBR4	circUBR4	circRNA
circUBR5	circUBR5	circRNA
circUBR7	circUBR7	circRNA
circUBTF	circUBTF	circRNA
circUBXN2A	circUBXN2A	circRNA
circUBXN4	circUBXN4	circRNA
circUBXN7	circUBXN7	circRNA
circUCP2	circUCP2	circRNA
circUGDH	circUGDH	circRNA
circUGGT1	circUGGT1	circRNA
circUHMK1	circUHMK1	circRNA
circUHRF1	circUHRF1	circRNA
circUHRF1BP1L	circUHRF1BP1L	circRNA
circUHRF2	circUHRF2	circRNA
circUIMC1	circUIMC1	circRNA
circUMPS	circUMPS	circRNA
circUNK	circUNK	circRNA
circUPF2	circUPF2	circRNA
circUQCC1	circUQCC1	circRNA
circUSO1	circUSO1	circRNA
circUSP1	circUSP1	circRNA
circUSP12	circUSP12	circRNA
circUSP13	circUSP13	circRNA
circUSP14	circUSP14	circRNA
circUSP15	circUSP15	circRNA
circUSP16	circUSP16	circRNA
circUSP22	circUSP22	circRNA
circUSP24	circUSP24	circRNA
circUSP25	circUSP25	circRNA
circUSP28	circUSP28	circRNA
circUSP3	circUSP3	circRNA
circUSP31	circUSP31	circRNA
circUSP32	circUSP32	circRNA
circUSP34	circUSP34	circRNA
circUSP4	circUSP4	circRNA
circUSP47	circUSP47	circRNA
circUSP48	circUSP48	circRNA
circUSP6NL	circUSP6NL	circRNA
circUSP7	circUSP7	circRNA
circUSP9X	circUSP9X	circRNA
circUSP9Y	circUSP9Y	circRNA
circUTP18	circUTP18	circRNA
circUTP20	circUTP20	circRNA
circUTP4	circUTP4	circRNA
circUTRN	circUTRN	circRNA
circUXS1	circUXS1	circRNA
circVAMP3	circVAMP3	circRNA
circVAMP7	circVAMP7	circRNA
circVARS	circVARS	circRNA
circVAV1	circVAV1	circRNA
circVAV3	circVAV3	circRNA
circVCL	circVCL	circRNA
circVEZT	circVEZT	circRNA
circVHL	circVHL	circRNA
circVIM	circVIM	circRNA
circVIRMA	circVIRMA	circRNA
circVPS11	circVPS11	circRNA
circVPS13A	circVPS13A	circRNA
circVPS13B	circVPS13B	circRNA
circVPS13C	circVPS13C	circRNA
circVPS13D	circVPS13D	circRNA
circVPS36	circVPS36	circRNA
circVPS37A	circVPS37A	circRNA
circVPS41	circVPS41	circRNA
circVPS4B	circVPS4B	circRNA
circVPS53	circVPS53	circRNA
circVPS54	circVPS54	circRNA
circVPS8	circVPS8	circRNA
circVSIG10	circVSIG10	circRNA
circVWA8	circVWA8	circRNA
circWAPL	circWAPL	circRNA
circWASF2	circWASF2	circRNA
circWASHC2A	circWASHC2A	circRNA
circWASHC4	circWASHC4	circRNA
circWASHC5	circWASHC5	circRNA
circWASL	circWASL	circRNA
circWBP4	circWBP4	circRNA
circWDHD1	circWDHD1	circRNA
circWDR1	circWDR1	circRNA
circWDR3	circWDR3	circRNA
circWDR33	circWDR33	circRNA
circWDR36	circWDR36	circRNA
circWDR5	circWDR5	circRNA
circWDR53	circWDR53	circRNA
circWDR59	circWDR59	circRNA
circWDR60	circWDR60	circRNA
circWDR62	circWDR62	circRNA
circWDR76	circWDR76	circRNA
circWDR78	circWDR78	circRNA
circWDR89	circWDR89	circRNA
circWDSUB1	circWDSUB1	circRNA
circWNK1	circWNK1	circRNA
circWRN	circWRN	circRNA
circWWC3	circWWC3	circRNA
circWWP1	circWWP1	circRNA
circXPO1	circXPO1	circRNA
circXPO4	circXPO4	circRNA
circXPO5	circXPO5	circRNA
circXPO6	circXPO6	circRNA
circXPOT	circXPOT	circRNA
circXRCC5	circXRCC5	circRNA
circXRCC6	circXRCC6	circRNA
circXRN1	circXRN1	circRNA
circXRN2	circXRN2	circRNA
circXXYLT1	circXXYLT1	circRNA
circXYLT1	circXYLT1	circRNA
circYBX1	circYBX1	circRNA
circYEATS2	circYEATS2	circRNA
circYES1	circYES1	circRNA
circYIPF4	circYIPF4	circRNA
circYLPM1	circYLPM1	circRNA
circYME1L1	circYME1L1	circRNA
circYPEL1	circYPEL1	circRNA
circYTHDC1	circYTHDC1	circRNA
[truncated: 6,396 more rows]

## Sheet: S1 ETV6-RUNX1 Tumors
GeneId	GeneName	GeneType
BISPR	BISPR	lncRNA
CARD8-AS1	CARD8-AS1	lncRNA
CASC15	CASC15	lncRNA
CBR3-AS1	CBR3-AS1	lncRNA
CCDC18-AS1	CCDC18-AS1	lncRNA
CDKN2B-AS1	CDKN2B-AS1	lncRNA
circ|chr1-145840922:145842648	circ|chr1-145840922:145842648	circRNA
circ|chr10-80535580:80537394	circ|chr10-80535580:80537394	circRNA
circ|chr12-11884445:11906167	circ|chr12-11884445:11906167	circRNA
circ|chr15-44550876:44563225	circ|chr15-44550876:44563225	circRNA
circ|chr16-66586997:66588281	circ|chr16-66586997:66588281	circRNA
circ|chr16-69343401:69361489	circ|chr16-69343401:69361489	circRNA
circ|chr16-69353253:69357561	circ|chr16-69353253:69357561	circRNA
circ|chr16-69353253:69361489	circ|chr16-69353253:69361489	circRNA
circ|chr17-5432156:5433767	circ|chr17-5432156:5433767	circRNA
circ|chr19-54369018:54376057	circ|chr19-54369018:54376057	circRNA
circ|chr2-123829352:123840269	circ|chr2-123829352:123840269	circRNA
circ|chr2-135901215:135907407	circ|chr2-135901215:135907407	circRNA
circ|chr2-172495375:172512518	circ|chr2-172495375:172512518	circRNA
circ|chr2-61867791:61876234	circ|chr2-61867791:61876234	circRNA
circ|chr2-9558952:9591515	circ|chr2-9558952:9591515	circRNA
circ|chr3-32441840:32483117	circ|chr3-32441840:32483117	circRNA
circ|chr4-10439337:10446539	circ|chr4-10439337:10446539	circRNA
circ|chr4-25259037:25280462	circ|chr4-25259037:25280462	circRNA
circ|chr5-10213491:10227647	circ|chr5-10213491:10227647	circRNA
circ|chr5-158278658:158292874	circ|chr5-158278658:158292874	circRNA
circ|chr5-158287689:158318145	circ|chr5-158287689:158318145	circRNA
circ|chr5-179534331:179540832	circ|chr5-179534331:179540832	circRNA
circ|chr5-50264911:50411383	circ|chr5-50264911:50411383	circRNA
circ|chr6-89083284:89085817	circ|chr6-89083284:89085817	circRNA
circ|chr7-155352260:155363197	circ|chr7-155352260:155363197	circRNA
circ|chr9-37349357:37359164	circ|chr9-37349357:37359164	circRNA
circ|chr9-37354710:37359164	circ|chr9-37354710:37359164	circRNA
circ|chrX-155415575:155419562	circ|chrX-155415575:155419562	circRNA
circ|chrX-65046176:65075912	circ|chrX-65046176:65075912	circRNA
circ|chrX-65060698:65075912	circ|chrX-65060698:65075912	circRNA
circ|GL000219.1-78842:83317	circ|GL000219.1-78842:83317	circRNA
circ|GL000219.1-78842:88420	circ|GL000219.1-78842:88420	circRNA
circABCB10	circABCB10	circRNA
circABCC1	circABCC1	circRNA
circABCG2	circABCG2	circRNA
circABHD17B	circABHD17B	circRNA
circABHD18	circABHD18	circRNA
circABHD2	circABHD2	circRNA
circABHD3	circABHD3	circRNA
circABRAXAS1	circABRAXAS1	circRNA
circAC004704.1	circAC004704.1	circRNA
circAC006001.3	circAC006001.3	circRNA
circAC007207.1	circAC007207.1	circRNA
circAC010132.3	circAC010132.3	circRNA
circAC010323.1	circAC010323.1	circRNA
circAC011447.3	circAC011447.3	circRNA
circAC012254.2	circAC012254.2	circRNA
circAC015813.2	circAC015813.2	circRNA
circAC026464.3	circAC026464.3	circRNA
circAC026464.4	circAC026464.4	circRNA
circAC068152.1	circAC068152.1	circRNA
circAC068587.4	circAC068587.4	circRNA
circAC079447.1	circAC079447.1	circRNA
circAC090114.3	circAC090114.3	circRNA
circAC107871.1	circAC107871.1	circRNA
circAC117378.1	circAC117378.1	circRNA
circAC118549.1	circAC118549.1	circRNA
circAC119396.1	circAC119396.1	circRNA
circAC135050.2	circAC135050.2	circRNA
circAC135983.2	circAC135983.2	circRNA
circAC138409.2	circAC138409.2	circRNA
circAC139769.1	circAC139769.1	circRNA
circAC240274.1	circAC240274.1	circRNA
circACAP2	circACAP2	circRNA
circACIN1	circACIN1	circRNA
circACOT13	circACOT13	circRNA
circACSL3	circACSL3	circRNA
circACTN4	circACTN4	circRNA
circACTR2	circACTR2	circRNA
circACTR8	circACTR8	circRNA
circADAM10	circADAM10	circRNA
circADGRA3	circADGRA3	circRNA
circADGRL3	circADGRL3	circRNA
circADH5	circADH5	circRNA
circADPGK	circADPGK	circRNA
circADSS	circADSS	circRNA
circAEBP2	circAEBP2	circRNA
circAFF1	circAFF1	circRNA
circAFF4	circAFF4	circRNA
circAFTPH	circAFTPH	circRNA
circAGGF1	circAGGF1	circRNA
circAGO4	circAGO4	circRNA
circAGPS	circAGPS	circRNA
circAGTPBP1	circAGTPBP1	circRNA
circAHCTF1	circAHCTF1	circRNA
circAIMP1	circAIMP1	circRNA
circAKAP10	circAKAP10	circRNA
circAKAP13	circAKAP13	circRNA
circAKAP9	circAKAP9	circRNA
circAKT3	circAKT3	circRNA
circAL031777.3	circAL031777.3	circRNA
circAL109811.4	circAL109811.4	circRNA
circAL133346.1	circAL133346.1	circRNA
circALG12	circALG12	circRNA
circALG1L6P	circALG1L6P	circRNA
circALMS1	circALMS1	circRNA
circANAPC1	circANAPC1	circRNA
circANAPC16	circANAPC16	circRNA
circANAPC2	circANAPC2	circRNA
circANKHD1	circANKHD1	circRNA
circANKIB1	circANKIB1	circRNA
circANKLE2	circANKLE2	circRNA
circANKRD10	circANKRD10	circRNA
circANKRD11	circANKRD11	circRNA
circANKRD12	circANKRD12	circRNA
circANKRD13A	circANKRD13A	circRNA
circANKRD13D	circANKRD13D	circRNA
circANKRD17	circANKRD17	circRNA
circANKRD28	circANKRD28	circRNA
circANKRD30B	circANKRD30B	circRNA
circANKRD36	circANKRD36	circRNA
circANKRD44	circANKRD44	circRNA
circANKRD50	circANKRD50	circRNA
circANP32B	circANP32B	circRNA
circANP32E	circANP32E	circRNA
circANXA11	circANXA11	circRNA
circANXA7	circANXA7	circRNA
circAOX2P	circAOX2P	circRNA
circAP3B1	circAP3B1	circRNA
circAPBB1IP	circAPBB1IP	circRNA
circAPLF	circAPLF	circRNA
circAPP	circAPP	circRNA
circAPPL1	circAPPL1	circRNA
circAQR	circAQR	circRNA
circARAP2	circARAP2	circRNA
circARFGEF1	circARFGEF1	circRNA
circARFGEF2	circARFGEF2	circRNA
circARHGAP12	circARHGAP12	circRNA
circARHGAP30	circARHGAP30	circRNA
circARHGAP32	circARHGAP32	circRNA
circARHGAP5	circARHGAP5	circRNA
circARHGAP9	circARHGAP9	circRNA
circARHGDIB	circARHGDIB	circRNA
circARHGEF12	circARHGEF12	circRNA
circARHGEF18	circARHGEF18	circRNA
circARHGEF4	circARHGEF4	circRNA
circARHGEF6	circARHGEF6	circRNA
circARID1B	circARID1B	circRNA
circARID2	circARID2	circRNA
circARID4A	circARID4A	circRNA
circARID4B	circARID4B	circRNA
circARIH1	circARIH1	circRNA
circARL13B	circARL13B	circRNA
circARL3	circARL3	circRNA
circARL8B	circARL8B	circRNA
circARMC1	circARMC1	circRNA
circARMC2	circARMC2	circRNA
circARMH3	circARMH3	circRNA
circARPP21	circARPP21	circRNA
circASCC3	circASCC3	circRNA
circASH1L	circASH1L	circRNA
circASXL1	circASXL1	circRNA
circATAD1	circATAD1	circRNA
circATAD2	circATAD2	circRNA
circATAD2B	circATAD2B	circRNA
circATAD5	circATAD5	circRNA
circATE1	circATE1	circRNA
circATF6	circATF6	circRNA
circATF7IP	circATF7IP	circRNA
circATF7IP2	circATF7IP2	circRNA
circATG2B	circATG2B	circRNA
circATM	circATM	circRNA
circATP10A	circATP10A	circRNA
circATP11B	circATP11B	circRNA
circATP11C	circATP11C	circRNA
circATP13A3	circATP13A3	circRNA
circATP2A3	circATP2A3	circRNA
circATP2B4	circATP2B4	circRNA
circATP2C1	circATP2C1	circRNA
circATP5F1B	circATP5F1B	circRNA
circATP5PB	circATP5PB	circRNA
circATP6V1D	circATP6V1D	circRNA
circATR	circATR	circRNA
circATRNL1	circATRNL1	circRNA
circATRX	circATRX	circRNA
circATXN10	circATXN10	circRNA
circATXN2	circATXN2	circRNA
circAUTS2	circAUTS2	circRNA
circB4GALT6	circB4GALT6	circRNA
circBACH1	circBACH1	circRNA
circBACH2	circBACH2	circRNA
circBANK1	circBANK1	circRNA
circBARD1	circBARD1	circRNA
circBAZ1A	circBAZ1A	circRNA
circBAZ1B	circBAZ1B	circRNA
circBAZ2B	circBAZ2B	circRNA
circBCR	circBCR	circRNA
circBDP1	circBDP1	circRNA
circBEST3	circBEST3	circRNA
circBIRC6	circBIRC6	circRNA
circBIVM-ERCC5	circBIVM-ERCC5	circRNA
circBLM	circBLM	circRNA
circBLNK	circBLNK	circRNA
circBMP2K	circBMP2K	circRNA
circBMS1	circBMS1	circRNA
circBPTF	circBPTF	circRNA
circBRAP	circBRAP	circRNA
circBRD2	circBRD2	circRNA
circBRIP1	circBRIP1	circRNA
circBROX	circBROX	circRNA
circBRWD1	circBRWD1	circRNA
circBRWD3	circBRWD3	circRNA
circBTAF1	circBTAF1	circRNA
circBTBD7	circBTBD7	circRNA
circBX890604.2	circBX890604.2	circRNA
circC11orf49	circC11orf49	circRNA
circC16orf72	circC16orf72	circRNA
circC1orf50	circC1orf50	circRNA
circC2orf42	circC2orf42	circRNA
circC6orf106	circC6orf106	circRNA
circCACUL1	circCACUL1	circRNA
circCAMLG	circCAMLG	circRNA
circCAMSAP1	circCAMSAP1	circRNA
circCAND1	circCAND1	circRNA
circCANX	circCANX	circRNA
circCAPRIN1	circCAPRIN1	circRNA
circCAPZA1	circCAPZA1	circRNA
circCARF	circCARF	circRNA
circCASC15	circCASC15	circRNA
circCASC4	circCASC4	circRNA
circCASD1	circCASD1	circRNA
circCASP8AP2	circCASP8AP2	circRNA
circCBFA2T2	circCBFA2T2	circRNA
circCBL	circCBL	circRNA
circCCAR1	circCCAR1	circRNA
circCCDC126	circCCDC126	circRNA
circCCDC134	circCCDC134	circRNA
circCCDC18	circCCDC18	circRNA
circCCDC50	circCCDC50	circRNA
circCCDC66	circCCDC66	circRNA
circCCDC7	circCCDC7	circRNA
circCCDC88A	circCCDC88A	circRNA
circCCDC91	circCCDC91	circRNA
circCCNB1	circCCNB1	circRNA
circCCNL1	circCCNL1	circRNA
circCCNT2	circCCNT2	circRNA
circCCNYL1	circCCNYL1	circRNA
circCCSER2	circCCSER2	circRNA
circCCT3	circCCT3	circRNA
circCCT4	circCCT4	circRNA
circCCZ1	circCCZ1	circRNA
circCCZ1B	circCCZ1B	circRNA
circCD109	circCD109	circRNA
circCD47	circCD47	circRNA
circCD53	circCD53	circRNA
circCDC123	circCDC123	circRNA
circCDC42SE1	circCDC42SE1	circRNA
circCDC42SE2	circCDC42SE2	circRNA
circCDC5L	circCDC5L	circRNA
circCDK13	circCDK13	circRNA
circCDK14	circCDK14	circRNA
circCDK19	circCDK19	circRNA
circCDK5RAP2	circCDK5RAP2	circRNA
circCDKAL1	circCDKAL1	circRNA
circCDS2	circCDS2	circRNA
circCDYL	circCDYL	circRNA
circCEMIP2	circCEMIP2	circRNA
circCENPC	circCENPC	circRNA
circCENPI	circCENPI	circRNA
circCEP170	circCEP170	circRNA
circCEP192	circCEP192	circRNA
circCEP250	circCEP250	circRNA
circCEP295	circCEP295	circRNA
circCEP350	circCEP350	circRNA
circCEP70	circCEP70	circRNA
circCEP85	circCEP85	circRNA
circCEP89	circCEP89	circRNA
circCERS6	circCERS6	circRNA
circCFAP97	circCFAP97	circRNA
circCHAF1A	circCHAF1A	circRNA
circCHD1	circCHD1	circRNA
circCHD1L	circCHD1L	circRNA
circCHD2	circCHD2	circRNA
circCHD6	circCHD6	circRNA
circCHD7	circCHD7	circRNA
circCHD9	circCHD9	circRNA
circCHEK2	circCHEK2	circRNA
circCHST15	circCHST15	circRNA
circCIITA	circCIITA	circRNA
circCIRBP	circCIRBP	circRNA
circCKAP5	circCKAP5	circRNA
circCLASP1	circCLASP1	circRNA
circCLASP2	circCLASP2	circRNA
circCLCC1	circCLCC1	circRNA
circCLIC5	circCLIC5	circRNA
circCLIP1	circCLIP1	circRNA
circCLIP2	circCLIP2	circRNA
circCLK1	circCLK1	circRNA
circCLMN	circCLMN	circRNA
circCLPX	circCLPX	circRNA
circCLSTN1	circCLSTN1	circRNA
circCMTM8	circCMTM8	circRNA
circCNN2	circCNN2	circRNA
circCNOT1	circCNOT1	circRNA
circCNOT6	circCNOT6	circRNA
circCNOT7	circCNOT7	circRNA
circCNOT8	circCNOT8	circRNA
circCNPY3	circCNPY3	circRNA
circCNTLN	circCNTLN	circRNA
circCNTRL	circCNTRL	circRNA
circCOL5A1	circCOL5A1	circRNA
circCOP1	circCOP1	circRNA
circCORO1C	circCORO1C	circRNA
circCORO7-PAM16	circCORO7-PAM16	circRNA
circCPLANE1	circCPLANE1	circRNA
circCPNE1	circCPNE1	circRNA
circCPQ	circCPQ	circRNA
circCPSF2	circCPSF2	circRNA
circCPT1A	circCPT1A	circRNA
circCRBN	circCRBN	circRNA
circCRCP	circCRCP	circRNA
circCREBBP	circCREBBP	circRNA
circCRIM1	circCRIM1	circRNA
circCRKL	circCRKL	circRNA
circCRTAP	circCRTAP	circRNA
circCRYBG1	circCRYBG1	circRNA
circCSE1L	circCSE1L	circRNA
circCSNK1G3	circCSNK1G3	circRNA
circCSPP1	circCSPP1	circRNA
circCTBP2	circCTBP2	circRNA
circCTDSPL2	circCTDSPL2	circRNA
circCTSS	circCTSS	circRNA
circCUL2	circCUL2	circRNA
circCUL5	circCUL5	circRNA
circCUX1	circCUX1	circRNA
circCWF19L1	circCWF19L1	circRNA
circCYB5R4	circCYB5R4	circRNA
circCYBB	circCYBB	circRNA
circCYBC1	circCYBC1	circRNA
circCYFIP2	circCYFIP2	circRNA
circDAGLB	circDAGLB	circRNA
circDARS	circDARS	circRNA
circDBT	circDBT	circRNA
circDCAF1	circDCAF1	circRNA
circDCK	circDCK	circRNA
circDCP2	circDCP2	circRNA
circDDI2	circDDI2	circRNA
circDDTL	circDDTL	circRNA
circDDX17	circDDX17	circRNA
circDDX21	circDDX21	circRNA
circDDX5	circDDX5	circRNA
circDDX58	circDDX58	circRNA
circDDX6	circDDX6	circRNA
circDEF6	circDEF6	circRNA
circDEK	circDEK	circRNA
circDENND1A	circDENND1A	circRNA
circDENND3	circDENND3	circRNA
circDENND4A	circDENND4A	circRNA
circDENND4C	circDENND4C	circRNA
circDENND6A	circDENND6A	circRNA
circDGKD	circDGKD	circRNA
circDGKE	circDGKE	circRNA
circDHDDS	circDHDDS	circRNA
circDHTKD1	circDHTKD1	circRNA
circDHX15	circDHX15	circRNA
circDHX34	circDHX34	circRNA
circDHX8	circDHX8	circRNA
circDHX9	circDHX9	circRNA
circDIAPH1	circDIAPH1	circRNA
circDICER1	circDICER1	circRNA
circDIS3	circDIS3	circRNA
circDLG1	circDLG1	circRNA
circDMC1	circDMC1	circRNA
circDMTF1	circDMTF1	circRNA
circDMXL1	circDMXL1	circRNA
circDNA2	circDNA2	circRNA
circDNAJA1	circDNAJA1	circRNA
circDNAJC3	circDNAJC3	circRNA
circDNM2	circDNM2	circRNA
circDNMT1	circDNMT1	circRNA
circDNTT	circDNTT	circRNA
circDNTTIP2	circDNTTIP2	circRNA
circDOCK11	circDOCK11	circRNA
circDOCK2	circDOCK2	circRNA
circDOCK8	circDOCK8	circRNA
circDOP1B	circDOP1B	circRNA
circDPP8	circDPP8	circRNA
circDPY19L1	circDPY19L1	circRNA
circDPY19L1P1	circDPY19L1P1	circRNA
circDPY19L1P2	circDPY19L1P2	circRNA
circDPYSL2	circDPYSL2	circRNA
circDRAM1	circDRAM1	circRNA
circDSC3	circDSC3	circRNA
circDTL	circDTL	circRNA
circDTNBP1	circDTNBP1	circRNA
circDUSP6	circDUSP6	circRNA
circDYM	circDYM	circRNA
circDYNC1H1	circDYNC1H1	circRNA
circDYRK1A	circDYRK1A	circRNA
circE2F1	circE2F1	circRNA
circEBF1	circEBF1	circRNA
circECD	circECD	circRNA
circECPAS	circECPAS	circRNA
circEDEM1	circEDEM1	circRNA
circEEA1	circEEA1	circRNA
circEEF1A1	circEEF1A1	circRNA
circEEF1AKMT1	circEEF1AKMT1	circRNA
circEFCAB13	circEFCAB13	circRNA
circEFCAB2	circEFCAB2	circRNA
circEGLN1	circEGLN1	circRNA
circEIF1	circEIF1	circRNA
circEIF2AK1	circEIF2AK1	circRNA
circEIF2S2	circEIF2S2	circRNA
circEIF2S3	circEIF2S3	circRNA
circEIF3A	circEIF3A	circRNA
circEIF3CL	circEIF3CL	circRNA
circEIF3J	circEIF3J	circRNA
circEIF4A2	circEIF4A2	circRNA
circEIF4B	circEIF4B	circRNA
circEIF4E3	circEIF4E3	circRNA
circEIF4G2	circEIF4G2	circRNA
circEIF4G3	circEIF4G3	circRNA
circELF1	circELF1	circRNA
circELF2	circELF2	circRNA
circELK3	circELK3	circRNA
circELK4	circELK4	circRNA
circELMO1	circELMO1	circRNA
circELP3	circELP3	circRNA
circEMB	circEMB	circRNA
circEMC2	circEMC2	circRNA
circENTPD4	circENTPD4	circRNA
circEP300	circEP300	circRNA
circEPB41	circEPB41	circRNA
circEPHA7	circEPHA7	circRNA
circEPHB4	circEPHB4	circRNA
circEPRS	circEPRS	circRNA
circEPS15	circEPS15	circRNA
circERAP2	circERAP2	circRNA
circERBIN	circERBIN	circRNA
circERC1	circERC1	circRNA
circERCC6L2	circERCC6L2	circRNA
circERG	circERG	circRNA
circERGIC2	circERGIC2	circRNA
circERLEC1	circERLEC1	circRNA
circERO1B	circERO1B	circRNA
circERP44	circERP44	circRNA
circESYT2	circESYT2	circRNA
circETS1	circETS1	circRNA
circETS2	circETS2	circRNA
circETV6	circETV6	circRNA
circEXOC2	circEXOC2	circRNA
circEXOC5	circEXOC5	circRNA
circEXOC6	circEXOC6	circRNA
circEXOC6B	circEXOC6B	circRNA
circEXOSC1	circEXOSC1	circRNA
circEZH2	circEZH2	circRNA
circEZR	circEZR	circRNA
circFAF1	circFAF1	circRNA
circFAM114A2	circFAM114A2	circRNA
circFAM120A	circFAM120A	circRNA
circFAM126A	circFAM126A	circRNA
circFAM13B	circFAM13B	circRNA
circFAM149B1	circFAM149B1	circRNA
circFAM192A	circFAM192A	circRNA
circFAM208A	circFAM208A	circRNA
circFAM208B	circFAM208B	circRNA
circFAM214A	circFAM214A	circRNA
circFAM228B	circFAM228B	circRNA
circFAM239A	circFAM239A	circRNA
circFAM53B	circFAM53B	circRNA
circFAM69C	circFAM69C	circRNA
circFANCI	circFANCI	circRNA
circFANCL	circFANCL	circRNA
circFARSB	circFARSB	circRNA
circFASTKD1	circFASTKD1	circRNA
circFBXL17	circFBXL17	circRNA
circFBXL4	circFBXL4	circRNA
circFBXL5	circFBXL5	circRNA
circFBXO11	circFBXO11	circRNA
circFBXO30	circFBXO30	circRNA
circFBXO42	circFBXO42	circRNA
circFBXO7	circFBXO7	circRNA
circFBXW4	circFBXW4	circRNA
circFBXW7	circFBXW7	circRNA
circFCF1	circFCF1	circRNA
circFCHO2	circFCHO2	circRNA
circFCHSD2	circFCHSD2	circRNA
circFER	circFER	circRNA
circFGGY	circFGGY	circRNA
circFHIT	circFHIT	circRNA
circFIP1L1	circFIP1L1	circRNA
circFIRRE	circFIRRE	circRNA
circFKBP3	circFKBP3	circRNA
circFKBP8	circFKBP8	circRNA
circFLT3	circFLT3	circRNA
circFNBP1	circFNBP1	circRNA
circFNBP4	circFNBP4	circRNA
circFNDC3A	circFNDC3A	circRNA
circFNIP1	circFNIP1	circRNA
circFNTA	circFNTA	circRNA
circFOXJ3	circFOXJ3	circRNA
circFOXK2	circFOXK2	circRNA
circFOXO1	circFOXO1	circRNA
circFRYL	circFRYL	circRNA
circFUBP1	circFUBP1	circRNA
circFUT8	circFUT8	circRNA
circFXR1	circFXR1	circRNA
circFYTTD1	circFYTTD1	circRNA
circG3BP1	circG3BP1	circRNA
circGAB1	circGAB1	circRNA
circGADD45GIP1	circGADD45GIP1	circRNA
circGAPVD1	circGAPVD1	circRNA
circGART	circGART	circRNA
circGAS5	circGAS5	circRNA
circGATAD2A	circGATAD2A	circRNA
circGBA3	circGBA3	circRNA
circGCLM	circGCLM	circRNA
circGCN1	circGCN1	circRNA
circGDI2	circGDI2	circRNA
circGFM2	circGFM2	circRNA
circGFPT1	circGFPT1	circRNA
circGGA2	circGGA2	circRNA
circGGNBP2	circGGNBP2	circRNA
circGHITM	circGHITM	circRNA
circGLE1	circGLE1	circRNA
circGLG1	circGLG1	circRNA
circGLRX3	circGLRX3	circRNA
circGLS	circGLS	circRNA
circGMPS	circGMPS	circRNA
circGNAI3	circGNAI3	circRNA
circGNAQ	circGNAQ	circRNA
circGNB1	circGNB1	circRNA
circGNB4	circGNB4	circRNA
circGNL1	circGNL1	circRNA
circGOLGA4	circGOLGA4	circRNA
circGON4L	circGON4L	circRNA
circGPAT4	circGPAT4	circRNA
circGPBP1	circGPBP1	circRNA
circGPCPD1	circGPCPD1	circRNA
circGRK2	circGRK2	circRNA
circGRK3	circGRK3	circRNA
circGSAP	circGSAP	circRNA
circGSE1	circGSE1	circRNA
circGTF2I	circGTF2I	circRNA
circGTF2IP1	circGTF2IP1	circRNA
circGTF2IP4	circGTF2IP4	circRNA
circGTPBP4	circGTPBP4	circRNA
circHACE1	circHACE1	circRNA
circHAT1	circHAT1	circRNA
circHAUS6	circHAUS6	circRNA
circHBS1L	circHBS1L	circRNA
circHCLS1	circHCLS1	circRNA
circHECTD1	circHECTD1	circRNA
circHECTD2	circHECTD2	circRNA
circHECTD4	circHECTD4	circRNA
circHELZ	circHELZ	circRNA
circHERC1	circHERC1	circRNA
circHERC2P3	circHERC2P3	circRNA
circHERC2P9	circHERC2P9	circRNA
circHERC4	circHERC4	circRNA
circHIBADH	circHIBADH	circRNA
circHIF1A	circHIF1A	circRNA
circHIPK3	circHIPK3	circRNA
circHLA-DMB	circHLA-DMB	circRNA
circHLA-E	circHLA-E	circRNA
circHMG20A	circHMG20A	circRNA
circHMGN1	circHMGN1	circRNA
circHNRNPA2B1	circHNRNPA2B1	circRNA
circHNRNPDL	circHNRNPDL	circRNA
circHNRNPH1	circHNRNPH1	circRNA
circHNRNPH3	circHNRNPH3	circRNA
circHNRNPK	circHNRNPK	circRNA
circHNRNPL	circHNRNPL	circRNA
circHNRNPM	circHNRNPM	circRNA
circHNRNPU	circHNRNPU	circRNA
circHNRNPUL2-BSCL2	circHNRNPUL2-BSCL2	circRNA
circHOOK3	circHOOK3	circRNA
circHP1BP3	circHP1BP3	circRNA
circHPS4	circHPS4	circRNA
circHPS5	circHPS5	circRNA
circHSP90AA1	circHSP90AA1	circRNA
circHSPA4	circHSPA4	circRNA
circHSPD1	circHSPD1	circRNA
circHTT	circHTT	circRNA
circHUWE1	circHUWE1	circRNA
circIARS	circIARS	circRNA
circIBTK	circIBTK	circRNA
circICE2	circICE2	circRNA
circIDH2	circIDH2	circRNA
circIFNAR1	circIFNAR1	circRNA
circIFNGR2	circIFNGR2	circRNA
circIGF2BP1	circIGF2BP1	circRNA
circIGF2R	circIGF2R	circRNA
circIGHM	circIGHM	circRNA
circIKZF1	circIKZF1	circRNA
circIL6ST	circIL6ST	circRNA
circILKAP	circILKAP	circRNA
circINO80	circINO80	circRNA
circINSR	circINSR	circRNA
circINTS2	circINTS2	circRNA
circINTS6L	circINTS6L	circRNA
circINTS8	circINTS8	circRNA
circIPO7	circIPO7	circRNA
circIPO9	circIPO9	circRNA
circIQGAP1	circIQGAP1	circRNA
circIRAK3	circIRAK3	circRNA
circIRF1	circIRF1	circRNA
circITCH	circITCH	circRNA
circITGA4	circITGA4	circRNA
circITGA6	circITGA6	circRNA
circITGAL	circITGAL	circRNA
circITGB1	circITGB1	circRNA
circITGB3BP	circITGB3BP	circRNA
circITM2B	circITM2B	circRNA
circITPR2	circITPR2	circRNA
circITSN2	circITSN2	circRNA
circJAK1	circJAK1	circRNA
circJMJD1C	circJMJD1C	circRNA
circJUP	circJUP	circRNA
circKANK3	circKANK3	circRNA
circKANSL1	circKANSL1	circRNA
circKANSL1L	circKANSL1L	circRNA
circKAT6B	circKAT6B	circRNA
circKAT7	circKAT7	circRNA
circKAT8	circKAT8	circRNA
circKATNAL1	circKATNAL1	circRNA
circKCMF1	circKCMF1	circRNA
circKCNK12	circKCNK12	circRNA
circKCNN1	circKCNN1	circRNA
circKCTD20	circKCTD20	circRNA
circKDELR2	circKDELR2	circRNA
circKDM1A	circKDM1A	circRNA
circKDM1B	circKDM1B	circRNA
circKDM4B	circKDM4B	circRNA
circKDM4C	circKDM4C	circRNA
circKDM5A	circKDM5A	circRNA
circKHDC4	circKHDC4	circRNA
circKHDRBS1	circKHDRBS1	circRNA
circKIAA0232	circKIAA0232	circRNA
circKIAA0586	circKIAA0586	circRNA
circKIAA1109	circKIAA1109	circRNA
circKIAA1143	circKIAA1143	circRNA
circKIAA1841	circKIAA1841	circRNA
circKIAA2026	circKIAA2026	circRNA
circKIF11	circKIF11	circRNA
circKIF16B	circKIF16B	circRNA
circKIF20B	circKIF20B	circRNA
circKIF22	circKIF22	circRNA
circKIF2A	circKIF2A	circRNA
circKIF5B	circKIF5B	circRNA
circKIN	circKIN	circRNA
circKLC1	circKLC1	circRNA
circKLF12	circKLF12	circRNA
circKLF6	circKLF6	circRNA
circKLHDC10	circKLHDC10	circRNA
circKLHL24	circKLHL24	circRNA
circKLHL5	circKLHL5	circRNA
circKLHL6	circKLHL6	circRNA
circKLHL8	circKLHL8	circRNA
circKMT2C	circKMT2C	circRNA
circKMT2E	circKMT2E	circRNA
circKNTC1	circKNTC1	circRNA
circKPNA4	circKPNA4	circRNA
circKPNA5	circKPNA5	circRNA
circKPNA6	circKPNA6	circRNA
circKPNB1	circKPNB1	circRNA
circKRIT1	circKRIT1	circRNA
circKTN1	circKTN1	circRNA
circLAMP1	circLAMP1	circRNA
circLARGE1	circLARGE1	circRNA
circLARP1B	circLARP1B	circRNA
circLARP4	circLARP4	circRNA
circLATS1	circLATS1	circRNA
circLBR	circLBR	circRNA
circLCLAT1	circLCLAT1	circRNA
circLCOR	circLCOR	circRNA
circLCORL	circLCORL	circRNA
circLDB1	circLDB1	circRNA
circLDLRAD4	circLDLRAD4	circRNA
circLEPROTL1	circLEPROTL1	circRNA
circLIN9	circLIN9	circRNA
circLINC00115	circLINC00115	circRNA
circLINC00355	circLINC00355	circRNA
circLINC00670	circLINC00670	circRNA
circLINC00958	circLINC00958	circRNA
circLINC01013	circLINC01013	circRNA
circLINC01811	circLINC01811	circRNA
circLINC01841	circLINC01841	circRNA
circLINS1	circLINS1	circRNA
circLMBR1L	circLMBR1L	circRNA
circlnc-ADCK1-3	circlnc-ADCK1-3	circRNA
circlnc-ASTN1-1	circlnc-ASTN1-1	circRNA
circlnc-BRF1-42	circlnc-BRF1-42	circRNA
circlnc-C1QTNF3-AMACR-2	circlnc-C1QTNF3-AMACR-2	circRNA
circlnc-CCNB1IP1-1	circlnc-CCNB1IP1-1	circRNA
circlnc-CCT4-1	circlnc-CCT4-1	circRNA
circlnc-CCT4-2	circlnc-CCT4-2	circRNA
circlnc-CYB5R2-1	circlnc-CYB5R2-1	circRNA
circlnc-DPH3-3	circlnc-DPH3-3	circRNA
circlnc-ELK3-1	circlnc-ELK3-1	circRNA
circlnc-EPAS1-3	circlnc-EPAS1-3	circRNA
circlnc-FUBP1-2	circlnc-FUBP1-2	circRNA
circlnc-HLA-B-2	circlnc-HLA-B-2	circRNA
circlnc-HMHB1-1	circlnc-HMHB1-1	circRNA
circlnc-IRS2-1	circlnc-IRS2-1	circRNA
circlnc-JAM2-8	circlnc-JAM2-8	circRNA
circlnc-LINC02210-CRHR1-9	circlnc-LINC02210-CRHR1-9	circRNA
circlnc-LTBP3-2	circlnc-LTBP3-2	circRNA
circlnc-MEX3B-2	circlnc-MEX3B-2	circRNA
circlnc-MFN1-1	circlnc-MFN1-1	circRNA
circlnc-NCOA1-2	circlnc-NCOA1-2	circRNA
circlnc-NLRP9-2	circlnc-NLRP9-2	circRNA
circlnc-NOX3-9	circlnc-NOX3-9	circRNA
circlnc-NUP107-26	circlnc-NUP107-26	circRNA
circlnc-RSPH14-4	circlnc-RSPH14-4	circRNA
circlnc-SRSF12-2	circlnc-SRSF12-2	circRNA
circlnc-TAF8-2	circlnc-TAF8-2	circRNA
circlnc-TNK2-7	circlnc-TNK2-7	circRNA
circlnc-ZNF681-241	circlnc-ZNF681-241	circRNA
circLNPEP	circLNPEP	circRNA
circLNPK	circLNPK	circRNA
circLONP2	circLONP2	circRNA
circLRBA	circLRBA	circRNA
circLRCH3	circLRCH3	circRNA
circLRIG2	circLRIG2	circRNA
circLRMP	circLRMP	circRNA
circLRP6	circLRP6	circRNA
circLRPPRC	circLRPPRC	circRNA
circLRRC8C	circLRRC8C	circRNA
circLRRC8D	circLRRC8D	circRNA
circLSM14A	circLSM14A	circRNA
circLUC7L2	circLUC7L2	circRNA
circLUC7L3	circLUC7L3	circRNA
circLYST	circLYST	circRNA
circMACF1	circMACF1	circRNA
circMALAT1	circMALAT1	circRNA
circMAN1A2	circMAN1A2	circRNA
circMAN2A1	circMAN2A1	circRNA
circMAN2A2	circMAN2A2	circRNA
circMANBA	circMANBA	circRNA
circMAP3K1	circMAP3K1	circRNA
circMAP3K5	circMAP3K5	circRNA
circMAP4K3	circMAP4K3	circRNA
circMAP4K5	circMAP4K5	circRNA
circMAP7D3	circMAP7D3	circRNA
circMAPK1	circMAPK1	circRNA
circMAPK6	circMAPK6	circRNA
circMAPK8	circMAPK8	circRNA
circMAPK9	circMAPK9	circRNA
circMAPKAP1	circMAPKAP1	circRNA
circMAPKAPK5	circMAPKAPK5	circRNA
circMARCH7	circMARCH7	circRNA
circMARK4	circMARK4	circRNA
circMASTL	circMASTL	circRNA
circMATR3	circMATR3	circRNA
circMBNL1	circMBNL1	circRNA
circMBOAT2	circMBOAT2	circRNA
circMBTD1	circMBTD1	circRNA
circMCM10	circMCM10	circRNA
circMCM3AP	circMCM3AP	circRNA
circMCM5	circMCM5	circRNA
circMCM6	circMCM6	circRNA
circMCM7	circMCM7	circRNA
circMCM8	circMCM8	circRNA
circMCTP2	circMCTP2	circRNA
circMCU	circMCU	circRNA
circMCUB	circMCUB	circRNA
circMCUR1	circMCUR1	circRNA
circMDH2	circMDH2	circRNA
circMDM2	circMDM2	circRNA
circMDN1	circMDN1	circRNA
circME2	circME2	circRNA
circMED13	circMED13	circRNA
circMED13L	circMED13L	circRNA
circMED14	circMED14	circRNA
circMED28	circMED28	circRNA
circMEF2A	circMEF2A	circRNA
circMEMO1	circMEMO1	circRNA
circMESD	circMESD	circRNA
circMETTL3	circMETTL3	circRNA
circMFSD4B	circMFSD4B	circRNA
circMGA	circMGA	circRNA
circMGAT5	circMGAT5	circRNA
circMIA2	circMIA2	circRNA
circMIB1	circMIB1	circRNA
circMIGA1	circMIGA1	circRNA
circMILR1	circMILR1	circRNA
circMINDY3	circMINDY3	circRNA
circMIS18BP1	circMIS18BP1	circRNA
circMKLN1	circMKLN1	circRNA
circMLH3	circMLH3	circRNA
circMLLT10	circMLLT10	circRNA
circMLXIP	circMLXIP	circRNA
circMME	circMME	circRNA
circMND1	circMND1	circRNA
circMOB1A	circMOB1A	circRNA
circMON2	circMON2	circRNA
circMORC3	circMORC3	circRNA
circMPHOSPH8	circMPHOSPH8	circRNA
circMPHOSPH9	circMPHOSPH9	circRNA
circMPP6	circMPP6	circRNA
circMPRIP	circMPRIP	circRNA
circMRVI1	circMRVI1	circRNA
circMRVI1-AS1	circMRVI1-AS1	circRNA
circMSH2	circMSH2	circRNA
circMSH3	circMSH3	circRNA
circMSH6	circMSH6	circRNA
circMSR1	circMSR1	circRNA
circMTCL1	circMTCL1	circRNA
circMTDH	circMTDH	circRNA
circMTMR1	circMTMR1	circRNA
circMTMR3	circMTMR3	circRNA
circMTR	circMTR	circRNA
circMTREX	circMTREX	circRNA
circMYB	circMYB	circRNA
circMYBL2	circMYBL2	circRNA
circMYCBP2	circMYCBP2	circRNA
circMYH9	circMYH9	circRNA
circMYO10	circMYO10	circRNA
circMYO15B	circMYO15B	circRNA
circMYO18A	circMYO18A	circRNA
circMYO18B	circMYO18B	circRNA
circMYO9A	circMYO9A	circRNA
circMYO9B	circMYO9B	circRNA
circN4BP1	circN4BP1	circRNA
circN4BP2	circN4BP2	circRNA
circN4BP2L2	circN4BP2L2	circRNA
circNAA15	circNAA15	circRNA
circNAB1	circNAB1	circRNA
circNARS2	circNARS2	circRNA
circNBAS	circNBAS	circRNA
circNBN	circNBN	circRNA
circNCAPG	circNCAPG	circRNA
circNCBP1	circNCBP1	circRNA
circNCBP3	circNCBP3	circRNA
circNCL	circNCL	circRNA
circNCOA1	circNCOA1	circRNA
circNCOA2	circNCOA2	circRNA
circNCOA3	circNCOA3	circRNA
circNCOA6	circNCOA6	circRNA
circNCOR1	circNCOR1	circRNA
circNDC1	circNDC1	circRNA
circNDUFA10	circNDUFA10	circRNA
circNDUFAF6	circNDUFAF6	circRNA
circNDUFS1	circNDUFS1	circRNA
circNEIL3	circNEIL3	circRNA
circNEK1	circNEK1	circRNA
circNEK4	circNEK4	circRNA
circNEK6	circNEK6	circRNA
circNEK9	circNEK9	circRNA
circNEMF	circNEMF	circRNA
circNF1	circNF1	circRNA
circNFAT5	circNFAT5	circRNA
circNFATC3	circNFATC3	circRNA
circNGLY1	circNGLY1	circRNA
circNHLRC2	circNHLRC2	circRNA
circNIPBL	circNIPBL	circRNA
circNIPSNAP2	circNIPSNAP2	circRNA
circNKTR	circNKTR	circRNA
circNLRC5	circNLRC5	circRNA
circNMT1	circNMT1	circRNA
circNMT2	circNMT2	circRNA
circNNT	circNNT	circRNA
circNOL10	circNOL10	circRNA
circNOL11	circNOL11	circRNA
circNONO	circNONO	circRNA
circNOP53	circNOP53	circRNA
circNPAT	circNPAT	circRNA
circNPEPPS	circNPEPPS	circRNA
circNR3C1	circNR3C1	circRNA
circNR3C2	circNR3C2	circRNA
circNRDC	circNRDC	circRNA
circNRIP1	circNRIP1	circRNA
circNRXN3	circNRXN3	circRNA
circNSD1	circNSD1	circRNA
circNSD2	circNSD2	circRNA
circNSD3	circNSD3	circRNA
circNSUN2	circNSUN2	circRNA
circNT5C2	circNT5C2	circRNA
circNUCKS1	circNUCKS1	circRNA
circNUDC	circNUDC	circRNA
circNUDCD2	circNUDCD2	circRNA
circNUDT3	circNUDT3	circRNA
circNUDT4	circNUDT4	circRNA
circNUFIP2	circNUFIP2	circRNA
circNUP107	circNUP107	circRNA
circNUP133	circNUP133	circRNA
circNUP153	circNUP153	circRNA
circNUP155	circNUP155	circRNA
circNUP205	circNUP205	circRNA
circNUP43	circNUP43	circRNA
circNUP54	circNUP54	circRNA
circNUP88	circNUP88	circRNA
circNUP98	circNUP98	circRNA
circNUSAP1	circNUSAP1	circRNA
circODR4	circODR4	circRNA
circOFD1	circOFD1	circRNA
circOGA	circOGA	circRNA
circOMA1	circOMA1	circRNA
circOPA1	circOPA1	circRNA
circORC2	circORC2	circRNA
circORC4	circORC4	circRNA
circOVCH2	circOVCH2	circRNA
circPABPC1	circPABPC1	circRNA
circPAG1	circPAG1	circRNA
circPAIP1	circPAIP1	circRNA
circPAK2	circPAK2	circRNA
circPAN3	circPAN3	circRNA
circPANK3	circPANK3	circRNA
circPAPOLA	circPAPOLA	circRNA
circPAPOLG	circPAPOLG	circRNA
circPARD3	circPARD3	circRNA
circPARG	circPARG	circRNA
circPARGP1	circPARGP1	circRNA
circPARP14	circPARP14	circRNA
circPARP4	circPARP4	circRNA
circPARP9	circPARP9	circRNA
circPAX5	circPAX5	circRNA
circPBRM1	circPBRM1	circRNA
circPBX2	circPBX2	circRNA
circPCCA	circPCCA	circRNA
circPCDH9	circPCDH9	circRNA
circPCF11	circPCF11	circRNA
circPCLO	circPCLO	circRNA
circPCM1	circPCM1	circRNA
circPCMTD1	circPCMTD1	circRNA
circPCNT	circPCNT	circRNA
circPDCD11	circPDCD11	circRNA
circPDCD4	circPDCD4	circRNA
circPDCD6IP	circPDCD6IP	circRNA
circPDE4D	circPDE4D	circRNA
circPDIA3	circPDIA3	circRNA
circPDIA4	circPDIA4	circRNA
circPDIA6	circPDIA6	circRNA
circPDK1	circPDK1	circRNA
circPDS5A	circPDS5A	circRNA
circPDS5B	circPDS5B	circRNA
circPDXDC1	circPDXDC1	circRNA
circPEAK1	circPEAK1	circRNA
circPECAM1	circPECAM1	circRNA
circPEX1	circPEX1	circRNA
circPEX13	circPEX13	circRNA
circPGK1	circPGK1	circRNA
circPHB2	circPHB2	circRNA
circPHC3	circPHC3	circRNA
circPHF20	circPHF20	circRNA
circPHF21A	circPHF21A	circRNA
circPHF7	circPHF7	circRNA
circPHIP	circPHIP	circRNA
circPHKB	circPHKB	circRNA
circPHTF1	circPHTF1	circRNA
circPHYH	circPHYH	circRNA
circPI4K2B	circPI4K2B	circRNA
circPI4KA	circPI4KA	circRNA
circPIAS1	circPIAS1	circRNA
circPICALM	circPICALM	circRNA
circPIK3AP1	circPIK3AP1	circRNA
circPIK3C2A	circPIK3C2A	circRNA
circPIK3C3	circPIK3C3	circRNA
circPIK3CA	circPIK3CA	circRNA
circPIK3CG	circPIK3CG	circRNA
circPIK3R1	circPIK3R1	circRNA
circPIKFYVE	circPIKFYVE	circRNA
circPIP5K1A	circPIP5K1A	circRNA
circPIP5K1C	circPIP5K1C	circRNA
circPITRM1	circPITRM1	circRNA
circPKD2	circPKD2	circRNA
circPKN2	circPKN2	circRNA
circPLAC8	circPLAC8	circRNA
circPLCG2	circPLCG2	circRNA
circPLCL2	circPLCL2	circRNA
circPLEKHG1	circPLEKHG1	circRNA
circPLEKHG4B	circPLEKHG4B	circRNA
circPLEKHM1	circPLEKHM1	circRNA
circPLEKHM2	circPLEKHM2	circRNA
circPLPBP	circPLPBP	circRNA
circPMPCB	circPMPCB	circRNA
circPMS1	circPMS1	circRNA
circPNN	circPNN	circRNA
circPNPT1	circPNPT1	circRNA
circPNRC1	circPNRC1	circRNA
circPOLE	circPOLE	circRNA
circPOLE2	circPOLE2	circRNA
circPOLH	circPOLH	circRNA
circPOLR2A	circPOLR2A	circRNA
circPOM121	circPOM121	circRNA
circPOMP	circPOMP	circRNA
circPOMT1	circPOMT1	circRNA
circPPBP	circPPBP	circRNA
circPPIP5K2	circPPIP5K2	circRNA
circPPM1A	circPPM1A	circRNA
circPPM1B	circPPM1B	circRNA
circPPM1D	circPPM1D	circRNA
circPPP1CB	circPPP1CB	circRNA
circPPP2R2D	circPPP2R2D	circRNA
circPPP3CC	circPPP3CC	circRNA
circPPP4R2	circPPP4R2	circRNA
circPPP4R3A	circPPP4R3A	circRNA
circPPP4R3B	circPPP4R3B	circRNA
circPPP6C	circPPP6C	circRNA
circPPP6R3	circPPP6R3	circRNA
circPRDM2	circPRDM2	circRNA
circPREX1	circPREX1	circRNA
circPRH1	circPRH1	circRNA
circPRIMPOL	circPRIMPOL	circRNA
circPRKCB	circPRKCB	circRNA
circPRKCE	circPRKCE	circRNA
circPRKD3	circPRKD3	circRNA
circPRKDC	circPRKDC	circRNA
circPRPF40A	circPRPF40A	circRNA
circPRPF4B	circPRPF4B	circRNA
circPRRC2B	circPRRC2B	circRNA
circPRRC2C	circPRRC2C	circRNA
circPSD3	circPSD3	circRNA
circPSEN1	circPSEN1	circRNA
circPSMA3-AS1	circPSMA3-AS1	circRNA
circPSMD14	circPSMD14	circRNA
circPSME4	circPSME4	circRNA
circPSPC1	circPSPC1	circRNA
circPTCD3	circPTCD3	circRNA
circPTEN	circPTEN	circRNA
circPTGES3	circPTGES3	circRNA
circPTK2	circPTK2	circRNA
circPTMA	circPTMA	circRNA
circPTP4A2	circPTP4A2	circRNA
circPTPN4	circPTPN4	circRNA
circPTPN9	circPTPN9	circRNA
circPTPRA	circPTPRA	circRNA
circPTPRC	circPTPRC	circRNA
circPTPRE	circPTPRE	circRNA
circPTPRK	circPTPRK	circRNA
circPTTG1IP	circPTTG1IP	circRNA
circPUM1	circPUM1	circRNA
circPUM2	circPUM2	circRNA
circPVT1	circPVT1	circRNA
circPWP1	circPWP1	circRNA
circPWWP2A	circPWWP2A	circRNA
circQRICH1	circQRICH1	circRNA
circQRSL1	circQRSL1	circRNA
circQSER1	circQSER1	circRNA
circR3HCC1L	circR3HCC1L	circRNA
circR3HDM1	circR3HDM1	circRNA
circR3HDM2	circR3HDM2	circRNA
circRAB11FIP1	circRAB11FIP1	circRNA
circRAB18	circRAB18	circRNA
circRAB1A	circRAB1A	circRNA
circRAB3GAP2	circRAB3GAP2	circRNA
circRAB3IP	circRAB3IP	circRNA
circRAB6A	circRAB6A	circRNA
circRABEP1	circRABEP1	circRNA
circRABGGTB	circRABGGTB	circRNA
circRACK1	circRACK1	circRNA
circRAD18	circRAD18	circRNA
circRAD23B	circRAD23B	circRNA
circRAD52	circRAD52	circRNA
circRAD54L2	circRAD54L2	circRNA
circRALBP1	circRALBP1	circRNA
circRALGAPA1	circRALGAPA1	circRNA
circRALGAPB	circRALGAPB	circRNA
circRALY	circRALY	circRNA
circRANBP2	circRANBP2	circRNA
circRANBP9	circRANBP9	circRNA
circRANGAP1	circRANGAP1	circRNA
circRAPGEF5	circRAPGEF5	circRNA
circRARS2	circRARS2	circRNA
circRASA2	circRASA2	circRNA
circRB1	circRB1	circRNA
circRB1CC1	circRB1CC1	circRNA
circRBBP7	circRBBP7	circRNA
circRBL1	circRBL1	circRNA
circRBM12	circRBM12	circRNA
circRBM23	circRBM23	circRNA
circRBM26	circRBM26	circRNA
circRBM33	circRBM33	circRNA
circRBM39	circRBM39	circRNA
circRBM41	circRBM41	circRNA
circRBM5	circRBM5	circRNA
circRBM6	circRBM6	circRNA
circRBMX	circRBMX	circRNA
circRC3H1	circRC3H1	circRNA
circRCAN3	circRCAN3	circRNA
circRECK	circRECK	circRNA
circREEP3	circREEP3	circRNA
circRELL1	circRELL1	circRNA
circREPS1	circREPS1	circRNA
circRERE	circRERE	circRNA
circREV1	circREV1	circRNA
circRFC2	circRFC2	circRNA
circRFC5	circRFC5	circRNA
circRHBDD1	circRHBDD1	circRNA
circRHEB	circRHEB	circRNA
circRHOT1	circRHOT1	circRNA
circRIC1	circRIC1	circRNA
circRICTOR	circRICTOR	circRNA
circRIF1	circRIF1	circRNA
circRILPL2	circRILPL2	circRNA
circRIPOR2	circRIPOR2	circRNA
circRLF	circRLF	circRNA
circRNASEH2B	circRNASEH2B	circRNA
circRNF103-CHMP3	circRNF103-CHMP3	circRNA
circRNF115	circRNF115	circRNA
circRNF125	circRNF125	circRNA
circRNF13	circRNF13	circRNA
circRNF138	circRNF138	circRNA
circRNF14	circRNF14	circRNA
circRNF145	circRNF145	circRNA
circRNF149	circRNF149	circRNA
circRNF19B	circRNF19B	circRNA
circRNF213	circRNF213	circRNA
circRNF216	circRNF216	circRNA
circRNPS1	circRNPS1	circRNA
circROCK1	circROCK1	circRNA
circROCK2	circROCK2	circRNA
circRP2	circRP2	circRNA
circRPA1	circRPA1	circRNA
circRPAP2	circRPAP2	circRNA
circRPL22	circRPL22	circRNA
circRPL41	circRPL41	circRNA
circRPN1	circRPN1	circRNA
circRPN2	circRPN2	circRNA
circRPRD2	circRPRD2	circRNA
circRPS2	circRPS2	circRNA
circRPS3A	circRPS3A	circRNA
circRPS4X	circRPS4X	circRNA
circRPS6KC1	circRPS6KC1	circRNA
circRREB1	circRREB1	circRNA
circRSF1	circRSF1	circRNA
circRSL1D1	circRSL1D1	circRNA
circRSRC1	circRSRC1	circRNA
circRSRC2	circRSRC2	circRNA
circRSRP1	circRSRP1	circRNA
circRTF1	circRTF1	circRNA
circRTN4	circRTN4	circRNA
circRUBCNL	circRUBCNL	circRNA
circRUFY2	circRUFY2	circRNA
circRUFY3	circRUFY3	circRNA
circRWDD1	circRWDD1	circRNA
circRYBP	circRYBP	circRNA
circRYK	circRYK	circRNA
circSAFB	circSAFB	circRNA
circSAFB2	circSAFB2	circRNA
circSARS	circSARS	circRNA
circSBNO1	circSBNO1	circRNA
circSCAF11	circSCAF11	circRNA
circSCAF8	circSCAF8	circRNA
circSCAP	circSCAP	circRNA
circSCARF1	circSCARF1	circRNA
circSCCPDH	circSCCPDH	circRNA
circSCLT1	circSCLT1	circRNA
circSCMH1	circSCMH1	circRNA
circSCN3A	circSCN3A	circRNA
circSDCCAG8	circSDCCAG8	circRNA
circSDF4	circSDF4	circRNA
circSDHAF2	circSDHAF2	circRNA
circSDK1	circSDK1	circRNA
circSEC11A	circSEC11A	circRNA
circSEC22A	circSEC22A	circRNA
circSEC22B	circSEC22B	circRNA
circSEC23IP	circSEC23IP	circRNA
circSEC24B	circSEC24B	circRNA
circSEC31A	circSEC31A	circRNA
circSEC61A1	circSEC61A1	circRNA
circSEC62	circSEC62	circRNA
circSEC63	circSEC63	circRNA
circSELENOI	circSELENOI	circRNA
circSEMA4B	circSEMA4B	circRNA
circSENP2	circSENP2	circRNA
circSENP3-EIF4A1	circSENP3-EIF4A1	circRNA
circSENP6	circSENP6	circRNA
circSEPT6	circSEPT6	circRNA
circSEPT7	circSEPT7	circRNA
circSERINC3	circSERINC3	circRNA
circSERINC5	circSERINC5	circRNA
circSET	circSET	circRNA
circSETBP1	circSETBP1	circRNA
circSETD2	circSETD2	circRNA
circSETD3	circSETD3	circRNA
circSETDB2	circSETDB2	circRNA
circSETX	circSETX	circRNA
circSF1	circSF1	circRNA
circSF3B1	circSF3B1	circRNA
circSF3B3	circSF3B3	circRNA
circSFMBT1	circSFMBT1	circRNA
circSFMBT2	circSFMBT2	circRNA
circSFPQ	circSFPQ	circRNA
circSFT2D2	circSFT2D2	circRNA
circSGK3	circSGK3	circRNA
circSH2D4B	circSH2D4B	circRNA
circSH3GLB1	circSH3GLB1	circRNA
circSHKBP1	circSHKBP1	circRNA
circSHOC2	circSHOC2	circRNA
circSHPRH	circSHPRH	circRNA
circSIPA1L2	circSIPA1L2	circRNA
circSIRT1	circSIRT1	circRNA
circSIRT5	circSIRT5	circRNA
circSKA3	circSKA3	circRNA
circSKIL	circSKIL	circRNA
circSLAIN2	circSLAIN2	circRNA
circSLC12A2	circSLC12A2	circRNA
circSLC12A6	circSLC12A6	circRNA
circSLC25A16	circSLC25A16	circRNA
circSLC25A24	circSLC25A24	circRNA
circSLC25A30	circSLC25A30	circRNA
circSLC25A32	circSLC25A32	circRNA
circSLC25A33	circSLC25A33	circRNA
circSLC25A37	circSLC25A37	circRNA
circSLC30A5	circSLC30A5	circRNA
circSLC35A5	circSLC35A5	circRNA
circSLC35E2B	circSLC35E2B	circRNA
circSLC35E3	circSLC35E3	circRNA
circSLC35F2	circSLC35F2	circRNA
circSLC37A3	circSLC37A3	circRNA
circSLC38A1	circSLC38A1	circRNA
circSLC38A2	circSLC38A2	circRNA
circSLC39A10	circSLC39A10	circRNA
circSLC39A8	circSLC39A8	circRNA
circSLC44A1	circSLC44A1	circRNA
circSLC4A7	circSLC4A7	circRNA
circSLC8A3	circSLC8A3	circRNA
circSLC9A7	circSLC9A7	circRNA
circSLC9A9	circSLC9A9	circRNA
circSLF1	circSLF1	circRNA
circSLF2	circSLF2	circRNA
circSLK	circSLK	circRNA
circSLMAP	circSLMAP	circRNA
circSLTM	circSLTM	circRNA
circSLX4IP	circSLX4IP	circRNA
circSMAD4	circSMAD4	circRNA
circSMAP2	circSMAP2	circRNA
circSMARCA5	circSMARCA5	circRNA
circSMARCC1	circSMARCC1	circRNA
circSMC1A	circSMC1A	circRNA
circSMC2	circSMC2	circRNA
circSMC3	circSMC3	circRNA
circSMC4	circSMC4	circRNA
circSMC5	circSMC5	circRNA
circSMC6	circSMC6	circRNA
circSMCHD1	circSMCHD1	circRNA
circSMG1	circSMG1	circRNA
circSMU1	circSMU1	circRNA
circSNHG1	circSNHG1	circRNA
circSNHG14	circSNHG14	circRNA
circSNRK	circSNRK	circRNA
circSNRNP200	circSNRNP200	circRNA
circSNRPD1	circSNRPD1	circRNA
circSNRPD3	circSNRPD3	circRNA
circSNX1	circSNX1	circRNA
circSNX13	circSNX13	circRNA
circSNX25	circSNX25	circRNA
circSNX29	circSNX29	circRNA
circSNX5	circSNX5	circRNA
circSNX6	circSNX6	circRNA
circSOAT1	circSOAT1	circRNA
circSOCS2-AS1	circSOCS2-AS1	circRNA
circSON	circSON	circRNA
circSORL1	circSORL1	circRNA
circSOS2	circSOS2	circRNA
circSP100	circSP100	circRNA
circSP3	circSP3	circRNA
circSPAG9	circSPAG9	circRNA
circSPATA5	circSPATA5	circRNA
circSPECC1	circSPECC1	circRNA
circSPECC1L	circSPECC1L	circRNA
circSPEN	circSPEN	circRNA
circSPG11	circSPG11	circRNA
circSPIDR	circSPIDR	circRNA
circSPIN1	circSPIN1	circRNA
circSPOUT1	circSPOUT1	circRNA
circSPTA1	circSPTA1	circRNA
circSPTAN1	circSPTAN1	circRNA
circSPTBN1	circSPTBN1	circRNA
circSPTLC2	circSPTLC2	circRNA
circSRBD1	circSRBD1	circRNA
circSRCAP	circSRCAP	circRNA
circSRP72	circSRP72	circRNA
circSRSF1	circSRSF1	circRNA
circSRSF10	circSRSF10	circRNA
circSRSF3	circSRSF3	circRNA
circSRSF4	circSRSF4	circRNA
circSRSF5	circSRSF5	circRNA
circSSBP2	circSSBP2	circRNA
circSSH2	circSSH2	circRNA
circSSR1	circSSR1	circRNA
circST3GAL5	circST3GAL5	circRNA
circSTAG1	circSTAG1	circRNA
circSTAG2	circSTAG2	circRNA
circSTAG3	circSTAG3	circRNA
circSTAM	circSTAM	circRNA
circSTIL	circSTIL	circRNA
circSTK17A	circSTK17A	circRNA
circSTK17B	circSTK17B	circRNA
circSTK24	circSTK24	circRNA
circSTK26	circSTK26	circRNA
circSTK3	circSTK3	circRNA
circSTK38	circSTK38	circRNA
circSTK39	circSTK39	circRNA
circSTK4	circSTK4	circRNA
circSTK40	circSTK40	circRNA
circSTRBP	circSTRBP	circRNA
circSTRN3	circSTRN3	circRNA
circSTT3B	circSTT3B	circRNA
circSTX12	circSTX12	circRNA
circSTX16	circSTX16	circRNA
circSTX17	circSTX17	circRNA
circSTX6	circSTX6	circRNA
circSTX7	circSTX7	circRNA
circSUCLG2	circSUCLG2	circRNA
circSUCO	circSUCO	circRNA
circSUGP2	circSUGP2	circRNA
circSUN2	circSUN2	circRNA
circSUSD1	circSUSD1	circRNA
circSUZ12	circSUZ12	circRNA
circSWT1	circSWT1	circRNA
circSYAP1	circSYAP1	circRNA
circSYK	circSYK	circRNA
circSYMPK	circSYMPK	circRNA
circSYNCRIP	circSYNCRIP	circRNA
circSYNE1	circSYNE1	circRNA
circSYNE2	circSYNE2	circRNA
circSYNE3	circSYNE3	circRNA
circTAF2	circTAF2	circRNA
circTAOK1	circTAOK1	circRNA
circTAPT1-AS1	circTAPT1-AS1	circRNA
circTARBP1	circTARBP1	circRNA
circTBC1D1	circTBC1D1	circRNA
circTBC1D10C	circTBC1D10C	circRNA
circTBC1D22A	circTBC1D22A	circRNA
circTBC1D23	circTBC1D23	circRNA
circTBC1D5	circTBC1D5	circRNA
circTBCD	circTBCD	circRNA
circTCF4	circTCF4	circRNA
circTCFL5	circTCFL5	circRNA
circTCOF1	circTCOF1	circRNA
circTCP1	circTCP1	circRNA
circTDRD3	circTDRD3	circRNA
circTERF2	circTERF2	circRNA
circTEX10	circTEX10	circRNA
circTFDP2	circTFDP2	circRNA
circTFRC	circTFRC	circRNA
circTHADA	circTHADA	circRNA
circTHOC2	circTHOC2	circRNA
circTHSD8	circTHSD8	circRNA
circTIA1	circTIA1	circRNA
circTIAM2	circTIAM2	circRNA
circTIMELESS	circTIMELESS	circRNA
circTIMM22	circTIMM22	circRNA
circTIMMDC1	circTIMMDC1	circRNA
circTLE1	circTLE1	circRNA
circTLE4	circTLE4	circRNA
circTM7SF3	circTM7SF3	circRNA
circTM9SF2	circTM9SF2	circRNA
circTM9SF3	circTM9SF3	circRNA
circTMCC1	circTMCC1	circRNA
circTMEFF1	circTMEFF1	circRNA
circTMEM131	circTMEM131	circRNA
circTMEM131L	circTMEM131L	circRNA
circTMEM138	circTMEM138	circRNA
circTMEM181	circTMEM181	circRNA
circTMEM236	circTMEM236	circRNA
circTMEM245	circTMEM245	circRNA
circTMEM248	circTMEM248	circRNA
circTMEM50A	circTMEM50A	circRNA
circTMEM71	circTMEM71	circRNA
circTMLHE	circTMLHE	circRNA
circTMOD3	circTMOD3	circRNA
circTMPRSS15	circTMPRSS15	circRNA
circTNFRSF21	circTNFRSF21	circRNA
circTNKS2	circTNKS2	circRNA
circTNPO1	circTNPO1	circRNA
circTNPO3	circTNPO3	circRNA
circTNRC6B	circTNRC6B	circRNA
circTNS3	circTNS3	circRNA
circTOP2A	circTOP2A	circRNA
circTOP2B	circTOP2B	circRNA
circTOPBP1	circTOPBP1	circRNA
circTP53I13	circTP53I13	circRNA
circTPM3	circTPM3	circRNA
circTPM4	circTPM4	circRNA
circTPR	circTPR	circRNA
circTPT1	circTPT1	circRNA
circTPTEP1	circTPTEP1	circRNA
circTRA2A	circTRA2A	circRNA
circTRA2B	circTRA2B	circRNA
circTRAK1	circTRAK1	circRNA
circTRAM1	circTRAM1	circRNA
circTRAPPC10	circTRAPPC10	circRNA
circTRAPPC8	circTRAPPC8	circRNA
circTRIM24	circTRIM24	circRNA
circTRIM33	circTRIM33	circRNA
circTRIM37	circTRIM37	circRNA
circTRIM38	circTRIM38	circRNA
circTRIO	circTRIO	circRNA
circTRIP11	circTRIP11	circRNA
circTRIP12	circTRIP12	circRNA
circTRMT2B	circTRMT2B	circRNA
circTRNT1	circTRNT1	circRNA
circTROVE2	circTROVE2	circRNA
circTRPC4AP	circTRPC4AP	circRNA
circTRPM4	circTRPM4	circRNA
circTRPM7	circTRPM7	circRNA
circTRRAP	circTRRAP	circRNA
circTSC22D3	circTSC22D3	circRNA
circTTBK2	circTTBK2	circRNA
circTTC13	circTTC13	circRNA
circTTC14	circTTC14	circRNA
circTTC17	circTTC17	circRNA
circTTC28	circTTC28	circRNA
circTTC3	circTTC3	circRNA
circTTC39C	circTTC39C	circRNA
circTTL	circTTL	circRNA
circTUBB	circTUBB	circRNA
circTUBGCP2	circTUBGCP2	circRNA
circTUBGCP3	circTUBGCP3	circRNA
circTULP4	circTULP4	circRNA
circTUT4	circTUT4	circRNA
circTUT7	circTUT7	circRNA
circTXLNGY	circTXLNGY	circRNA
circTXNDC16	circTXNDC16	circRNA
circTXNIP	circTXNIP	circRNA
circUBA2	circUBA2	circRNA
circUBA6	circUBA6	circRNA
circUBAP2	circUBAP2	circRNA
circUBAP2L	circUBAP2L	circRNA
circUBASH3B	circUBASH3B	circRNA
circUBE2G1	circUBE2G1	circRNA
circUBE2J1	circUBE2J1	circRNA
circUBE2K	circUBE2K	circRNA
circUBE2L3	circUBE2L3	circRNA
circUBE2Q2	circUBE2Q2	circRNA
circUBE2R2	circUBE2R2	circRNA
circUBE3A	circUBE3A	circRNA
circUBE3C	circUBE3C	circRNA
circUBQLN1	circUBQLN1	circRNA
circUBR2	circUBR2	circRNA
circUBR3	circUBR3	circRNA
circUBR4	circUBR4	circRNA
circUBR5	circUBR5	circRNA
circUBTF	circUBTF	circRNA
circUBXN2A	circUBXN2A	circRNA
circUBXN4	circUBXN4	circRNA
circUBXN7	circUBXN7	circRNA
circUGGT1	circUGGT1	circRNA
circUHRF1	circUHRF1	circRNA
circUHRF2	circUHRF2	circRNA
circUIMC1	circUIMC1	circRNA
circULK4	circULK4	circRNA
circUNC79	circUNC79	circRNA
circUPF2	circUPF2	circRNA
circUQCRC2	circUQCRC2	circRNA
circURI1	circURI1	circRNA
circUSO1	circUSO1	circRNA
circUSP1	circUSP1	circRNA
circUSP10	circUSP10	circRNA
circUSP14	circUSP14	circRNA
circUSP15	circUSP15	circRNA
circUSP22	circUSP22	circRNA
circUSP24	circUSP24	circRNA
circUSP25	circUSP25	circRNA
circUSP28	circUSP28	circRNA
circUSP3	circUSP3	circRNA
circUSP32	circUSP32	circRNA
circUSP33	circUSP33	circRNA
circUSP34	circUSP34	circRNA
circUSP37	circUSP37	circRNA
circUSP48	circUSP48	circRNA
circUSP6NL	circUSP6NL	circRNA
circUSP7	circUSP7	circRNA
circUSP9X	circUSP9X	circRNA
circUTP18	circUTP18	circRNA
circUTRN	circUTRN	circRNA
circUXS1	circUXS1	circRNA
circVAMP3	circVAMP3	circRNA
circVAV1	circVAV1	circRNA
circVAV3	circVAV3	circRNA
circVCL	circVCL	circRNA
circVCP	circVCP	circRNA
circVHL	circVHL	circRNA
circVMP1	circVMP1	circRNA
circVPS13A	circVPS13A	circRNA
circVPS13B	circVPS13B	circRNA
circVPS13C	circVPS13C	circRNA
circVPS13D	circVPS13D	circRNA
circVPS35	circVPS35	circRNA
circVPS35L	circVPS35L	circRNA
circVRK1	circVRK1	circRNA
circVRK2	circVRK2	circRNA
circWAPL	circWAPL	circRNA
circWASF2	circWASF2	circRNA
circWASHC4	circWASHC4	circRNA
circWDFY3	circWDFY3	circRNA
circWDR20	circWDR20	circRNA
circWDR33	circWDR33	circRNA
circWDR37	circWDR37	circRNA
circWDR49	circWDR49	circRNA
circWDR7	circWDR7	circRNA
circWDR76	circWDR76	circRNA
circWDR78	circWDR78	circRNA
circWDTC1	circWDTC1	circRNA
circWWP1	circWWP1	circRNA
circXPO1	circXPO1	circRNA
circXPO4	circXPO4	circRNA
circXPO5	circXPO5	circRNA
circXPO7	circXPO7	circRNA
circXPOT	circXPOT	circRNA
circXPR1	circXPR1	circRNA
circXRCC5	circXRCC5	circRNA
circXRN2	circXRN2	circRNA
circYAF2	circYAF2	circRNA
circYEATS2	circYEATS2	circRNA
circYIPF4	circYIPF4	circRNA
circYME1L1	circYME1L1	circRNA
circYPEL1	circYPEL1	circRNA
circYPEL2	circYPEL2	circRNA
circYTHDC1	circYTHDC1	circRNA
circYTHDF2	circYTHDF2	circRNA
circYY1AP1	circYY1AP1	circRNA
circZBTB1	circZBTB1	circRNA
circZBTB10	circZBTB10	circRNA
circZBTB20	circZBTB20	circRNA
circZBTB24	circZBTB24	circRNA
circZBTB44	circZBTB44	circRNA
circZC3H12D	circZC3H12D	circRNA
circZC3H6	circZC3H6	circRNA
circZC3HAV1	circZC3HAV1	circRNA
circZCCHC7	circZCCHC7	circRNA
circZDHHC2	circZDHHC2	circRNA
circZDHHC20	circZDHHC20	circRNA
circZDHHC21	circZDHHC21	circRNA
circZDHHC5	circZDHHC5	circRNA
circZEB1	circZEB1	circRNA
circZFAND4	circZFAND4	circRNA
circZFAS1	circZFAS1	circRNA
circZFC3H1	circZFC3H1	circRNA
circZFR	circZFR	circRNA
circZFY	circZFY	circRNA
circZGRF1	circZGRF1	circRNA
circZKSCAN1	circZKSCAN1	circRNA
circZMIZ1	circZMIZ1	circRNA
circZMYM2	circZMYM2	circRNA
circZMYM4	circZMYM4	circRNA
circZMYM5	circZMYM5	circRNA
circZMYND8	circZMYND8	circRNA
circZNF124	circZNF124	circRNA
circZNF131	circZNF131	circRNA
circZNF134	circZNF134	circRNA
circZNF207	circZNF207	circRNA
circZNF217	circZNF217	circRNA
circZNF254	circZNF254	circRNA
circZNF292	circZNF292	circRNA
circZNF362	circZNF362	circRNA
circZNF423	circZNF423	circRNA
circZNF514	circZNF514	circRNA
circZNF525	circZNF525	circRNA
circZNF544	circZNF544	circRNA
circZNF586	circZNF586	circRNA
circZNF608	circZNF608	circRNA
circZNF609	circZNF609	circRNA
circZNF638	circZNF638	circRNA
circZNF644	circZNF644	circRNA
circZNF652	circZNF652	circRNA
circZNF66	circZNF66	circRNA
circZNF680	circZNF680	circRNA
circZNF681	circZNF681	circRNA
circZNF720	circZNF720	circRNA
circZNF730	circZNF730	circRNA
circZNF737	circZNF737	circRNA
circZNF789	circZNF789	circRNA
circZNF880	circZNF880	circRNA
circZNF91	circZNF91	circRNA
circZNHIT1	circZNHIT1	circRNA
circZNRF2	circZNRF2	circRNA
circZRANB1	circZRANB1	circRNA
circZSWIM6	circZSWIM6	circRNA
circZZEF1	circZZEF1	circRNA
CYTOR	CYTOR	lncRNA
DANCR	DANCR	lncRNA
DLEU2	DLEU2	lncRNA
ENSG00000000419.12	DPM1	protein_coding
ENSG00000000457.13	SCYL3	protein_coding
ENSG00000000460.16	C1orf112	protein_coding
ENSG00000000938.12	FGR	protein_coding
ENSG00000001084.12	GCLC	protein_coding
ENSG00000001167.14	NFYA	protein_coding
ENSG00000001461.16	NIPAL3	protein_coding
ENSG00000001497.16	LAS1L	protein_coding
ENSG00000001561.6	ENPP4	protein_coding
ENSG00000001617.11	SEMA3F	protein_coding
ENSG00000001629.9	ANKIB1	protein_coding
ENSG00000001630.16	CYP51A1	protein_coding
ENSG00000001631.15	KRIT1	protein_coding
ENSG00000002330.13	BAD	protein_coding
ENSG00000002549.12	LAP3	protein_coding
ENSG00000002586.19	CD99	protein_coding
ENSG00000002822.15	MAD1L1	protein_coding
ENSG00000002834.17	LASP1	protein_coding
ENSG00000003056.7	M6PR	protein_coding
ENSG00000003400.14	CASP10	protein_coding
ENSG00000003402.19	CFLAR	protein_coding
ENSG00000003436.15	TFPI	protein_coding
ENSG00000003509.15	NDUFAF7	protein_coding
ENSG00000003756.16	RBM5	protein_coding
ENSG00000004059.10	ARF5	protein_coding
ENSG00000004142.11	POLDIP2	protein_coding
ENSG00000004399.12	PLXND1	protein_coding
ENSG00000004455.16	AK2	protein_coding
ENSG00000004468.12	CD38	protein_coding
ENSG00000004478.7	FKBP4	protein_coding
ENSG00000004487.16	KDM1A	protein_coding
ENSG00000004534.14	RBM6	protein_coding
ENSG00000004700.15	RECQL	protein_coding
ENSG00000004766.16	VPS50	protein_coding
ENSG00000004777.18	ARHGAP33	protein_coding
ENSG00000004779.9	NDUFAB1	protein_coding
ENSG00000004809.13	SLC22A16	protein_coding
ENSG00000004864.13	SLC25A13	protein_coding
ENSG00000004897.11	CDC27	protein_coding
ENSG00000004939.14	SLC4A1	protein_coding
ENSG00000004961.14	HCCS	protein_coding
ENSG00000004975.11	DVL2	protein_coding
ENSG00000005007.12	UPF1	protein_coding
ENSG00000005020.12	SKAP2	protein_coding
ENSG00000005022.5	SLC25A5	protein_coding
ENSG00000005059.15	MCUB	protein_coding
ENSG00000005075.15	POLR2J	protein_coding
ENSG00000005156.11	LIG3	protein_coding
ENSG00000005175.9	RPAP3	protein_coding
ENSG00000005194.14	CIAPIN1	protein_coding
ENSG00000005206.16	SPPL2B	protein_coding
ENSG00000005249.12	PRKAR2B	protein_coding
ENSG00000005302.18	MSL3	protein_coding
ENSG00000005381.7	MPO	protein_coding
ENSG00000005436.13	GCFC2	protein_coding
ENSG00000005448.16	WDR54	protein_coding
ENSG00000005483.20	KMT2E	protein_coding
ENSG00000005700.14	IBTK	protein_coding
ENSG00000005801.17	ZNF195	protein_coding
ENSG00000005810.17	MYCBP2	protein_coding
ENSG00000005812.10	FBXL3	protein_coding
ENSG00000005844.17	ITGAL	protein_coding
ENSG00000005889.15	ZFX	protein_coding
ENSG00000005893.15	LAMP2	protein_coding
ENSG00000006007.11	GDE1	protein_coding
ENSG00000006015.17	REX1BD	protein_coding
ENSG00000006125.17	AP2B1	protein_coding
ENSG00000006194.9	ZNF263	protein_coding
ENSG00000006451.7	RALA	protein_coding
ENSG00000006459.10	KDM7A	protein_coding
ENSG00000006530.16	AGK	protein_coding
ENSG00000006576.16	PHTF2	protein_coding
ENSG00000006607.13	FARP2	protein_coding
ENSG00000006625.17	GGCT	protein_coding
ENSG00000006634.7	DBF4	protein_coding
ENSG00000006652.13	IFRD1	protein_coding
ENSG00000006712.14	PAF1	protein_coding
ENSG00000006715.15	VPS41	protein_coding
ENSG00000006744.18	ELAC2	protein_coding
ENSG00000006756.15	ARSD	protein_coding
ENSG00000006831.9	ADIPOR2	protein_coding
ENSG00000007129.17	CEACAM21	protein_coding
ENSG00000007168.12	PAFAH1B1	protein_coding
ENSG00000007202.14	KIAA0100	protein_coding
ENSG00000007255.10	TRAPPC6A	protein_coding
ENSG00000007312.12	CD79B	protein_coding
ENSG00000007392.16	LUC7L	protein_coding
ENSG00000007520.3	TSR3	protein_coding
ENSG00000007541.16	PIGQ	protein_coding
ENSG00000007923.15	DNAJC11	protein_coding
ENSG00000007944.14	MYLIP	protein_coding
ENSG00000007968.6	E2F2	protein_coding
ENSG00000008018.8	PSMB1	protein_coding
ENSG00000008128.22	CDK11A	protein_coding
ENSG00000008130.15	NADK	protein_coding
ENSG00000008282.8	SYPL1	protein_coding
ENSG00000008294.20	SPAG9	protein_coding
ENSG00000008324.11	SS18L2	protein_coding
ENSG00000008382.15	MPND	protein_coding
ENSG00000008405.11	CRY1	protein_coding
ENSG00000008438.4	PGLYRP1	protein_coding
ENSG00000008513.15	ST3GAL1	protein_coding
ENSG00000008838.19	MED24	protein_coding
ENSG00000008869.11	HEATR5B	protein_coding
ENSG00000008952.16	SEC62	protein_coding
ENSG00000008988.9	RPS20	protein_coding
ENSG00000009307.15	CSDE1	protein_coding
ENSG00000009335.17	UBE3C	protein_coding
ENSG00000009413.15	REV3L	protein_coding
ENSG00000009780.15	FAM76A	protein_coding
ENSG00000009790.14	TRAF3IP3	protein_coding
ENSG00000009844.15	VTA1	protein_coding
ENSG00000009954.10	BAZ1B	protein_coding
ENSG00000010017.12	RANBP9	protein_coding
ENSG00000010072.15	SPRTN	protein_coding
ENSG00000010165.19	METTL13	protein_coding
ENSG00000010219.13	DYRK4	protein_coding
ENSG00000010244.18	ZNF207	protein_coding
ENSG00000010256.10	UQCRC1	protein_coding
ENSG00000010270.13	STARD3NL	protein_coding
ENSG00000010278.13	CD9	protein_coding
ENSG00000010292.12	NCAPD2	protein_coding
ENSG00000010318.20	PHF7	protein_coding
ENSG00000010322.15	NISCH	protein_coding
ENSG00000010361.13	FUZ	protein_coding
ENSG00000010539.11	ZNF200	protein_coding
ENSG00000010671.15	BTK	protein_coding
ENSG00000010803.16	SCMH1	protein_coding
ENSG00000010810.17	FYN	protein_coding
ENSG00000011007.12	ELOA	protein_coding
ENSG00000011009.10	LYPLA2	protein_coding
ENSG00000011114.14	BTBD7	protein_coding
ENSG00000011132.11	APBA3	protein_coding
ENSG00000011198.9	ABHD5	protein_coding
ENSG00000011243.17	AKAP8L	protein_coding
ENSG00000011258.15	MBTD1	protein_coding
ENSG00000011260.13	UTP18	protein_coding
ENSG00000011275.18	RNF216	protein_coding
ENSG00000011295.15	TTC19	protein_coding
ENSG00000011304.19	PTBP1	protein_coding
ENSG00000011376.10	LARS2	protein_coding
ENSG00000011405.13	PIK3C2A	protein_coding
ENSG00000011422.11	PLAUR	protein_coding
ENSG00000011426.10	ANLN	protein_coding
ENSG00000011454.16	RABGAP1	protein_coding
ENSG00000011485.14	PPP5C	protein_coding
ENSG00000011523.13	CEP68	protein_coding
ENSG00000011566.14	MAP4K3	protein_coding
ENSG00000011600.11	TYROBP	protein_coding
ENSG00000011638.10	TMEM159	protein_coding
ENSG00000012048.21	BRCA1	protein_coding
ENSG00000012061.15	ERCC1	protein_coding
ENSG00000012124.16	CD22	protein_coding
ENSG00000012223.12	LTF	protein_coding
ENSG00000012660.13	ELOVL5	protein_coding
ENSG00000012779.10	ALOX5	protein_coding
ENSG00000012817.15	KDM5D	protein_coding
ENSG00000012822.15	CALCOCO1	protein_coding
ENSG00000012963.14	UBR7	protein_coding
ENSG00000012983.11	MAP4K5	protein_coding
ENSG00000013275.7	PSMC4	protein_coding
ENSG00000013288.8	MAN2B2	protein_coding
ENSG00000013306.15	SLC25A39	protein_coding
ENSG00000013364.18	MVP	protein_coding
ENSG00000013374.16	NUB1	protein_coding
ENSG00000013441.15	CLK1	protein_coding
ENSG00000013561.17	RNF14	protein_coding
ENSG00000013563.13	DNASE1L1	protein_coding
ENSG00000013573.16	DDX11	protein_coding
ENSG00000013810.18	TACC3	protein_coding
ENSG00000014123.9	UFL1	protein_coding
ENSG00000014138.8	POLA2	protein_coding
ENSG00000014216.15	CAPN1	protein_coding
ENSG00000014641.17	MDH1	protein_coding
ENSG00000014824.13	SLC30A9	protein_coding
ENSG00000014919.12	COX15	protein_coding
ENSG00000015133.18	CCDC88C	protein_coding
ENSG00000015153.14	YAF2	protein_coding
ENSG00000015171.19	ZMYND11	protein_coding
ENSG00000015285.10	WAS	protein_coding
ENSG00000015413.9	DPEP1	protein_coding
ENSG00000015475.18	BID	protein_coding
ENSG00000015479.18	MATR3	protein_coding
ENSG00000015676.17	NUDCD3	protein_coding
ENSG00000016864.18	GLT8D1	protein_coding
ENSG00000017260.19	ATP2C1	protein_coding
ENSG00000017483.14	SLC38A5	protein_coding
ENSG00000017797.12	RALBP1	protein_coding
ENSG00000018189.12	RUFY3	protein_coding
ENSG00000018510.14	AGPS	protein_coding
ENSG00000018610.14	CXorf56	protein_coding
ENSG00000018699.12	TTC27	protein_coding
ENSG00000019582.14	CD74	protein_coding
ENSG00000019995.6	ZRANB1	protein_coding
ENSG00000020426.10	MNAT1	protein_coding
ENSG00000020922.12	MRE11	protein_coding
ENSG00000021355.12	SERPINB1	protein_coding
ENSG00000021574.12	SPAST	protein_coding
ENSG00000021776.10	AQR	protein_coding
ENSG00000022267.16	FHL1	protein_coding
ENSG00000022277.12	RTF2	protein_coding
ENSG00000022840.15	RNF10	protein_coding
ENSG00000023041.11	ZDHHC6	protein_coding
ENSG00000023191.16	RNH1	protein_coding
ENSG00000023228.13	NDUFS1	protein_coding
ENSG00000023287.12	RB1CC1	protein_coding
ENSG00000023318.7	ERP44	protein_coding
ENSG00000023330.14	ALAS1	protein_coding
ENSG00000023445.13	BIRC3	protein_coding
ENSG00000023572.9	GLRX2	protein_coding
ENSG00000023608.4	SNAPC1	protein_coding
ENSG00000023697.12	DERA	protein_coding
ENSG00000023734.10	STRAP	protein_coding
ENSG00000023892.10	DEF6	protein_coding
ENSG00000023902.13	PLEKHO1	protein_coding
ENSG00000023909.9	GCLM	protein_coding
ENSG00000024048.10	UBR2	protein_coding
ENSG00000024526.16	DEPDC1	protein_coding
ENSG00000024862.17	CCDC28A	protein_coding
ENSG00000025039.14	RRAGD	protein_coding
ENSG00000025156.12	HSF2	protein_coding
ENSG00000025293.16	PHF20	protein_coding
ENSG00000025770.18	NCAPH2	protein_coding
ENSG00000025772.7	TOMM34	protein_coding
ENSG00000025796.13	SEC63	protein_coding
ENSG00000025800.13	KPNA6	protein_coding
ENSG00000026025.15	VIM	protein_coding
ENSG00000026297.15	RNASET2	protein_coding
ENSG00000026950.16	BTN3A1	protein_coding
ENSG00000027075.14	PRKCH	protein_coding
ENSG00000027697.14	IFNGR1	protein_coding
ENSG00000027847.13	B4GALT7	protein_coding
ENSG00000028116.17	VRK2	protein_coding
ENSG00000028137.18	TNFRSF1B	protein_coding
ENSG00000028203.17	VEZT	protein_coding
ENSG00000028310.17	BRD9	protein_coding
ENSG00000028528.14	SNX1	protein_coding
ENSG00000028839.9	TBPL1	protein_coding
ENSG00000029363.16	BCLAF1	protein_coding
ENSG00000029364.11	SLC39A9	protein_coding
ENSG00000029725.16	RABEP1	protein_coding
ENSG00000029993.14	HMGB3	protein_coding
ENSG00000030066.13	NUP160	protein_coding
ENSG00000030110.12	BAK1	protein_coding
ENSG00000030419.16	IKZF2	protein_coding
ENSG00000030582.17	GRN	protein_coding
ENSG00000031003.10	FAM13B	protein_coding
ENSG00000031691.6	CENPQ	protein_coding
ENSG00000031698.12	SARS	protein_coding
ENSG00000031823.14	RANBP3	protein_coding
ENSG00000032219.18	ARID4A	protein_coding
ENSG00000032389.12	EIPR1	protein_coding
ENSG00000033011.12	ALG1	protein_coding
ENSG00000033030.13	ZCCHC8	protein_coding
ENSG00000033170.16	FUT8	protein_coding
ENSG00000033178.12	UBA6	protein_coding
ENSG00000033327.12	GAB2	protein_coding
ENSG00000033800.13	PIAS1	protein_coding
ENSG00000033867.16	SLC4A7	protein_coding
ENSG00000034152.18	MAP2K3	protein_coding
ENSG00000034510.5	TMSB10	protein_coding
ENSG00000034533.11	ASTE1	protein_coding
ENSG00000034677.12	RNF19A	protein_coding
ENSG00000034693.14	PEX3	protein_coding
ENSG00000034713.7	GABARAPL2	protein_coding
ENSG00000035115.21	SH3YL1	protein_coding
ENSG00000035141.7	FAM136A	protein_coding
ENSG00000035403.17	VCL	protein_coding
ENSG00000035499.12	DEPDC1B	protein_coding
ENSG00000035681.8	NSMAF	protein_coding
ENSG00000035687.9	ADSS	protein_coding
ENSG00000035720.7	STAP1	protein_coding
ENSG00000035928.15	RFC1	protein_coding
ENSG00000036054.12	TBC1D23	protein_coding
ENSG00000036257.12	CUL3	protein_coding
ENSG00000036549.12	AC118549.1	protein_coding
ENSG00000037241.7	RPL26L1	protein_coding
ENSG00000037474.14	NSUN2	protein_coding
ENSG00000037637.10	FBXO42	protein_coding
ENSG00000037749.12	MFAP3	protein_coding
ENSG00000037757.13	MRI1	protein_coding
ENSG00000038002.8	AGA	protein_coding
ENSG00000038210.12	PI4K2B	protein_coding
ENSG00000038219.12	BOD1L1	protein_coding
ENSG00000038274.16	MAT2B	protein_coding
ENSG00000038358.14	EDC4	protein_coding
ENSG00000038382.19	TRIO	protein_coding
ENSG00000038945.14	MSR1	protein_coding
ENSG00000039123.15	MTREX	protein_coding
ENSG00000039319.16	ZFYVE16	protein_coding
ENSG00000039523.19	RIPOR1	protein_coding
ENSG00000039650.11	PNKP	protein_coding
ENSG00000040275.16	SPDL1	protein_coding
ENSG00000040341.17	STAU2	protein_coding
ENSG00000040531.14	CTNS	protein_coding
ENSG00000040633.12	PHF23	protein_coding
ENSG00000040933.15	INPP4A	protein_coding
ENSG00000041357.15	PSMA4	protein_coding
ENSG00000041802.10	LSG1	protein_coding
ENSG00000041988.15	THAP3	protein_coding
ENSG00000042088.13	TDP1	protein_coding
ENSG00000042429.11	MED17	protein_coding
ENSG00000042445.13	RETSAT	protein_coding
ENSG00000042493.15	CAPG	protein_coding
ENSG00000042753.11	AP2S1	protein_coding
ENSG00000043093.13	DCUN1D1	protein_coding
ENSG00000043143.20	JADE2	protein_coding
ENSG00000043462.11	LCP2	protein_coding
ENSG00000043514.16	TRIT1	protein_coding
ENSG00000044115.20	CTNNA1	protein_coding
ENSG00000044446.11	PHKA2	protein_coding
ENSG00000044574.7	HSPA5	protein_coding
ENSG00000046604.12	DSG2	protein_coding
ENSG00000046651.14	OFD1	protein_coding
ENSG00000047056.15	WDR37	protein_coding
ENSG00000047188.15	YTHDC2	protein_coding
ENSG00000047249.17	ATP6V1H	protein_coding
ENSG00000047315.15	POLR2B	protein_coding
ENSG00000047346.12	FAM214A	protein_coding
ENSG00000047365.11	ARAP2	protein_coding
ENSG00000047410.13	TPR	protein_coding
ENSG00000047579.19	DTNBP1	protein_coding
ENSG00000047621.11	C12orf4	protein_coding
ENSG00000047932.13	GOPC	protein_coding
ENSG00000048028.11	USP28	protein_coding
ENSG00000048052.21	HDAC9	protein_coding
ENSG00000048140.17	TSPAN17	protein_coding
ENSG00000048162.20	NOP16	protein_coding
ENSG00000048392.11	RRM2B	protein_coding
ENSG00000048405.9	ZNF800	protein_coding
ENSG00000048471.13	SNX29	protein_coding
ENSG00000048544.5	MRPS10	protein_coding
ENSG00000048649.13	RSF1	protein_coding
ENSG00000048707.15	VPS13D	protein_coding
ENSG00000048740.18	CELF2	protein_coding
ENSG00000048828.16	FAM120A	protein_coding
ENSG00000048991.16	R3HDM1	protein_coding
ENSG00000049167.14	ERCC8	protein_coding
ENSG00000049245.12	VAMP3	protein_coding
ENSG00000049449.9	RCN1	protein_coding
ENSG00000049541.10	RFC2	protein_coding
ENSG00000049618.23	ARID1B	protein_coding
ENSG00000049656.13	CLPTM1L	protein_coding
ENSG00000049860.13	HEXB	protein_coding
ENSG00000050130.17	JKAMP	protein_coding
ENSG00000050393.11	MCUR1	protein_coding
ENSG00000050426.15	LETMD1	protein_coding
ENSG00000050748.17	MAPK9	protein_coding
ENSG00000051108.14	HERPUD1	protein_coding
ENSG00000051180.16	RAD51	protein_coding
ENSG00000051341.13	POLQ	protein_coding
ENSG00000051523.10	CYBA	protein_coding
ENSG00000051596.9	THOC3	protein_coding
ENSG00000051620.10	HEBP2	protein_coding
ENSG00000051825.14	MPHOSPH9	protein_coding
ENSG00000052126.14	PLEKHA5	protein_coding
ENSG00000052723.11	SIKE1	protein_coding
ENSG00000052795.12	FNIP2	protein_coding
ENSG00000052802.12	MSMO1	protein_coding
ENSG00000052841.14	TTC17	protein_coding
ENSG00000053254.15	FOXN3	protein_coding
ENSG00000053371.12	AKR7A2	protein_coding
ENSG00000053372.4	MRTO4	protein_coding
ENSG00000053501.12	USE1	protein_coding
ENSG00000053770.11	AP5M1	protein_coding
ENSG00000053900.10	ANAPC4	protein_coding
ENSG00000054116.11	TRAPPC3	protein_coding
ENSG00000054118.14	THRAP3	protein_coding
ENSG00000054148.17	PHPT1	protein_coding
ENSG00000054219.10	LY75	protein_coding
ENSG00000054267.21	ARID4B	protein_coding
ENSG00000054277.13	OPN3	protein_coding
ENSG00000054282.15	SDCCAG8	protein_coding
ENSG00000054611.13	TBC1D22A	protein_coding
ENSG00000054654.16	SYNE2	protein_coding
ENSG00000054967.12	RELT	protein_coding
ENSG00000055044.10	NOP58	protein_coding
ENSG00000055070.16	SZRD1	protein_coding
ENSG00000055130.15	CUL1	protein_coding
ENSG00000055147.18	FAM114A2	protein_coding
ENSG00000055163.19	CYFIP2	protein_coding
ENSG00000055208.18	TAB2	protein_coding
ENSG00000055211.13	GINM1	protein_coding
ENSG00000055332.17	EIF2AK2	protein_coding
ENSG00000055609.17	KMT2C	protein_coding
ENSG00000055917.15	PUM2	protein_coding
ENSG00000055950.16	MRPL43	protein_coding
ENSG00000056050.6	HPF1	protein_coding
ENSG00000056097.15	ZFR	protein_coding
ENSG00000056586.15	RC3H2	protein_coding
ENSG00000056972.18	TRAF3IP2	protein_coding
ENSG00000057252.12	SOAT1	protein_coding
ENSG00000057608.16	GDI2	protein_coding
ENSG00000057663.15	ATG5	protein_coding
ENSG00000057757.9	PITHD1	protein_coding
ENSG00000057935.13	MTA3	protein_coding
ENSG00000058063.15	ATP11B	protein_coding
ENSG00000058091.16	CDK14	protein_coding
ENSG00000058262.9	SEC61A1	protein_coding
ENSG00000058272.18	PPP1R12A	protein_coding
ENSG00000058600.15	POLR3E	protein_coding
ENSG00000058668.14	ATP2B4	protein_coding
ENSG00000058673.16	ZC3H11A	protein_coding
ENSG00000058729.10	RIOK2	protein_coding
ENSG00000058799.14	YIPF1	protein_coding
ENSG00000058804.11	NDC1	protein_coding
ENSG00000059122.16	FLYWCH1	protein_coding
ENSG00000059378.12	PARP12	protein_coding
ENSG00000059573.8	ALDH18A1	protein_coding
ENSG00000059588.9	TARBP1	protein_coding
ENSG00000059691.11	GATB	protein_coding
ENSG00000059758.7	CDK17	protein_coding
ENSG00000059804.15	SLC2A3	protein_coding
ENSG00000060069.16	CTDP1	protein_coding
ENSG00000060138.12	YBX3	protein_coding
ENSG00000060237.16	WNK1	protein_coding
ENSG00000060339.13	CCAR1	protein_coding
ENSG00000060491.16	OGFR	protein_coding
ENSG00000060558.3	GNA15	protein_coding
ENSG00000060642.10	PIGV	protein_coding
ENSG00000060688.12	SNRNP40	protein_coding
ENSG00000060749.15	QSER1	protein_coding
ENSG00000060762.18	MPC1	protein_coding
ENSG00000060971.17	ACAA1	protein_coding
ENSG00000060982.14	BCAT1	protein_coding
ENSG00000061273.17	HDAC7	protein_coding
[truncated: 8,529 more rows]

## Sheet: S1 ETV6-RUNX1 IM-sEVs
	GeneId	GeneName	GeneType
	AATBC	AATBC	lncRNA
	ADD3-AS1	ADD3-AS1	lncRNA
	CASC15	CASC15	lncRNA
	CCEPR	CCEPR	lncRNA
	circ|chr1-207580240:207694751	circ|chr1-207580240:207694751	circRNA
	circ|chr15-74485654:74491582	circ|chr15-74485654:74491582	circRNA
	circ|chr5-43675511:43738816	circ|chr5-43675511:43738816	circRNA
	circ|chr5-78475504:78483051	circ|chr5-78475504:78483051	circRNA
	circ|chr6-89315053:89335431	circ|chr6-89315053:89335431	circRNA
	circ|chr8-24287059:24301464	circ|chr8-24287059:24301464	circRNA
	circAC016747.4	circAC016747.4	circRNA
	circACIN1	circACIN1	circRNA
	circADA	circADA	circRNA
	circADAMTS18	circADAMTS18	circRNA
	circADCY9	circADCY9	circRNA
	circAFG3L1P	circAFG3L1P	circRNA
	circAKNA	circAKNA	circRNA
	circANKFY1	circANKFY1	circRNA
	circANKRD36BP2	circANKRD36BP2	circRNA
	circAPBB1IP	circAPBB1IP	circRNA
	circARAP2	circARAP2	circRNA
	circARHGAP5	circARHGAP5	circRNA
	circARSG	circARSG	circRNA
	circASH1L	circASH1L	circRNA
	circATF7IP2	circATF7IP2	circRNA
	circB2M	circB2M	circRNA
	circBCAR3	circBCAR3	circRNA
	circBDP1	circBDP1	circRNA
	circBPTF	circBPTF	circRNA
	circCASC15	circCASC15	circRNA
	circCASP8AP2	circCASP8AP2	circRNA
	circCCDC150	circCCDC150	circRNA
	circCCDC7	circCCDC7	circRNA
	circCCSER2	circCCSER2	circRNA
	circCEP250	circCEP250	circRNA
	circCFAP44	circCFAP44	circRNA
	circCOG2	circCOG2	circRNA
	circCRYBG1	circCRYBG1	circRNA
	circDCAF15	circDCAF15	circRNA
	circDCP1A	circDCP1A	circRNA
	circDDX10	circDDX10	circRNA
	circDLEU2	circDLEU2	circRNA
	circDLG3	circDLG3	circRNA
	circDNMT1	circDNMT1	circRNA
	circDOCK11	circDOCK11	circRNA
	circDROSHA	circDROSHA	circRNA
	circE2F3	circE2F3	circRNA
	circEAF2	circEAF2	circRNA
	circEDEM1	circEDEM1	circRNA
	circEEF1A1	circEEF1A1	circRNA
	circEFCAB13	circEFCAB13	circRNA
	circELF1	circELF1	circRNA
	circESCO1	circESCO1	circRNA
	circFBXW7	circFBXW7	circRNA
	circFKBP15	circFKBP15	circRNA
	circFNDC3B	circFNDC3B	circRNA
	circFOXK2	circFOXK2	circRNA
	circFOXN3	circFOXN3	circRNA
	circGGPS1	circGGPS1	circRNA
	circGSN	circGSN	circRNA
	circGTF3C6	circGTF3C6	circRNA
	circGUCY1A1	circGUCY1A1	circRNA
	circHELB	circHELB	circRNA
	circHERC1	circHERC1	circRNA
	circHGS	circHGS	circRNA
	circHSP90AB1	circHSP90AB1	circRNA
	circHTATSF1	circHTATSF1	circRNA
	circIFI16	circIFI16	circRNA
	circILF2	circILF2	circRNA
	circIPO7	circIPO7	circRNA
	circITPR1	circITPR1	circRNA
	circKCTD3	circKCTD3	circRNA
	circKDM3A	circKDM3A	circRNA
	circKIAA1257	circKIAA1257	circRNA
	circKNTC1	circKNTC1	circRNA
	circKTN1	circKTN1	circRNA
	circlnc-LTBP3-2	circlnc-LTBP3-2	circRNA
	circlnc-ZNF726-5	circlnc-ZNF726-5	circRNA
	circMAML2	circMAML2	circRNA
	circMAP4K3	circMAP4K3	circRNA
	circMATR3	circMATR3	circRNA
	circMESD	circMESD	circRNA
	circMGA	circMGA	circRNA
	circMINDY3	circMINDY3	circRNA
	circMORC3	circMORC3	circRNA
	circMTMR3	circMTMR3	circRNA
	circMYO18B	circMYO18B	circRNA
	circN4BP2	circN4BP2	circRNA
	circNCOA1	circNCOA1	circRNA
	circNRIP1	circNRIP1	circRNA
	circOSBPL8	circOSBPL8	circRNA
	circPABPC1	circPABPC1	circRNA
	circPARP1	circPARP1	circRNA
	circPDE8A	circPDE8A	circRNA
	circPHKB	circPHKB	circRNA
	circPIAS2	circPIAS2	circRNA
	circPKHD1L1	circPKHD1L1	circRNA
	circPPP1R3E	circPPP1R3E	circRNA
	circPRIMPOL	circPRIMPOL	circRNA
	circPRKCB	circPRKCB	circRNA
	circPUM3	circPUM3	circRNA
	circRANBP2	circRANBP2	circRNA
	circRASA1	circRASA1	circRNA
	circRASAL2	circRASAL2	circRNA
	circRBM25	circRBM25	circRNA
	circRBM26	circRBM26	circRNA
	circRNF20	circRNF20	circRNA
	circRNF220	circRNF220	circRNA
	circRPRD2	circRPRD2	circRNA
	circRSRC1	circRSRC1	circRNA
	circRTF1	circRTF1	circRNA
	circSDHA	circSDHA	circRNA
	circSET	circSET	circRNA
	circSETD3	circSETD3	circRNA
	circSFPQ	circSFPQ	circRNA
	circSLC38A1	circSLC38A1	circRNA
	circSLC9A9	circSLC9A9	circRNA
	circSMARCC1	circSMARCC1	circRNA
	circSMCHD1	circSMCHD1	circRNA
	circSND1	circSND1	circRNA
	circSNX1	circSNX1	circRNA
	circSNX12	circSNX12	circRNA
	circSNX27	circSNX27	circRNA
	circSP1	circSP1	circRNA
	circSSB	circSSB	circRNA
	circSTK35	circSTK35	circRNA
	circSTK4	circSTK4	circRNA
	circSTRN3	circSTRN3	circRNA
	circSUCO	circSUCO	circRNA
	circSUZ12	circSUZ12	circRNA
	circSYNE2	circSYNE2	circRNA
	circTCEA1	circTCEA1	circRNA
	circTERF2	circTERF2	circRNA
	circTET3	circTET3	circRNA
	circTMEFF1	circTMEFF1	circRNA
	circTMOD3	circTMOD3	circRNA
	circTMSB4X	circTMSB4X	circRNA
	circTRABD2A	circTRABD2A	circRNA
	circTRIM33	circTRIM33	circRNA
	circTRIP11	circTRIP11	circRNA
	circTUT4	circTUT4	circRNA
	circUBAC2	circUBAC2	circRNA
	circUBR2	circUBR2	circRNA
	circUHRF1	circUHRF1	circRNA
	circUSP53	circUSP53	circRNA
	circVCP	circVCP	circRNA
	circVWA8	circVWA8	circRNA
	circWDFY3	circWDFY3	circRNA
	circXRN2	circXRN2	circRNA
	circYBX1	circYBX1	circRNA
	circZCCHC7	circZCCHC7	circRNA
	circZNF136	circZNF136	circRNA
	circZNF292	circZNF292	circRNA
	circZNF512	circZNF512	circRNA
	circZNF592	circZNF592	circRNA
	circZNF667	circZNF667	circRNA
	circZNF90	circZNF90	circRNA
	CPS1-IT1	CPS1-IT1	lncRNA
	DANT1	DANT1	lncRNA
	ENSG00000005187.11	ACSM3	protein_coding
	ENSG00000005810.17	MYCBP2	protein_coding
	ENSG00000005893.15	LAMP2	protein_coding
	ENSG00000006453.13	BAIAP2L1	protein_coding
	ENSG00000007047.14	MARK4	protein_coding
	ENSG00000007174.17	DNAH9	protein_coding
	ENSG00000008988.9	RPS20	protein_coding
	ENSG00000009307.15	CSDE1	protein_coding
	ENSG00000010017.12	RANBP9	protein_coding
	ENSG00000010165.19	METTL13	protein_coding
	ENSG00000010292.12	NCAPD2	protein_coding
	ENSG00000011523.13	CEP68	protein_coding
	ENSG00000014216.15	CAPN1	protein_coding
	ENSG00000015568.12	RGPD5	protein_coding
	ENSG00000019582.14	CD74	protein_coding
	ENSG00000039523.19	RIPOR1	protein_coding
	ENSG00000042429.11	MED17	protein_coding
	ENSG00000047849.21	MAP4	protein_coding
	ENSG00000053524.12	MCF2L2	protein_coding
	ENSG00000053900.10	ANAPC4	protein_coding
	ENSG00000058600.15	POLR3E	protein_coding
	ENSG00000060138.12	YBX3	protein_coding
	ENSG00000061676.14	NCKAP1	protein_coding
	ENSG00000062194.15	GPBP1	protein_coding
	ENSG00000063177.12	RPL18	protein_coding
	ENSG00000064601.18	CTSA	protein_coding
	ENSG00000064961.18	HMG20B	protein_coding
	ENSG00000065361.15	ERBB3	protein_coding
	ENSG00000065427.14	KARS	protein_coding
	ENSG00000065548.17	ZC3H15	protein_coding
	ENSG00000066468.22	FGFR2	protein_coding
	ENSG00000068308.13	OTUD5	protein_coding
	ENSG00000068354.15	TBC1D25	protein_coding
	ENSG00000069869.16	NEDD4	protein_coding
	ENSG00000070756.15	PABPC1	protein_coding
	ENSG00000070770.8	CSNK2A2	protein_coding
	ENSG00000071082.10	RPL31	protein_coding
	ENSG00000072506.12	HSD17B10	protein_coding
	ENSG00000072952.18	MRVI1	protein_coding
	ENSG00000072958.8	AP1M1	protein_coding
	ENSG00000074181.8	NOTCH3	protein_coding
	ENSG00000074800.15	ENO1	protein_coding
	ENSG00000075151.20	EIF4G3	protein_coding
	ENSG00000075624.14	ACTB	protein_coding
	ENSG00000075785.12	RAB7A	protein_coding
	ENSG00000076826.9	CAMSAP3	protein_coding
	ENSG00000077420.15	APBB1IP	protein_coding
	ENSG00000077984.5	CST7	protein_coding
	ENSG00000078369.17	GNB1	protein_coding
	ENSG00000078674.17	PCM1	protein_coding
	ENSG00000080802.18	CNOT4	protein_coding
	ENSG00000081138.13	CDH7	protein_coding
	ENSG00000082074.16	FYB1	protein_coding
	ENSG00000082146.12	STRADB	protein_coding
	ENSG00000082556.10	OPRK1	protein_coding
	ENSG00000083312.17	TNPO1	protein_coding
	ENSG00000084110.10	HAL	protein_coding
	ENSG00000084774.13	CAD	protein_coding
	ENSG00000085644.13	ZNF213	protein_coding
	ENSG00000086015.20	MAST2	protein_coding
	ENSG00000086570.12	FAT2	protein_coding
	ENSG00000086666.18	ZFAND6	protein_coding
	ENSG00000087074.7	PPP1R15A	protein_coding
	ENSG00000087274.16	ADD1	protein_coding
	ENSG00000087302.8	RTRAF	protein_coding
	ENSG00000087460.24	GNAS	protein_coding
	ENSG00000088756.12	ARHGAP28	protein_coding
	ENSG00000088986.10	DYNLL1	protein_coding
	ENSG00000089009.15	RPL6	protein_coding
	ENSG00000089157.15	RPLP0	protein_coding
	ENSG00000089723.9	OTUB2	protein_coding
	ENSG00000089737.16	DDX24	protein_coding
	ENSG00000090316.15	MAEA	protein_coding
	ENSG00000090376.10	IRAK3	protein_coding
	ENSG00000090447.11	TFAP4	protein_coding
	ENSG00000090621.13	PABPC4	protein_coding
	ENSG00000091039.16	OSBPL8	protein_coding
	ENSG00000091513.15	TF	protein_coding
	ENSG00000091651.8	ORC6	protein_coding
	ENSG00000092010.14	PSME1	protein_coding
	ENSG00000094916.15	CBX5	protein_coding
	ENSG00000095637.22	SORBS1	protein_coding
	ENSG00000096401.7	CDC5L	protein_coding
	ENSG00000097007.17	ABL1	protein_coding
	ENSG00000099337.4	KCNK6	protein_coding
	ENSG00000099797.14	TECR	protein_coding
	ENSG00000099940.11	SNAP29	protein_coding
	ENSG00000099942.12	CRKL	protein_coding
	ENSG00000100023.18	PPIL2	protein_coding
	ENSG00000100055.20	CYTH4	protein_coding
	ENSG00000100092.22	SH3BP1	protein_coding
	ENSG00000100099.20	HPS4	protein_coding
	ENSG00000100139.13	MICALL1	protein_coding
	ENSG00000100234.11	TIMP3	protein_coding
	ENSG00000100292.16	HMOX1	protein_coding
	ENSG00000100353.17	EIF3D	protein_coding
	ENSG00000100461.17	RBM23	protein_coding
	ENSG00000100629.16	CEP128	protein_coding
	ENSG00000100664.10	EIF5	protein_coding
	ENSG00000100836.10	PABPN1	protein_coding
	ENSG00000100911.15	PSME2	protein_coding
	ENSG00000101166.15	PRELID3B	protein_coding
	ENSG00000101182.14	PSMA7	protein_coding
	ENSG00000101489.19	CELF4	protein_coding
	ENSG00000101558.13	VAPA	protein_coding
	ENSG00000101654.17	RNMT	protein_coding
	ENSG00000101945.16	SUV39H1	protein_coding
	ENSG00000102119.10	EMD	protein_coding
	ENSG00000102241.11	HTATSF1	protein_coding
	ENSG00000103187.7	COTL1	protein_coding
	ENSG00000103266.10	STUB1	protein_coding
	ENSG00000103343.12	ZNF174	protein_coding
	ENSG00000103495.13	MAZ	protein_coding
	ENSG00000103549.21	RNF40	protein_coding
	ENSG00000103852.12	TTC23	protein_coding
	ENSG00000104081.13	BMF	protein_coding
	ENSG00000104765.15	BNIP3L	protein_coding
	ENSG00000104904.12	OAZ1	protein_coding
	ENSG00000104946.12	TBC1D17	protein_coding
	ENSG00000104960.15	PTOV1	protein_coding
	ENSG00000104964.14	AES	protein_coding
	ENSG00000104969.9	SGTA	protein_coding
	ENSG00000104979.8	C19orf53	protein_coding
	ENSG00000105355.8	PLIN3	protein_coding
	ENSG00000105357.16	MYH14	protein_coding
	ENSG00000105372.7	RPS19	protein_coding
	ENSG00000105556.11	MIER2	protein_coding
	ENSG00000105640.12	RPL18A	protein_coding
	ENSG00000105642.15	KCNN1	protein_coding
	ENSG00000105701.15	FKBP8	protein_coding
	ENSG00000105993.14	DNAJB6	protein_coding
	ENSG00000106588.10	PSMA2	protein_coding
	ENSG00000106635.7	BCL7B	protein_coding
	ENSG00000106636.7	YKT6	protein_coding
	ENSG00000106683.14	LIMK1	protein_coding
	ENSG00000106692.14	FKTN	protein_coding
	ENSG00000107625.12	DDX50	protein_coding
	ENSG00000107672.14	NSMCE4A	protein_coding
	ENSG00000107949.16	BCCIP	protein_coding
	ENSG00000107951.14	MTPAP	protein_coding
	ENSG00000108061.11	SHOC2	protein_coding
	ENSG00000108107.14	RPL28	protein_coding
	ENSG00000108298.11	RPL19	protein_coding
	ENSG00000108561.8	C1QBP	protein_coding
	ENSG00000108813.10	DLX4	protein_coding
	ENSG00000108861.8	DUSP3	protein_coding
	ENSG00000108924.13	HLF	protein_coding
	ENSG00000109111.14	SUPT6H	protein_coding
	ENSG00000109736.14	MFSD10	protein_coding
	ENSG00000109787.12	KLF3	protein_coding
	ENSG00000109906.13	ZBTB16	protein_coding
	ENSG00000110075.14	PPP6R3	protein_coding
	ENSG00000110321.16	EIF4G2	protein_coding
	ENSG00000110880.10	CORO1C	protein_coding
	ENSG00000111077.17	TNS2	protein_coding
	ENSG00000111110.11	PPM1H	protein_coding
	ENSG00000111145.7	ELK3	protein_coding
	ENSG00000111271.14	ACAD10	protein_coding
	ENSG00000111275.12	ALDH2	protein_coding
	ENSG00000111331.12	OAS3	protein_coding
	ENSG00000111348.8	ARHGDIB	protein_coding
	ENSG00000111432.4	FZD10	protein_coding
	ENSG00000111540.15	RAB5B	protein_coding
	ENSG00000111639.7	MRPL51	protein_coding
	ENSG00000111640.14	GAPDH	protein_coding
	ENSG00000111716.12	LDHB	protein_coding
	ENSG00000111832.12	RWDD1	protein_coding
	ENSG00000112081.16	SRSF3	protein_coding
	ENSG00000112294.12	ALDH5A1	protein_coding
	ENSG00000112312.9	GMNN	protein_coding
	ENSG00000112379.8	ARFGEF3	protein_coding
	ENSG00000112406.4	HECA	protein_coding
	ENSG00000112541.14	PDE10A	protein_coding
	ENSG00000112659.13	CUL9	protein_coding
	ENSG00000112787.13	FBRSL1	protein_coding
	ENSG00000113141.17	IK	protein_coding
	ENSG00000113312.10	TTC1	protein_coding
	ENSG00000113360.16	DROSHA	protein_coding
	ENSG00000113558.18	SKP1	protein_coding
	ENSG00000113716.12	HMGXB3	protein_coding
	ENSG00000113749.7	HRH2	protein_coding
	ENSG00000114054.13	PCCB	protein_coding
	ENSG00000114062.19	UBE3A	protein_coding
	ENSG00000114315.3	HES1	protein_coding
	ENSG00000114353.16	GNAI2	protein_coding
	ENSG00000114739.13	ACVR2B	protein_coding
	ENSG00000114853.13	ZBTB47	protein_coding
	ENSG00000114942.13	EEF1B2	protein_coding
	ENSG00000115091.11	ACTR3	protein_coding
	ENSG00000115604.10	IL18R1	protein_coding
	ENSG00000115641.18	FHL2	protein_coding
	ENSG00000115839.17	RAB3GAP1	protein_coding
	ENSG00000115866.10	DARS	protein_coding
	ENSG00000115977.18	AAK1	protein_coding
	ENSG00000116044.15	NFE2L2	protein_coding
	ENSG00000116774.11	OLFML3	protein_coding
	ENSG00000116786.12	PLEKHM2	protein_coding
	ENSG00000116906.12	GNPAT	protein_coding
	ENSG00000117481.10	NSUN4	protein_coding
	ENSG00000117632.22	STMN1	protein_coding
	ENSG00000118160.13	SLC8A2	protein_coding
	ENSG00000118242.15	MREG	protein_coding
	ENSG00000118257.16	NRP2	protein_coding
	ENSG00000118515.11	SGK1	protein_coding
	ENSG00000118816.9	CCNI	protein_coding
	ENSG00000119139.19	TJP2	protein_coding
	ENSG00000119185.12	ITGB1BP1	protein_coding
	ENSG00000119402.16	FBXW2	protein_coding
	ENSG00000119801.12	YPEL5	protein_coding
	ENSG00000119917.13	IFIT3	protein_coding
	ENSG00000120533.12	ENY2	protein_coding
	ENSG00000120662.15	MTRF1	protein_coding
	ENSG00000120705.12	ETF1	protein_coding
	ENSG00000120948.17	TARDBP	protein_coding
	ENSG00000121454.5	LHX4	protein_coding
	ENSG00000121691.5	CAT	protein_coding
	ENSG00000122406.13	RPL5	protein_coding
	ENSG00000122481.16	RWDD3	protein_coding
	ENSG00000122565.18	CBX3	protein_coding
	ENSG00000122783.16	CYREN	protein_coding
	ENSG00000123338.12	NCKAP1L	protein_coding
	ENSG00000123416.15	TUBA1B	protein_coding
	ENSG00000123472.12	ATPAF1	protein_coding
	ENSG00000124140.13	SLC12A5	protein_coding
	ENSG00000124562.9	SNRPC	protein_coding
	ENSG00000124614.15	RPS10	protein_coding
	ENSG00000124920.13	MYRF	protein_coding
	ENSG00000124942.13	AHNAK	protein_coding
	ENSG00000125534.9	PPDPF	protein_coding
	ENSG00000125691.12	RPL23	protein_coding
	ENSG00000125846.15	ZNF133	protein_coding
	ENSG00000126351.12	THRA	protein_coding
	ENSG00000126458.3	RRAS	protein_coding
	ENSG00000126653.17	NSRP1	protein_coding
	ENSG00000126767.17	ELK1	protein_coding
	ENSG00000127314.17	RAP1B	protein_coding
	ENSG00000127884.4	ECHS1	protein_coding
	ENSG00000127947.15	PTPN12	protein_coding
	ENSG00000128487.16	SPECC1	protein_coding
	ENSG00000128607.13	KLHDC10	protein_coding
	ENSG00000128641.18	MYO1B	protein_coding
	ENSG00000129351.17	ILF3	protein_coding
	ENSG00000129667.12	RHBDF2	protein_coding
	ENSG00000129933.20	MAU2	protein_coding
	ENSG00000130035.7	GALNT8	protein_coding
	ENSG00000130158.13	DOCK6	protein_coding
	ENSG00000130338.12	TULP4	protein_coding
	ENSG00000130402.11	ACTN4	protein_coding
	ENSG00000130741.10	EIF2S3	protein_coding
	ENSG00000130810.19	PPAN	protein_coding
	ENSG00000130830.14	MPP1	protein_coding
	ENSG00000131469.14	RPL27	protein_coding
	ENSG00000132334.16	PTPRE	protein_coding
	ENSG00000132432.13	SEC61G	protein_coding
	ENSG00000132475.10	H3F3B	protein_coding
	ENSG00000132485.13	ZRANB2	protein_coding
	ENSG00000132522.15	GPS2	protein_coding
	ENSG00000132635.16	PCED1A	protein_coding
	ENSG00000132664.11	POLR3F	protein_coding
	ENSG00000132716.18	DCAF8	protein_coding
	ENSG00000132718.8	SYT11	protein_coding
	ENSG00000132932.16	ATP8A2	protein_coding
	ENSG00000132967.9	HMGB1P5	transcribed_processed_pseudogene
	ENSG00000133112.16	TPT1	protein_coding
	ENSG00000134248.13	LAMTOR5	protein_coding
	ENSG00000134323.11	MYCN	protein_coding
	ENSG00000134352.19	IL6ST	protein_coding
	ENSG00000134369.15	NAV1	protein_coding
	ENSG00000134440.11	NARS	protein_coding
	ENSG00000134640.2	MTNR1B	protein_coding
	ENSG00000135063.19	FAM189A2	protein_coding
	ENSG00000135074.15	ADAM19	protein_coding
	ENSG00000135116.9	HRK	protein_coding
	ENSG00000135486.17	HNRNPA1	protein_coding
	ENSG00000136051.14	WASHC4	protein_coding
	ENSG00000136111.13	TBC1D4	protein_coding
	ENSG00000136235.16	GPNMB	protein_coding
	ENSG00000136367.13	ZFHX2	protein_coding
	ENSG00000136709.11	WDR33	protein_coding
	ENSG00000136715.18	SAP130	protein_coding
	ENSG00000136848.17	DAB2IP	protein_coding
	ENSG00000136895.18	GARNL3	protein_coding
	ENSG00000136938.8	ANP32B	protein_coding
	ENSG00000136942.14	RPL35	protein_coding
	ENSG00000137101.12	CD72	protein_coding
	ENSG00000137154.12	RPS6	protein_coding
	ENSG00000137210.13	TMEM14B	protein_coding
	ENSG00000137309.19	HMGA1	protein_coding
	ENSG00000137310.11	TCF19	protein_coding
	ENSG00000137331.11	IER3	protein_coding
	ENSG00000137409.19	MTCH1	protein_coding
	ENSG00000137713.15	PPP2R1B	protein_coding
	ENSG00000137804.12	NUSAP1	protein_coding
	ENSG00000137818.11	RPLP1	protein_coding
	ENSG00000137942.16	FNBP1L	protein_coding
	ENSG00000137959.15	IFI44L	protein_coding
	ENSG00000137970.7	RPL7P9	processed_pseudogene
	ENSG00000138035.14	PNPT1	protein_coding
	ENSG00000138071.13	ACTR2	protein_coding
	ENSG00000138449.10	SLC40A1	protein_coding
	ENSG00000138780.14	GSTCD	protein_coding
	ENSG00000139651.10	ZNF740	protein_coding
	ENSG00000140057.8	AK7	protein_coding
	ENSG00000140259.6	MFAP1	protein_coding
	ENSG00000140262.17	TCF12	protein_coding
	ENSG00000140403.12	DNAJA4	protein_coding
	ENSG00000140416.20	TPM1	protein_coding
	ENSG00000140464.19	PML	protein_coding
	ENSG00000140479.16	PCSK6	protein_coding
	ENSG00000140650.11	PMM2	protein_coding
	ENSG00000140718.20	FTO	protein_coding
	ENSG00000140988.15	RPS2	protein_coding
	ENSG00000140992.18	PDPK1	protein_coding
	ENSG00000141456.14	PELP1	protein_coding
	ENSG00000141568.20	FOXK2	protein_coding
	ENSG00000141655.16	TNFRSF11A	protein_coding
	ENSG00000142408.4	CACNG8	protein_coding
	ENSG00000142459.8	EVI5L	protein_coding
	ENSG00000142534.6	RPS11	protein_coding
	ENSG00000142541.16	RPL13A	protein_coding
	ENSG00000142599.17	RERE	protein_coding
	ENSG00000142676.14	RPL11	protein_coding
	ENSG00000142864.14	SERBP1	protein_coding
	ENSG00000142937.11	RPS8	protein_coding
	ENSG00000143252.14	SDHC	protein_coding
	ENSG00000143294.14	PRCC	protein_coding
	ENSG00000143520.6	FLG2	protein_coding
	ENSG00000143575.14	HAX1	protein_coding
	ENSG00000143603.18	KCNN3	protein_coding
	ENSG00000143621.16	ILF2	protein_coding
	ENSG00000143631.10	FLG	protein_coding
	ENSG00000143643.12	TTC13	protein_coding
	ENSG00000143756.11	FBXO28	protein_coding
	ENSG00000144320.13	LNPK	protein_coding
	ENSG00000144642.21	RBMS3	protein_coding
	ENSG00000144713.12	RPL32	protein_coding
	ENSG00000144909.7	OSBPL11	protein_coding
	ENSG00000145293.15	ENOPH1	protein_coding
	ENSG00000145390.11	USP53	protein_coding
	ENSG00000145592.13	RPL37	protein_coding
	ENSG00000146054.17	TRIM7	protein_coding
	ENSG00000146063.19	TRIM41	protein_coding
	ENSG00000146278.10	PNRC1	protein_coding
	ENSG00000146592.16	CREB5	protein_coding
	ENSG00000147010.17	SH3KBP1	protein_coding
	ENSG00000147324.10	MFHAS1	protein_coding
	ENSG00000147403.16	RPL10	protein_coding
	ENSG00000147454.13	SLC25A37	protein_coding
	ENSG00000147481.15	SNTG1	protein_coding
	ENSG00000147604.13	RPL7	protein_coding
	ENSG00000148303.16	RPL7A	protein_coding
	ENSG00000148429.14	USP6NL	protein_coding
	ENSG00000148516.21	ZEB1	protein_coding
	ENSG00000148604.13	RGR	protein_coding
	ENSG00000148985.19	PGAP2	protein_coding
	ENSG00000149273.14	RPS3	protein_coding
	ENSG00000149313.10	AASDHPPT	protein_coding
	ENSG00000150625.16	GPM6A	protein_coding
	ENSG00000150627.15	WDR17	protein_coding
	ENSG00000150753.11	CCT5	protein_coding
	ENSG00000150991.14	UBC	protein_coding
	ENSG00000151233.10	GXYLT1	protein_coding
	ENSG00000151465.13	CDC123	protein_coding
	ENSG00000151502.10	VPS26B	protein_coding
	ENSG00000151914.19	DST	protein_coding
	ENSG00000152137.6	HSPB8	protein_coding
	ENSG00000152207.7	CYSLTR2	protein_coding
	ENSG00000152520.13	PAN3	protein_coding
	ENSG00000152804.10	HHEX	protein_coding
	ENSG00000152942.18	RAD17	protein_coding
	ENSG00000153187.19	HNRNPU	protein_coding
	ENSG00000154118.12	JPH3	protein_coding
	ENSG00000154723.12	ATP5PF	protein_coding
	ENSG00000155313.15	USP25	protein_coding
	ENSG00000155366.16	RHOC	protein_coding
	ENSG00000155438.11	NIFK	protein_coding
	ENSG00000156030.13	ELMSAN1	protein_coding
	ENSG00000156482.10	RPL30	protein_coding
	ENSG00000156508.17	EEF1A1	protein_coding
	ENSG00000156687.10	UNC5D	protein_coding
	ENSG00000156959.8	LHFPL4	protein_coding
	ENSG00000156976.16	EIF4A2	protein_coding
	ENSG00000157045.8	NTAN1	protein_coding
	ENSG00000157554.18	ERG	protein_coding
	ENSG00000157557.11	ETS2	protein_coding
	ENSG00000157741.14	UBN2	protein_coding
	ENSG00000157856.11	DRC1	protein_coding
	ENSG00000158195.10	WASF2	protein_coding
	ENSG00000158816.15	VWA5B1	protein_coding
	ENSG00000159263.15	SIM2	protein_coding
	ENSG00000159267.14	HLCS	protein_coding
	ENSG00000159873.9	CCDC117	protein_coding
	ENSG00000159905.14	ZNF221	protein_coding
	ENSG00000160014.16	CALM3	protein_coding
	ENSG00000160194.17	NDUFV3	protein_coding
	ENSG00000160213.7	CSTB	protein_coding
	ENSG00000160233.7	LRRC3	protein_coding
	ENSG00000160505.15	NLRP4	protein_coding
	ENSG00000160888.6	IER2	protein_coding
	ENSG00000161202.18	DVL3	protein_coding
	ENSG00000161888.11	SPC24	protein_coding
	ENSG00000161956.12	SENP3	protein_coding
	ENSG00000161970.14	RPL26	protein_coding
	ENSG00000162244.11	RPL29	protein_coding
	ENSG00000162402.13	USP24	protein_coding
	ENSG00000162621.6	LRRC53	protein_coding
	ENSG00000162777.16	DENND2D	protein_coding
	ENSG00000162825.16	NBPF20	protein_coding
	ENSG00000162889.10	MAPKAPK2	protein_coding
	ENSG00000162923.15	WDR26	protein_coding
	ENSG00000162951.10	LRRTM1	protein_coding
	ENSG00000163041.9	H3F3A	protein_coding
	ENSG00000163125.15	RPRD2	protein_coding
	ENSG00000163207.6	IVL	protein_coding
	ENSG00000163344.5	PMVK	protein_coding
	ENSG00000163466.15	ARPC2	protein_coding
	ENSG00000163625.15	WDFY3	protein_coding
	ENSG00000163631.16	ALB	protein_coding
	ENSG00000163682.16	RPL9	protein_coding
	ENSG00000163798.13	SLC4A1AP	protein_coding
	ENSG00000163803.12	PLB1	protein_coding
	ENSG00000163832.15	ELP6	protein_coding
	ENSG00000163848.19	ZNF148	protein_coding
	ENSG00000163864.16	NMNAT3	protein_coding
	ENSG00000164066.12	INTU	protein_coding
	ENSG00000164096.12	C4orf3	protein_coding
	ENSG00000164163.10	ABCE1	protein_coding
	ENSG00000164172.18	MOCS2	protein_coding
	ENSG00000164325.7	TMEM174	protein_coding
	ENSG00000164604.12	GPR85	protein_coding
	ENSG00000165194.15	PCDH19	protein_coding
	ENSG00000165527.6	ARF6	protein_coding
	ENSG00000165915.13	SLC39A13	protein_coding
	ENSG00000166046.10	TCP11L2	protein_coding
	ENSG00000166128.12	RAB8B	protein_coding
	ENSG00000166250.11	CLMP	protein_coding
	ENSG00000166337.9	TAF10	protein_coding
	ENSG00000166349.9	RAG1	protein_coding
	ENSG00000166535.19	A2ML1	protein_coding
	ENSG00000166557.12	TMED3	protein_coding
	ENSG00000166710.18	B2M	protein_coding
	ENSG00000166750.9	SLFN5	protein_coding
	ENSG00000167114.12	SLC27A4	protein_coding
	ENSG00000167186.10	COQ7	protein_coding
	ENSG00000167196.13	FBXO22	protein_coding
	ENSG00000167232.13	ZNF91	protein_coding
	ENSG00000167522.15	ANKRD11	protein_coding
	ENSG00000167526.13	RPL13	protein_coding
	ENSG00000167552.13	TUBA1A	protein_coding
	ENSG00000167562.12	ZNF701	protein_coding
	ENSG00000167767.13	KRT80	protein_coding
	ENSG00000167768.4	KRT1	protein_coding
	ENSG00000167978.16	SRRM2	protein_coding
	ENSG00000167995.15	BEST1	protein_coding
	ENSG00000167996.15	FTH1	protein_coding
	ENSG00000168002.11	POLR2G	protein_coding
	ENSG00000168066.20	SF1	protein_coding
	ENSG00000168129.8	DHFRP3	processed_pseudogene
	ENSG00000168283.13	BMI1	protein_coding
	ENSG00000168298.6	HIST1H1E	protein_coding
	ENSG00000168676.10	KCTD19	protein_coding
	ENSG00000168710.17	AHCYL1	protein_coding
	ENSG00000169032.9	MAP2K1	protein_coding
	ENSG00000169035.11	KLK7	protein_coding
	ENSG00000169057.21	MECP2	protein_coding
	ENSG00000169139.11	UBE2V2	protein_coding
	ENSG00000169203.16	NPIPB12	protein_coding
	ENSG00000169398.19	PTK2	protein_coding
	ENSG00000169442.8	CD52	protein_coding
	ENSG00000169554.19	ZEB2	protein_coding
	ENSG00000169609.13	C15orf40	protein_coding
	ENSG00000169676.5	DRD5	protein_coding
	ENSG00000169967.16	MAP3K2	protein_coding
	ENSG00000169976.6	SF3B5	protein_coding
	ENSG00000170296.9	GABARAP	protein_coding
	ENSG00000170315.13	UBB	protein_coding
	ENSG00000170381.13	SEMA3E	protein_coding
	ENSG00000170485.16	NPAS2	protein_coding
	ENSG00000170624.13	SGCD	protein_coding
	ENSG00000170759.10	KIF5B	protein_coding
	ENSG00000171150.8	SOCS5	protein_coding
	ENSG00000171204.12	TMEM126B	protein_coding
	ENSG00000171401.14	KRT13	protein_coding
	ENSG00000171403.9	KRT9	protein_coding
	ENSG00000171444.17	MCC	protein_coding
	ENSG00000171634.17	BPTF	protein_coding
	ENSG00000171681.12	ATF7IP	protein_coding
	ENSG00000171763.18	SPATA5L1	protein_coding
	ENSG00000171853.15	TRAPPC12	protein_coding
	ENSG00000171858.17	RPS21	protein_coding
	ENSG00000172046.18	USP19	protein_coding
	ENSG00000172175.13	MALT1	protein_coding
	ENSG00000172426.15	RSPH9	protein_coding
	ENSG00000172482.4	AGXT	protein_coding
	ENSG00000172757.12	CFL1	protein_coding
	ENSG00000172795.15	DCP2	protein_coding
	ENSG00000172809.12	RPL38	protein_coding
	ENSG00000172867.3	KRT2	protein_coding
	ENSG00000172936.13	MYD88	protein_coding
	ENSG00000172974.11	AC007318.1	processed_pseudogene
	ENSG00000173141.4	MRPL57	protein_coding
	ENSG00000173210.19	ABLIM3	protein_coding
	ENSG00000173221.13	GLRX	protein_coding
	ENSG00000173227.13	SYT12	protein_coding
	ENSG00000173230.15	GOLGB1	protein_coding
	ENSG00000173327.7	MAP3K11	protein_coding
	ENSG00000173366.11	AC097637.1	protein_coding
	ENSG00000173457.10	PPP1R14B	protein_coding
	ENSG00000173598.13	NUDT4	protein_coding
	ENSG00000173757.9	STAT5B	protein_coding
	ENSG00000173818.16	ENDOV	protein_coding
	ENSG00000174106.2	LEMD3	protein_coding
	ENSG00000174238.14	PITPNA	protein_coding
	ENSG00000174444.14	RPL4	protein_coding
	ENSG00000174748.20	RPL15	protein_coding
	ENSG00000174977.8	AC026271.1	processed_pseudogene
	ENSG00000175061.17	LRRC75A-AS1	processed_transcript
	ENSG00000175115.11	PACS1	protein_coding
	ENSG00000175182.14	FAM131A	protein_coding
	ENSG00000175344.17	CHRNA7	protein_coding
	ENSG00000175787.16	ZNF169	protein_coding
	ENSG00000175820.3	CCDC168	protein_coding
	ENSG00000175928.5	LRRN1	protein_coding
	ENSG00000175931.12	UBE2O	protein_coding
	ENSG00000176595.3	KBTBD11	protein_coding
	ENSG00000177459.10	ERICH5	protein_coding
	ENSG00000177548.12	RABEP2	protein_coding
	ENSG00000177600.8	RPLP2	protein_coding
	ENSG00000177731.15	FLII	protein_coding
	ENSG00000177954.12	RPS27	protein_coding
	ENSG00000178035.11	IMPDH2	protein_coding
	ENSG00000178038.16	ALS2CL	protein_coding
	ENSG00000178074.5	C2orf69	protein_coding
	ENSG00000178473.6	UCN3	protein_coding
	ENSG00000178597.6	PSAPL1	protein_coding
	ENSG00000178719.16	GRINA	protein_coding
	ENSG00000179104.8	TMTC2	protein_coding
	ENSG00000179133.13	C10orf67	protein_coding
	ENSG00000179344.16	HLA-DQB1	protein_coding
	ENSG00000179583.19	CIITA	protein_coding
	ENSG00000179750.15	APOBEC3B	protein_coding
	ENSG00000179930.5	ZNF648	protein_coding
	ENSG00000180233.10	ZNRF2	protein_coding
	ENSG00000180596.7	HIST1H2BC	protein_coding
	ENSG00000180739.13	S1PR5	protein_coding
	ENSG00000181007.8	ZFP82	protein_coding
	ENSG00000181163.13	NPM1	protein_coding
	ENSG00000181827.14	RFX7	protein_coding
	ENSG00000182050.13	MGAT4C	protein_coding
	ENSG00000182389.19	CACNB4	protein_coding
	ENSG00000182580.2	EPHB3	protein_coding
	ENSG00000182768.8	NGRN	protein_coding
	ENSG00000182774.12	RPS17	protein_coding
	ENSG00000183020.13	AP2A2	protein_coding
	ENSG00000183287.14	CCBE1	protein_coding
	ENSG00000183486.12	MX2	protein_coding
	ENSG00000184009.11	ACTG1	protein_coding
	ENSG00000184270.4	HIST2H2AB	protein_coding
	ENSG00000184307.14	ZDHHC23	protein_coding
	ENSG00000184432.9	COPB2	protein_coding
	ENSG00000184897.5	H1FX	protein_coding
	ENSG00000185000.11	DGAT1	protein_coding
	ENSG00000185567.6	AHNAK2	protein_coding
	ENSG00000185608.8	MRPL40	protein_coding
	ENSG00000185614.4	INKA1	protein_coding
	ENSG00000185658.13	BRWD1	protein_coding
	ENSG00000185760.15	KCNQ5	protein_coding
	ENSG00000185862.6	EVI2B	protein_coding
	ENSG00000185869.14	ZNF829	protein_coding
	ENSG00000186185.13	KIF18B	protein_coding
	ENSG00000186260.16	MRTFB	protein_coding
	ENSG00000186468.12	RPS23	protein_coding
	ENSG00000186868.15	MAPT	protein_coding
	ENSG00000187017.16	ESPN	protein_coding
	ENSG00000187109.13	NAP1L1	protein_coding
	ENSG00000187187.13	ZNF546	protein_coding
	ENSG00000187446.11	CHP1	protein_coding
	ENSG00000187514.16	PTMA	protein_coding
	ENSG00000187837.3	HIST1H1C	protein_coding
	ENSG00000187857.4	OR6C75	protein_coding
	ENSG00000187867.8	PALM3	protein_coding
	ENSG00000188460.4	ACTBP11	processed_pseudogene
	ENSG00000188486.3	H2AFX	protein_coding
	ENSG00000188554.13	NBR1	protein_coding
	ENSG00000188558.6	OR2G6	protein_coding
	ENSG00000188707.5	ZBED6CL	protein_coding
	ENSG00000188803.14	SHISA6	protein_coding
	ENSG00000188846.13	RPL14	protein_coding
	ENSG00000188850.9	AC114947.1	transcribed_processed_pseudogene
	ENSG00000189001.10	SBSN	protein_coding
	ENSG00000189180.15	ZNF33A	protein_coding
	ENSG00000189403.14	HMGB1	protein_coding
	ENSG00000196177.12	ACADSB	protein_coding
	ENSG00000196247.11	ZNF107	protein_coding
	ENSG00000196262.13	PPIA	protein_coding
	ENSG00000196383.6	OR4Q2	polymorphic_pseudogene
	ENSG00000196428.12	TSC22D2	protein_coding
	ENSG00000196453.7	ZNF777	protein_coding
	ENSG00000196498.13	NCOR2	protein_coding
	ENSG00000196504.16	PRPF40A	protein_coding
	ENSG00000196531.10	NACA	protein_coding
	ENSG00000196557.12	CACNA1H	protein_coding
	ENSG00000196656.7	AC004057.1	transcribed_processed_pseudogene
	ENSG00000196670.13	ZFP62	protein_coding
	ENSG00000196932.11	TMEM26	protein_coding
	ENSG00000197045.12	GMFB	protein_coding
	ENSG00000197102.11	DYNC1H1	protein_coding
	ENSG00000197299.11	BLM	protein_coding
	ENSG00000197566.9	ZNF624	protein_coding
	ENSG00000197586.12	ENTPD6	protein_coding
	ENSG00000197601.12	FAR1	protein_coding
	ENSG00000197915.5	HRNR	protein_coding
	ENSG00000197958.12	RPL12	protein_coding
	ENSG00000197961.11	ZNF121	protein_coding
	ENSG00000198034.10	RPS4X	protein_coding
	ENSG00000198125.12	MB	protein_coding
	ENSG00000198242.13	RPL23A	protein_coding
	ENSG00000198355.4	PIM3	protein_coding
	ENSG00000198546.14	ZNF511	protein_coding
	ENSG00000198668.10	CALM1	protein_coding
	ENSG00000198695.2	MT-ND6	protein_coding
	ENSG00000198720.12	ANKRD13B	protein_coding
	ENSG00000198727.2	MT-CYB	protein_coding
	ENSG00000198771.10	RCSD1	protein_coding
	ENSG00000198786.2	MT-ND5	protein_coding
	ENSG00000198788.8	MUC2	protein_coding
	ENSG00000198804.2	MT-CO1	protein_coding
	ENSG00000198838.13	RYR3	protein_coding
	ENSG00000198918.7	RPL39	protein_coding
	ENSG00000198938.2	MT-CO3	protein_coding
	ENSG00000198952.8	SMG5	protein_coding
	ENSG00000199352.1	RNA5S1	rRNA
	ENSG00000199480.1	RNA5SP389	rRNA_pseudogene
	ENSG00000201185.1	RNA5SP202	rRNA_pseudogene
	ENSG00000202198.1	RF00100	misc_RNA
	ENSG00000203782.5	LOR	protein_coding
	ENSG00000203786.6	KPRP	protein_coding
	ENSG00000203812.2	HIST2H2AA3	protein_coding
	ENSG00000204120.14	GIGYF2	protein_coding
	ENSG00000204220.11	PFDN6	protein_coding
	ENSG00000204287.13	HLA-DRA	protein_coding
	ENSG00000204304.11	PBX2	protein_coding
	ENSG00000204539.3	CDSN	protein_coding
	ENSG00000205176.3	REXO1L1P	transcribed_processed_pseudogene
	ENSG00000205277.9	MUC12	protein_coding
	ENSG00000205542.10	TMSB4X	protein_coding
	ENSG00000210082.2	MT-RNR2	Mt_rRNA
	ENSG00000211592.8	IGKC	IG_C_gene
	ENSG00000211677.2	IGLC2	IG_C_gene
	ENSG00000213178.3	RPL22P1	processed_pseudogene
	ENSG00000213462.4	ERV3-1	protein_coding
	ENSG00000213514.2	AL731556.1	processed_pseudogene
	ENSG00000213639.9	PPP1CB	protein_coding
	ENSG00000213654.9	GPSM3	protein_coding
	ENSG00000213711.3	PHBP7	processed_pseudogene
	ENSG00000213965.3	NUDT19	protein_coding
	ENSG00000214141.4	ACTN4P2	processed_pseudogene
	ENSG00000214176.9	PLEKHM1P1	transcribed_unprocessed_pseudogene
	ENSG00000214815.2	IMPDH1P3	processed_pseudogene
	ENSG00000215021.8	PHB2	protein_coding
	ENSG00000218891.4	ZNF579	protein_coding
	ENSG00000219200.11	RNASEK	protein_coding
	ENSG00000219932.6	RPL12P8	processed_pseudogene
	ENSG00000220248.1	ZNF402P	processed_pseudogene
	ENSG00000221983.7	UBA52	protein_coding
	ENSG00000222724.1	RNU2-63P	snRNA
	ENSG00000223489.1	NEFHP1	processed_pseudogene
	ENSG00000223773.7	CD99P1	transcribed_unprocessed_pseudogene
	ENSG00000224086.5	AC245452.1	antisense
	ENSG00000224775.2	BRAFP1	unprocessed_pseudogene
	ENSG00000224807.5	DUX4L9	unprocessed_pseudogene
	ENSG00000225003.1	OR51A5P	unprocessed_pseudogene
	ENSG00000225108.1	ZBTB45P1	processed_pseudogene
	ENSG00000226080.1	AC062028.1	processed_pseudogene
	ENSG00000227543.4	SPAG5-AS1	processed_transcript
	ENSG00000228486.10	C2orf92	protein_coding
	ENSG00000228716.6	DHFR	protein_coding
	ENSG00000230225.1	MTND5P14	unprocessed_pseudogene
	ENSG00000230987.2	AL359976.1	processed_pseudogene
	ENSG00000230989.6	HSBP1	protein_coding
	ENSG00000231500.6	RPS18	protein_coding
	ENSG00000231544.3	RSL24D1P11	processed_pseudogene
	ENSG00000232112.3	TMA7	protein_coding
	ENSG00000233707.3	RPL22P11	processed_pseudogene
	ENSG00000233757.6	AC092835.1	protein_coding
	ENSG00000234684.6	SDCBP2-AS1	antisense
	ENSG00000234851.4	RPL23AP42	processed_pseudogene
	ENSG00000235084.3	CHCHD2P6	processed_pseudogene
	ENSG00000235655.3	H3F3AP4	processed_pseudogene
	ENSG00000236175.3	SSU72P6	processed_pseudogene
	ENSG00000236424.7	TSPY10	protein_coding
	ENSG00000237438.7	CECR7	transcribed_unprocessed_pseudogene
	ENSG00000238083.7	LRRC37A2	protein_coding
	ENSG00000240342.3	RPS2P5	processed_pseudogene
	ENSG00000240429.1	LRRFIP1P1	processed_pseudogene
	ENSG00000240583.11	AQP1	protein_coding
	ENSG00000240704.1	KLF7P1	processed_pseudogene
	ENSG00000241343.9	RPL36A	protein_coding
	ENSG00000241749.4	RPSAP52	transcribed_processed_pseudogene
	ENSG00000241978.9	AKAP2	protein_coding
	ENSG00000242498.7	ARPIN	protein_coding
	ENSG00000243678.11	NME2	protein_coding
	ENSG00000243964.1	RPL23AP65	processed_pseudogene
	ENSG00000244306.11	DUXAP10	transcribed_processed_pseudogene
	ENSG00000244398.1	AC116533.1	processed_pseudogene
	ENSG00000244734.4	HBB	protein_coding
	ENSG00000248527.1	MTATP6P1	unprocessed_pseudogene
	ENSG00000249115.8	HAUS5	protein_coding
	ENSG00000249456.1	AL731577.2	sense_overlapping
	ENSG00000249896.2	LINC02495	transcribed_unprocessed_pseudogene
	ENSG00000250727.1	AC100871.1	processed_pseudogene
	ENSG00000251322.7	SHANK3	protein_coding
	ENSG00000253415.1	AC016877.2	processed_pseudogene
	ENSG00000253667.2	AC100821.1	processed_pseudogene
	ENSG00000254772.9	EEF1G	protein_coding
	ENSG00000258168.5	AC025569.1	antisense
	ENSG00000258643.5	BCL2L2-PABPN1	protein_coding
	ENSG00000259258.1	AC013553.1	processed_pseudogene
	ENSG00000259660.2	DNM1P47	transcribed_unprocessed_pseudogene
	ENSG00000260276.2	AC022167.2	antisense
	ENSG00000260389.1	WBP11P1	transcribed_processed_pseudogene
	ENSG00000261210.7	CLEC19A	protein_coding
	ENSG00000262333.1	HNRNPA1P16	processed_pseudogene
	ENSG00000263716.1	SLC25A51P2	processed_pseudogene
	ENSG00000264364.2	DYNLL2	protein_coding
	ENSG00000265646.2	TUFMP1	processed_pseudogene
	ENSG00000265681.7	RPL17	protein_coding
	ENSG00000265972.5	TXNIP	protein_coding
	ENSG00000268140.1	PCGF7P	processed_pseudogene
	ENSG00000268475.1	AC011462.2	antisense
	ENSG00000270647.5	TAF15	protein_coding
	ENSG00000270818.1	AL445675.1	processed_pseudogene
	ENSG00000272333.5	KMT2B	protein_coding
	ENSG00000272602.5	ZNF595	protein_coding
	ENSG00000272886.5	DCP1A	protein_coding
	ENSG00000273192.1	AL671710.1	lincRNA
	ENSG00000273542.1	HIST1H4K	protein_coding
	ENSG00000273820.1	USP27X	protein_coding
	ENSG00000274012.1	RN7SL2	misc_RNA
	ENSG00000275023.4	MLLT6	protein_coding
	ENSG00000275052.4	PPP4R3B	protein_coding
	ENSG00000275395.5	FCGBP	protein_coding
	ENSG00000275895.6	U2AF1L5	protein_coding
	ENSG00000276006.1	REXO1L12P	processed_pseudogene
	ENSG00000277075.2	HIST1H2AE	protein_coding
	ENSG00000277224.2	HIST1H2BF	protein_coding
	ENSG00000277322.1	GOLGA6L6	protein_coding
	ENSG00000277422.1	REXO1L6P	transcribed_processed_pseudogene
	ENSG00000278233.1	RNA5-8SN2	rRNA
	ENSG00000278588.1	HIST1H2BI	protein_coding
	ENSG00000278979.1	AC007598.3	TEC
	ENSG00000279157.1	AL162574.3	TEC
	ENSG00000279479.1	AP005205.3	TEC
	ENSG00000279608.1	AL353795.3	TEC
	ENSG00000279746.1	AC092850.1	TEC
	ENSG00000280165.1	PCDH20	protein_coding
	ENSG00000280222.1	AL365209.1	TEC
	ENSG00000283199.2	C13orf46	protein_coding
	ENSG00000283293.1	RN7SK	snRNA
	ENSG00000284707.1	AC079781.5	processed_transcript
	ENSG00000285278.1	TFAP2A-AS2	antisense
	ENSG00000285595.1	AC105114.2	antisense
	ENSG00000285627.1	AC005343.1	antisense
	ENSG00000285750.1	AL157385.2	lincRNA
	ENSG00000285792.1	AC040169.4	antisense
	ENSG00000285980.1	AP003025.2	antisense
	EPN2-AS1	EPN2-AS1	lncRNA
	FAM182A	FAM182A	lncRNA
	FAM53B-AS1	FAM53B-AS1	lncRNA
	FGD5-AS1	FGD5-AS1	lncRNA
	FLG-AS1	FLG-AS1	lncRNA
	FOXP4-AS1	FOXP4-AS1	lncRNA
	FTX	FTX	lncRNA
	GNAS-AS1	GNAS-AS1	lncRNA
	H19	H19	lncRNA
	HCG11	HCG11	lncRNA
	HNF4A-AS1	HNF4A-AS1	lncRNA
	IGFBP7-AS1	IGFBP7-AS1	lncRNA
	IL12A-AS1	IL12A-AS1	lncRNA
	INHBA-AS1	INHBA-AS1	lncRNA
	IQCH-AS1	IQCH-AS1	lncRNA
	LGALSL-DT	LGALSL-DT	lncRNA
	LINC00472	LINC00472	lncRNA
	LINC00545	LINC00545	lncRNA
	LINC00630	LINC00630	lncRNA
	LINC00884	LINC00884	lncRNA
	LINC00898	LINC00898	lncRNA
	LINC01033	LINC01033	lncRNA
	LINC01094	LINC01094	lncRNA
	LINC01121	LINC01121	lncRNA
	LINC01122	LINC01122	lncRNA
	LINC01301	LINC01301	lncRNA
	LINC01343	LINC01343	lncRNA
	LINC01355	LINC01355	lncRNA
	LINC01684	LINC01684	lncRNA
	LINC01766	LINC01766	lncRNA
	LINC01776	LINC01776	lncRNA
	LINC01949	LINC01949	lncRNA
	LINC02027	LINC02027	lncRNA
	LINC02068	LINC02068	lncRNA
	LINC02135	LINC02135	lncRNA
	LINC02147	LINC02147	lncRNA
	LINC02177	LINC02177	lncRNA
	LINC02240	LINC02240	lncRNA
	LINC02334	LINC02334	lncRNA
	LINC02356	LINC02356	lncRNA
	LINC02363	LINC02363	lncRNA
	LINC02377	LINC02377	lncRNA
	LINC02416	LINC02416	lncRNA
	LINC02510	LINC02510	lncRNA
	LINC02532	LINC02532	lncRNA
	lnc-ABCD3-1	lnc-ABCD3-1	lncRNA
	lnc-ABHD17B-5	lnc-ABHD17B-5	lncRNA
	lnc-ABT1-5	lnc-ABT1-5	lncRNA
	lnc-ABTB2-3	lnc-ABTB2-3	lncRNA
	lnc-ACAD10-10	lnc-ACAD10-10	lncRNA
	lnc-ACTL7B-11	lnc-ACTL7B-11	lncRNA
	lnc-ACTR2-10	lnc-ACTR2-10	lncRNA
	lnc-ACTR2-3	lnc-ACTR2-3	lncRNA
	lnc-ADA2-3	lnc-ADA2-3	lncRNA
	lnc-ADAM19-2	lnc-ADAM19-2	lncRNA
	lnc-ADAM21-3	lnc-ADAM21-3	lncRNA
	lnc-ADCY8-2	lnc-ADCY8-2	lncRNA
	lnc-ADGRA3-107	lnc-ADGRA3-107	lncRNA
	lnc-ADGRV1-17	lnc-ADGRV1-17	lncRNA
	lnc-ADPRM-5	lnc-ADPRM-5	lncRNA
	lnc-AEBP2-3	lnc-AEBP2-3	lncRNA
	lnc-AJAP1-10	lnc-AJAP1-10	lncRNA
	lnc-AJAP1-5	lnc-AJAP1-5	lncRNA
	lnc-AKIRIN1-14	lnc-AKIRIN1-14	lncRNA
	lnc-ANGPTL1-5	lnc-ANGPTL1-5	lncRNA
	lnc-ANKRD36B-5	lnc-ANKRD36B-5	lncRNA
	lnc-ANP32B-3	lnc-ANP32B-3	lncRNA
	lnc-AQP12A-1	lnc-AQP12A-1	lncRNA
	lnc-ARF5-15	lnc-ARF5-15	lncRNA
	lnc-ARF6-1	lnc-ARF6-1	lncRNA
	lnc-ARHGEF26-11	lnc-ARHGEF26-11	lncRNA
	lnc-ARID2-12	lnc-ARID2-12	lncRNA
	lnc-ATAD1-5	lnc-ATAD1-5	lncRNA
	lnc-ATG10-2	lnc-ATG10-2	lncRNA
	lnc-ATP11A-2	lnc-ATP11A-2	lncRNA
	lnc-ATP2B2-1	lnc-ATP2B2-1	lncRNA
	lnc-ATP6V0D2-2	lnc-ATP6V0D2-2	lncRNA
	lnc-ATXN1-2	lnc-ATXN1-2	lncRNA
	lnc-AUTS2-6	lnc-AUTS2-6	lncRNA
	lnc-B3GNT10-1	lnc-B3GNT10-1	lncRNA
	lnc-BANP-12	lnc-BANP-12	lncRNA
	lnc-BOD1-6	lnc-BOD1-6	lncRNA
	lnc-BOK-4	lnc-BOK-4	lncRNA
	lnc-BPY2C-4	lnc-BPY2C-4	lncRNA
	lnc-BRI3BP-8	lnc-BRI3BP-8	lncRNA
	lnc-BTD-2	lnc-BTD-2	lncRNA
	lnc-C11orf49-4	lnc-C11orf49-4	lncRNA
	lnc-C12orf74-9	lnc-C12orf74-9	lncRNA
	lnc-C16orf72-17	lnc-C16orf72-17	lncRNA
	lnc-C16orf72-2	lnc-C16orf72-2	lncRNA
	lnc-C17orf80-3	lnc-C17orf80-3	lncRNA
	lnc-C19orf44-4	lnc-C19orf44-4	lncRNA
	lnc-C8orf74-3	lnc-C8orf74-3	lncRNA
	lnc-C9orf131-3	lnc-C9orf131-3	lncRNA
	lnc-CABLES1-6	lnc-CABLES1-6	lncRNA
	lnc-CAMSAP2-1	lnc-CAMSAP2-1	lncRNA
	lnc-CBSL-167	lnc-CBSL-167	lncRNA
	lnc-CCDC172-1	lnc-CCDC172-1	lncRNA
	lnc-CCDC74A-12	lnc-CCDC74A-12	lncRNA
	lnc-CCL2-1	lnc-CCL2-1	lncRNA
	lnc-CD34-2	lnc-CD34-2	lncRNA
	lnc-CDC27-2	lnc-CDC27-2	lncRNA
	lnc-CDC27-4	lnc-CDC27-4	lncRNA
	lnc-CEBPB-13	lnc-CEBPB-13	lncRNA
	lnc-CEP95-4	lnc-CEP95-4	lncRNA
	lnc-CFH-4	lnc-CFH-4	lncRNA
	lnc-CFL1-1	lnc-CFL1-1	lncRNA
	lnc-CHRAC1-1	lnc-CHRAC1-1	lncRNA
	lnc-CHST12-1	lnc-CHST12-1	lncRNA
	lnc-CLDN11-1	lnc-CLDN11-1	lncRNA
	lnc-CLDN20-22	lnc-CLDN20-22	lncRNA
	lnc-CLDN4-1	lnc-CLDN4-1	lncRNA
	lnc-CLEC4D-2	lnc-CLEC4D-2	lncRNA
	lnc-CMBL-8	lnc-CMBL-8	lncRNA
	lnc-CNNM1-1	lnc-CNNM1-1	lncRNA
	lnc-COPE-1	lnc-COPE-1	lncRNA
	lnc-COPG2-19	lnc-COPG2-19	lncRNA
	lnc-CRABP1-1	lnc-CRABP1-1	lncRNA
	lnc-CRABP2-2	lnc-CRABP2-2	lncRNA
	lnc-CROCC-2	lnc-CROCC-2	lncRNA
	lnc-CRYBA4-52	lnc-CRYBA4-52	lncRNA
	lnc-CSPP1-1	lnc-CSPP1-1	lncRNA
	lnc-CTBP2-6	lnc-CTBP2-6	lncRNA
	lnc-DAD1-2	lnc-DAD1-2	lncRNA
	lnc-DHX38-19	lnc-DHX38-19	lncRNA
	lnc-DIRAS2-14	lnc-DIRAS2-14	lncRNA
	lnc-DLK1-35	lnc-DLK1-35	lncRNA
	lnc-DNAH1-1	lnc-DNAH1-1	lncRNA
	lnc-DNAJB6-12	lnc-DNAJB6-12	lncRNA
	lnc-DR1-2	lnc-DR1-2	lncRNA
	lnc-DRD5-4	lnc-DRD5-4	lncRNA
	lnc-EBLN1-1	lnc-EBLN1-1	lncRNA
	lnc-EML4-5	lnc-EML4-5	lncRNA
	lnc-EMX2-2	lnc-EMX2-2	lncRNA
	lnc-ENPP4-4	lnc-ENPP4-4	lncRNA
	lnc-ENTHD1-1	lnc-ENTHD1-1	lncRNA
	lnc-EPCAM-5	lnc-EPCAM-5	lncRNA
	lnc-EVI2A-2	lnc-EVI2A-2	lncRNA
	lnc-EVX1-14	lnc-EVX1-14	lncRNA
	lnc-FAM160A1-5	lnc-FAM160A1-5	lncRNA
	lnc-FAM168B-1	lnc-FAM168B-1	lncRNA
	lnc-FAM181A-1	lnc-FAM181A-1	lncRNA
	lnc-FAM20C-3	lnc-FAM20C-3	lncRNA
	lnc-FAM213B-5	lnc-FAM213B-5	lncRNA
	lnc-FAM83A-7	lnc-FAM83A-7	lncRNA
	lnc-FAM84B-15	lnc-FAM84B-15	lncRNA
	lnc-FANCC-74	lnc-FANCC-74	lncRNA
	lnc-FANCM-1	lnc-FANCM-1	lncRNA
	lnc-FBXL15-2	lnc-FBXL15-2	lncRNA
	lnc-FBXO45-5	lnc-FBXO45-5	lncRNA
	lnc-FDFT1-3	lnc-FDFT1-3	lncRNA
	lnc-FFAR2-1	lnc-FFAR2-1	lncRNA
	lnc-FGFR2-2	lnc-FGFR2-2	lncRNA
	lnc-FOXD4L5-43	lnc-FOXD4L5-43	lncRNA
	lnc-FOXG1-22	lnc-FOXG1-22	lncRNA
	lnc-FOXO6-2	lnc-FOXO6-2	lncRNA
	lnc-FSIP2-5	lnc-FSIP2-5	lncRNA
	lnc-GAB3-1	lnc-GAB3-1	lncRNA
	lnc-GADD45B-1	lnc-GADD45B-1	lncRNA
	lnc-GAN-1	lnc-GAN-1	lncRNA
	lnc-GATM-5	lnc-GATM-5	lncRNA
	lnc-GCSH-4	lnc-GCSH-4	lncRNA
	lnc-GDAP2-3	lnc-GDAP2-3	lncRNA
	lnc-GDF11-1	lnc-GDF11-1	lncRNA
	lnc-GGPS1-14	lnc-GGPS1-14	lncRNA
	lnc-GGT2-26	lnc-GGT2-26	lncRNA
	lnc-GLB1L2-1	lnc-GLB1L2-1	lncRNA
	lnc-GLYATL2-1	lnc-GLYATL2-1	lncRNA
	lnc-GNGT2-1	lnc-GNGT2-1	lncRNA
	lnc-GPAT2-4	lnc-GPAT2-4	lncRNA
	lnc-GPR75-ASB3-2	lnc-GPR75-ASB3-2	lncRNA
	lnc-GRAPL-3	lnc-GRAPL-3	lncRNA
	lnc-GREM2-8	lnc-GREM2-8	lncRNA
	lnc-GRXCR1-5	lnc-GRXCR1-5	lncRNA
	lnc-GSDME-3	lnc-GSDME-3	lncRNA
	lnc-HAAO-6	lnc-HAAO-6	lncRNA
	lnc-HAAO-7	lnc-HAAO-7	lncRNA
	lnc-HAPLN3-1	lnc-HAPLN3-1	lncRNA
	lnc-HDDC2-15	lnc-HDDC2-15	lncRNA
	lnc-HERC6-2	lnc-HERC6-2	lncRNA
	lnc-HHIPL2-1	lnc-HHIPL2-1	lncRNA
	lnc-HIST1H2BI-2	lnc-HIST1H2BI-2	lncRNA
	lnc-HLA-C-5	lnc-HLA-C-5	lncRNA
	lnc-HLX-3	lnc-HLX-3	lncRNA
	lnc-HTR1E-4	lnc-HTR1E-4	lncRNA
	lnc-HYOU1-1	lnc-HYOU1-1	lncRNA
	lnc-IDI2-4	lnc-IDI2-4	lncRNA
	lnc-IKZF1-11	lnc-IKZF1-11	lncRNA
	lnc-IL12RB2-1	lnc-IL12RB2-1	lncRNA
	lnc-INPP5A-1	lnc-INPP5A-1	lncRNA
	lnc-IRF2BP2-11	lnc-IRF2BP2-11	lncRNA
	lnc-IRX3-80	lnc-IRX3-80	lncRNA
	lnc-ISL2-1	lnc-ISL2-1	lncRNA
	lnc-ITGA2-4	lnc-ITGA2-4	lncRNA
	lnc-JMJD7-PLA2G4B-11	lnc-JMJD7-PLA2G4B-11	lncRNA
	lnc-KAT14-4	lnc-KAT14-4	lncRNA
	lnc-KCNE1B-3	lnc-KCNE1B-3	lncRNA
	lnc-KCNJ15-3	lnc-KCNJ15-3	lncRNA
	lnc-KDM7A-1	lnc-KDM7A-1	lncRNA
	lnc-KIAA0141-4	lnc-KIAA0141-4	lncRNA
	lnc-KIAA0930-3	lnc-KIAA0930-3	lncRNA
	lnc-KIN-10	lnc-KIN-10	lncRNA
	lnc-KLHL18-5	lnc-KLHL18-5	lncRNA
	lnc-KMT5A-20	lnc-KMT5A-20	lncRNA
	lnc-KPNA2-6	lnc-KPNA2-6	lncRNA
	lnc-KRT18-3	lnc-KRT18-3	lncRNA
	lnc-LARP1-5	lnc-LARP1-5	lncRNA
	lnc-LCLAT1-3	lnc-LCLAT1-3	lncRNA
	lnc-LINGO2-1	lnc-LINGO2-1	lncRNA
	lnc-LMO4-1	lnc-LMO4-1	lncRNA
	lnc-LRP12-8	lnc-LRP12-8	lncRNA
	lnc-LRR1-1	lnc-LRR1-1	lncRNA
	lnc-LSG1-4	lnc-LSG1-4	lncRNA
	lnc-LY86-12	lnc-LY86-12	lncRNA
	lnc-LYPD6-2	lnc-LYPD6-2	lncRNA
	lnc-MAP1LC3B2-28	lnc-MAP1LC3B2-28	lncRNA
	lnc-MAP2-1	lnc-MAP2-1	lncRNA
	lnc-MASP1-3	lnc-MASP1-3	lncRNA
	lnc-MCTP2-1	lnc-MCTP2-1	lncRNA
	lnc-MDFI-1	lnc-MDFI-1	lncRNA
	lnc-MDM4-11	lnc-MDM4-11	lncRNA
	lnc-MITD1-2	lnc-MITD1-2	lncRNA
	lnc-MRPL47-2	lnc-MRPL47-2	lncRNA
	lnc-MRPS30-2	lnc-MRPS30-2	lncRNA
	lnc-MTA3-10	lnc-MTA3-10	lncRNA
	lnc-MTMR6-3	lnc-MTMR6-3	lncRNA
	lnc-MUC15-5	lnc-MUC15-5	lncRNA
	lnc-MUL1-3	lnc-MUL1-3	lncRNA
	lnc-NCOA3-31	lnc-NCOA3-31	lncRNA
	lnc-NDUFA4-6	lnc-NDUFA4-6	lncRNA
	lnc-NEK6-1	lnc-NEK6-1	lncRNA
	lnc-NEMF-1	lnc-NEMF-1	lncRNA
	lnc-NKX6-2-6	lnc-NKX6-2-6	lncRNA
	lnc-NOTO-2	lnc-NOTO-2	lncRNA
	lnc-NPBWR1-12	lnc-NPBWR1-12	lncRNA
	lnc-NPC1L1-2	lnc-NPC1L1-2	lncRNA
	lnc-NPIPB3-2	lnc-NPIPB3-2	lncRNA
	lnc-NPSR1-3	lnc-NPSR1-3	lncRNA
	lnc-NPTX1-2	lnc-NPTX1-2	lncRNA
	lnc-NTN3-2	lnc-NTN3-2	lncRNA
	lnc-NUBPL-1	lnc-NUBPL-1	lncRNA
	lnc-OAF-4	lnc-OAF-4	lncRNA
	lnc-ODF1-5	lnc-ODF1-5	lncRNA
	lnc-OR13C4-5	lnc-OR13C4-5	lncRNA
	lnc-OR13H1-6	lnc-OR13H1-6	lncRNA
	lnc-OR4D9-1	lnc-OR4D9-1	lncRNA
	lnc-OR4F16-16	lnc-OR4F16-16	lncRNA
	lnc-OSBPL9-6	lnc-OSBPL9-6	lncRNA
	lnc-PAGR1-2	lnc-PAGR1-2	lncRNA
	lnc-PAWR-1	lnc-PAWR-1	lncRNA
	lnc-PCM1-4	lnc-PCM1-4	lncRNA
	lnc-PCNT-2	lnc-PCNT-2	lncRNA
	lnc-PDK3-1	lnc-PDK3-1	lncRNA
	lnc-PERP-11	lnc-PERP-11	lncRNA
	lnc-PERP-2	lnc-PERP-2	lncRNA
	lnc-PGC-2	lnc-PGC-2	lncRNA
	lnc-PGPEP1L-23	lnc-PGPEP1L-23	lncRNA
	lnc-PIK3AP1-6	lnc-PIK3AP1-6	lncRNA
	lnc-PKN3-1	lnc-PKN3-1	lncRNA
	lnc-PLA2G10-3	lnc-PLA2G10-3	lncRNA
	lnc-PLA2G4A-7	lnc-PLA2G4A-7	lncRNA
	lnc-PLK2-3	lnc-PLK2-3	lncRNA
	lnc-POLD3-2	lnc-POLD3-2	lncRNA
	lnc-PPIAL4F-3	lnc-PPIAL4F-3	lncRNA
	lnc-PPIC-1	lnc-PPIC-1	lncRNA
	lnc-PPP4R3C-2	lnc-PPP4R3C-2	lncRNA
	lnc-PREX1-10	lnc-PREX1-10	lncRNA
	lnc-PRIMPOL-2	lnc-PRIMPOL-2	lncRNA
	lnc-PRM1-1	lnc-PRM1-1	lncRNA
	lnc-PRPF18-13	lnc-PRPF18-13	lncRNA
	lnc-PRPF18-8	lnc-PRPF18-8	lncRNA
	lnc-PRSS3-2	lnc-PRSS3-2	lncRNA
	lnc-PTP4A2-13	lnc-PTP4A2-13	lncRNA
	lnc-PTPN23-3	lnc-PTPN23-3	lncRNA
	lnc-PTS-1	lnc-PTS-1	lncRNA
	lnc-R3HCC1L-8	lnc-R3HCC1L-8	lncRNA
	lnc-RAB37-1	lnc-RAB37-1	lncRNA
	lnc-RAG2-2	lnc-RAG2-2	lncRNA
	lnc-RBM22-2	lnc-RBM22-2	lncRNA
	lnc-RCL1-4	lnc-RCL1-4	lncRNA
	lnc-RD3L-1	lnc-RD3L-1	lncRNA
	lnc-RETREG2-1	lnc-RETREG2-1	lncRNA
	lnc-RGS3-4	lnc-RGS3-4	lncRNA
	lnc-RGS5-1	lnc-RGS5-1	lncRNA
	lnc-RHBDL2-2	lnc-RHBDL2-2	lncRNA
	lnc-RHOBTB3-1	lnc-RHOBTB3-1	lncRNA
	lnc-RINT1-3	lnc-RINT1-3	lncRNA
	lnc-ROM1-9	lnc-ROM1-9	lncRNA
	lnc-RPEL1-1	lnc-RPEL1-1	lncRNA
	lnc-RPH3AL-2	lnc-RPH3AL-2	lncRNA
	lnc-RPRML-3	lnc-RPRML-3	lncRNA
	lnc-RPS24-8	lnc-RPS24-8	lncRNA
	lnc-RPS27L-8	lnc-RPS27L-8	lncRNA
	lnc-RTKN2-5	lnc-RTKN2-5	lncRNA
	lnc-RTL9-2	lnc-RTL9-2	lncRNA
	lnc-RUNDC3A-2	lnc-RUNDC3A-2	lncRNA
	lnc-RUNDC3B-1	lnc-RUNDC3B-1	lncRNA
	lnc-RWDD3-5	lnc-RWDD3-5	lncRNA
	lnc-RXFP4-5	lnc-RXFP4-5	lncRNA
	lnc-S100A7A-1	lnc-S100A7A-1	lncRNA
	lnc-SC5D-4	lnc-SC5D-4	lncRNA
	lnc-SELENON-2	lnc-SELENON-2	lncRNA
	lnc-SERHL2-4	lnc-SERHL2-4	lncRNA
	lnc-SERHL2-6	lnc-SERHL2-6	lncRNA
	lnc-SERPINH1-3	lnc-SERPINH1-3	lncRNA
	lnc-SERTM2-4	lnc-SERTM2-4	lncRNA
	lnc-SETD7-6	lnc-SETD7-6	lncRNA
	lnc-SGK1-5	lnc-SGK1-5	lncRNA
	lnc-SIDT2-2	lnc-SIDT2-2	lncRNA
	lnc-SLC25A3-7	lnc-SLC25A3-7	lncRNA
	lnc-SLC28A1-2	lnc-SLC28A1-2	lncRNA
	lnc-SLX1B-2	lnc-SLX1B-2	lncRNA
	lnc-SMAD4-5	lnc-SMAD4-5	lncRNA
	lnc-SMAD6-2	lnc-SMAD6-2	lncRNA
	lnc-SNAPC2-1	lnc-SNAPC2-1	lncRNA
	lnc-SNX8-3	lnc-SNX8-3	lncRNA
	lnc-SPATA31A7-13	lnc-SPATA31A7-13	lncRNA
	lnc-SSTR4-2	lnc-SSTR4-2	lncRNA
	lnc-STX6-6	lnc-STX6-6	lncRNA
	lnc-SYT10-2	lnc-SYT10-2	lncRNA
	lnc-TARDBP-6	lnc-TARDBP-6	lncRNA
	lnc-TBC1D22A-3	lnc-TBC1D22A-3	lncRNA
	lnc-TBC1D22A-4	lnc-TBC1D22A-4	lncRNA
	lnc-TBC1D26-3	lnc-TBC1D26-3	lncRNA
	lnc-TBC1D3H-1	lnc-TBC1D3H-1	lncRNA
	lnc-TCAIM-2	lnc-TCAIM-2	lncRNA
	lnc-TCP11L2-4	lnc-TCP11L2-4	lncRNA
	lnc-TEX9-6	lnc-TEX9-6	lncRNA
	lnc-THOP1-2	lnc-THOP1-2	lncRNA
	lnc-TLE4-1	lnc-TLE4-1	lncRNA
	lnc-TMC6-6	lnc-TMC6-6	lncRNA
	lnc-TMCO1-4	lnc-TMCO1-4	lncRNA
	lnc-TMEM132C-6	lnc-TMEM132C-6	lncRNA
	lnc-TMPO-1	lnc-TMPO-1	lncRNA
	lnc-TNP1-6	lnc-TNP1-6	lncRNA
	lnc-TNR-3	lnc-TNR-3	lncRNA
	lnc-TNS3-2	lnc-TNS3-2	lncRNA
	lnc-TRAF3IP1-3	lnc-TRAF3IP1-3	lncRNA
	lnc-TROVE2-3	lnc-TROVE2-3	lncRNA
	lnc-TRPC4AP-2	lnc-TRPC4AP-2	lncRNA
	lnc-TTC34-5	lnc-TTC34-5	lncRNA
	lnc-TTR-1	lnc-TTR-1	lncRNA
	lnc-TUBB8P12-3	lnc-TUBB8P12-3	lncRNA
	lnc-UBASH3B-4	lnc-UBASH3B-4	lncRNA
	lnc-UBE2L5-2	lnc-UBE2L5-2	lncRNA
	lnc-UNC93A-2	lnc-UNC93A-2	lncRNA
	lnc-UROD-1	lnc-UROD-1	lncRNA
	lnc-USP34-6	lnc-USP34-6	lncRNA
	lnc-USP6NL-3	lnc-USP6NL-3	lncRNA
	lnc-UTP23-11	lnc-UTP23-11	lncRNA
	lnc-VCX3A-5	lnc-VCX3A-5	lncRNA
	lnc-VGLL4-8	lnc-VGLL4-8	lncRNA
	lnc-VTI1A-1	lnc-VTI1A-1	lncRNA
	lnc-WDR37-5	lnc-WDR37-5	lncRNA
	lnc-WISP3-6	lnc-WISP3-6	lncRNA
	lnc-WRNIP1-34	lnc-WRNIP1-34	lncRNA
	lnc-WWC2-5	lnc-WWC2-5	lncRNA
	lnc-YIF1A-6	lnc-YIF1A-6	lncRNA
	lnc-ZBED4-2	lnc-ZBED4-2	lncRNA
	lnc-ZDHHC17-9	lnc-ZDHHC17-9	lncRNA
	lnc-ZEB2-6	lnc-ZEB2-6	lncRNA
	lnc-ZFP42-13	lnc-ZFP42-13	lncRNA
	lnc-ZKSCAN3-3	lnc-ZKSCAN3-3	lncRNA
	lnc-ZNF568-2	lnc-ZNF568-2	lncRNA
	lnc-ZNF582-6	lnc-ZNF582-6	lncRNA
	lnc-ZNF627-2	lnc-ZNF627-2	lncRNA
	lnc-ZSCAN1-3	lnc-ZSCAN1-3	lncRNA
	MANCR	MANCR	lncRNA
	MIR31HG	MIR31HG	lncRNA
	MIR3681HG	MIR3681HG	lncRNA
	MIR583HG	MIR583HG	lncRNA
	NBAT1	NBAT1	lncRNA
	NEAT1	NEAT1	lncRNA
	NIPBL-DT	NIPBL-DT	lncRNA
	NRAV	NRAV	lncRNA
	PVT1	PVT1	lncRNA
	RAB30-AS1	RAB30-AS1	lncRNA
	RB1-DT	RB1-DT	lncRNA
	RFX3-AS1	RFX3-AS1	lncRNA
	RMST	RMST	lncRNA
	SATB2-AS1	SATB2-AS1	lncRNA
	SH3TC2-DT	SH3TC2-DT	lncRNA
	SLC14A2-AS1	SLC14A2-AS1	lncRNA
	SLC16A1-AS1	SLC16A1-AS1	lncRNA
	SLC2A1-AS1	SLC2A1-AS1	lncRNA
	SNHG16	SNHG16	lncRNA
	TBX2-AS1	TBX2-AS1	lncRNA
	TUG1	TUG1	lncRNA
	ZFHX2-AS1	ZFHX2-AS1	lncRNA
	ZNF433-AS1	ZNF433-AS1	lncRNA

## Sheet: S1 TCF3-PBX1 Tumors
GeneId	GeneName	GeneType
ACAP2-IT1	ACAP2-IT1	lncRNA
ANKRD10-IT1	ANKRD10-IT1	lncRNA
ATP6V0E2-AS1	ATP6V0E2-AS1	lncRNA
BAIAP2-DT	BAIAP2-DT	lncRNA
BISPR	BISPR	lncRNA
CARD8-AS1	CARD8-AS1	lncRNA
CASC15	CASC15	lncRNA
CCDC18-AS1	CCDC18-AS1	lncRNA
CD27-AS1	CD27-AS1	lncRNA
CDKN2B-AS1	CDKN2B-AS1	lncRNA
circ|chr1-110346308:110347887	circ|chr1-110346308:110347887	circRNA
circ|chr1-145840922:145842648	circ|chr1-145840922:145842648	circRNA
circ|chr1-201622853:201623606	circ|chr1-201622853:201623606	circRNA
circ|chr1-24837806:24847107	circ|chr1-24837806:24847107	circRNA
circ|chr1-25221651:25228235	circ|chr1-25221651:25228235	circRNA
circ|chr13-40930840:40934028	circ|chr13-40930840:40934028	circRNA
circ|chr14-92116102:92117642	circ|chr14-92116102:92117642	circRNA
circ|chr15-44550876:44563225	circ|chr15-44550876:44563225	circRNA
circ|chr16-69353253:69357561	circ|chr16-69353253:69357561	circRNA
circ|chr17-5432156:5433767	circ|chr17-5432156:5433767	circRNA
circ|chr17-64751807:64764548	circ|chr17-64751807:64764548	circRNA
circ|chr18-32123518:32135975	circ|chr18-32123518:32135975	circRNA
circ|chr19-46918488:46922356	circ|chr19-46918488:46922356	circRNA
circ|chr19-46918488:46937408	circ|chr19-46918488:46937408	circRNA
circ|chr19-54369018:54376057	circ|chr19-54369018:54376057	circRNA
circ|chr2-135901215:135907407	circ|chr2-135901215:135907407	circRNA
circ|chr2-9558952:9591515	circ|chr2-9558952:9591515	circRNA
circ|chr3-178908522:178909706	circ|chr3-178908522:178909706	circRNA
circ|chr3-32441840:32483117	circ|chr3-32441840:32483117	circRNA
circ|chr4-10439337:10446539	circ|chr4-10439337:10446539	circRNA
circ|chr4-105629:131505	circ|chr4-105629:131505	circRNA
circ|chr4-17794931:17805225	circ|chr4-17794931:17805225	circRNA
circ|chr4-25259037:25280462	circ|chr4-25259037:25280462	circRNA
circ|chr5-10213491:10227647	circ|chr5-10213491:10227647	circRNA
circ|chr5-158287689:158318145	circ|chr5-158287689:158318145	circRNA
circ|chr5-50274988:50416090	circ|chr5-50274988:50416090	circRNA
circ|chr6-32519123:32580856	circ|chr6-32519123:32580856	circRNA
circ|chr6-57052686:57055797	circ|chr6-57052686:57055797	circRNA
circ|chr6-63576436:63636150	circ|chr6-63576436:63636150	circRNA
circ|chr6-89083284:89085817	circ|chr6-89083284:89085817	circRNA
circ|chr7-64514034:64522500	circ|chr7-64514034:64522500	circRNA
circ|chr8-2925765:2954599	circ|chr8-2925765:2954599	circRNA
circ|chr9-37349357:37359164	circ|chr9-37349357:37359164	circRNA
circ|chr9-37354710:37359164	circ|chr9-37354710:37359164	circRNA
circ|chr9-74980376:74999870	circ|chr9-74980376:74999870	circRNA
circ|chrX-155415575:155419562	circ|chrX-155415575:155419562	circRNA
circ|chrX-77826049:77830895	circ|chrX-77826049:77830895	circRNA
circ|chrX-81297195:81319672	circ|chrX-81297195:81319672	circRNA
circ|GL000219.1-78842:83317	circ|GL000219.1-78842:83317	circRNA
circAAGAB	circAAGAB	circRNA
circAAK1	circAAK1	circRNA
circAARS	circAARS	circRNA
circAASDH	circAASDH	circRNA
circAASDHPPT	circAASDHPPT	circRNA
circAASS	circAASS	circRNA
circAATF	circAATF	circRNA
circABCA1	circABCA1	circRNA
circABCB10	circABCB10	circRNA
circABCB4	circABCB4	circRNA
circABCB7	circABCB7	circRNA
circABCC1	circABCC1	circRNA
circABCC4	circABCC4	circRNA
circABCD3	circABCD3	circRNA
circABCE1	circABCE1	circRNA
circABCF1	circABCF1	circRNA
circABHD17B	circABHD17B	circRNA
circABHD18	circABHD18	circRNA
circABHD2	circABHD2	circRNA
circABHD3	circABHD3	circRNA
circABI1	circABI1	circRNA
circABL2	circABL2	circRNA
circABRAXAS2	circABRAXAS2	circRNA
circAC006001.3	circAC006001.3	circRNA
circAC009053.1	circAC009053.1	circRNA
circAC010132.3	circAC010132.3	circRNA
circAC010323.1	circAC010323.1	circRNA
circAC010655.4	circAC010655.4	circRNA
circAC012254.2	circAC012254.2	circRNA
circAC013394.1	circAC013394.1	circRNA
circAC015813.2	circAC015813.2	circRNA
circAC023509.1	circAC023509.1	circRNA
circAC026464.3	circAC026464.3	circRNA
circAC026464.4	circAC026464.4	circRNA
circAC027097.2	circAC027097.2	circRNA
circAC027644.4	circAC027644.4	circRNA
circAC068152.1	circAC068152.1	circRNA
circAC091551.1	circAC091551.1	circRNA
circAC091959.3	circAC091959.3	circRNA
circAC104662.2	circAC104662.2	circRNA
circAC107871.1	circAC107871.1	circRNA
circAC112128.1	circAC112128.1	circRNA
circAC116366.3	circAC116366.3	circRNA
circAC117378.1	circAC117378.1	circRNA
circAC118549.1	circAC118549.1	circRNA
circAC119396.1	circAC119396.1	circRNA
circAC127502.1	circAC127502.1	circRNA
circAC135050.2	circAC135050.2	circRNA
circAC135983.2	circAC135983.2	circRNA
circAC139769.1	circAC139769.1	circRNA
circAC139795.1	circAC139795.1	circRNA
circAC240274.1	circAC240274.1	circRNA
circACACA	circACACA	circRNA
circACAD9	circACAD9	circRNA
circACADM	circACADM	circRNA
circACAP1	circACAP1	circRNA
circACAP2	circACAP2	circRNA
circACBD3	circACBD3	circRNA
circACBD5	circACBD5	circRNA
circACBD6	circACBD6	circRNA
circACIN1	circACIN1	circRNA
circACLY	circACLY	circRNA
circACO2	circACO2	circRNA
circACOT13	circACOT13	circRNA
circACOT9	circACOT9	circRNA
circACSL3	circACSL3	circRNA
circACSL4	circACSL4	circRNA
circACTL6A	circACTL6A	circRNA
circACTN4	circACTN4	circRNA
circACTR1A	circACTR1A	circRNA
circACTR2	circACTR2	circRNA
circACTR3	circACTR3	circRNA
circADA2	circADA2	circRNA
circADAM10	circADAM10	circRNA
circADAM17	circADAM17	circRNA
circADAM19	circADAM19	circRNA
circADAMTS12	circADAMTS12	circRNA
circADAR	circADAR	circRNA
circADARB1	circADARB1	circRNA
circADD1	circADD1	circRNA
circADGRA3	circADGRA3	circRNA
circADGRE5	circADGRE5	circRNA
circADH5	circADH5	circRNA
circADNP	circADNP	circRNA
circADPGK	circADPGK	circRNA
circADSS	circADSS	circRNA
circAEBP1	circAEBP1	circRNA
circAFDN	circAFDN	circRNA
circAFF1	circAFF1	circRNA
circAFF2	circAFF2	circRNA
circAFF3	circAFF3	circRNA
circAFF4	circAFF4	circRNA
circAFG3L2	circAFG3L2	circRNA
circAGGF1	circAGGF1	circRNA
circAGO1	circAGO1	circRNA
circAGO2	circAGO2	circRNA
circAGO3	circAGO3	circRNA
circAGO4	circAGO4	circRNA
circAGPAT5	circAGPAT5	circRNA
circAGPS	circAGPS	circRNA
circAGTPBP1	circAGTPBP1	circRNA
circAHCTF1	circAHCTF1	circRNA
circAHCYL1	circAHCYL1	circRNA
circAHSA2P	circAHSA2P	circRNA
circAIMP1	circAIMP1	circRNA
circAK9	circAK9	circRNA
circAKAP10	circAKAP10	circRNA
circAKAP11	circAKAP11	circRNA
circAKAP12	circAKAP12	circRNA
circAKAP13	circAKAP13	circRNA
circAKAP7	circAKAP7	circRNA
circAKAP8	circAKAP8	circRNA
circAKAP9	circAKAP9	circRNA
circAKIRIN1	circAKIRIN1	circRNA
circAKIRIN2	circAKIRIN2	circRNA
circAKNA	circAKNA	circRNA
circAKT3	circAKT3	circRNA
circAL031777.3	circAL031777.3	circRNA
circAL109811.4	circAL109811.4	circRNA
circAL139300.1	circAL139300.1	circRNA
circAL358113.1	circAL358113.1	circRNA
circAL360181.3	circAL360181.3	circRNA
circAL590764.2	circAL590764.2	circRNA
circALAD	circALAD	circRNA
circALDH1A1	circALDH1A1	circRNA
circALG12	circALG12	circRNA
circALMS1	circALMS1	circRNA
circALOX5	circALOX5	circRNA
circAMOT	circAMOT	circRNA
circAMZ2	circAMZ2	circRNA
circANAPC1	circANAPC1	circRNA
circANAPC16	circANAPC16	circRNA
circANAPC2	circANAPC2	circRNA
circANKFY1	circANKFY1	circRNA
circANKH	circANKH	circRNA
circANKHD1	circANKHD1	circRNA
circANKIB1	circANKIB1	circRNA
circANKLE2	circANKLE2	circRNA
circANKRD10	circANKRD10	circRNA
circANKRD12	circANKRD12	circRNA
circANKRD13A	circANKRD13A	circRNA
circANKRD13C	circANKRD13C	circRNA
circANKRD17	circANKRD17	circRNA
circANKRD26	circANKRD26	circRNA
circANKRD28	circANKRD28	circRNA
circANKRD36	circANKRD36	circRNA
circANKRD36B	circANKRD36B	circRNA
circANKRD36BP2	circANKRD36BP2	circRNA
circANKRD36C	circANKRD36C	circRNA
circANKRD44	circANKRD44	circRNA
circANKRD50	circANKRD50	circRNA
circANKRD52	circANKRD52	circRNA
circANKS1B	circANKS1B	circRNA
circANLN	circANLN	circRNA
circANP32A	circANP32A	circRNA
circANP32B	circANP32B	circRNA
circANXA11	circANXA11	circRNA
circANXA7	circANXA7	circRNA
circAOX1	circAOX1	circRNA
circAOX2P	circAOX2P	circRNA
circAP000275.2	circAP000275.2	circRNA
circAP003108.2	circAP003108.2	circRNA
circAP1B1	circAP1B1	circRNA
circAP1S2	circAP1S2	circRNA
circAP2A2	circAP2A2	circRNA
circAP2B1	circAP2B1	circRNA
circAP3B1	circAP3B1	circRNA
circAP4E1	circAP4E1	circRNA
circAP5M1	circAP5M1	circRNA
circAPAF1	circAPAF1	circRNA
circAPBB1IP	circAPBB1IP	circRNA
circAPC	circAPC	circRNA
circAPCDD1	circAPCDD1	circRNA
circAPLF	circAPLF	circRNA
circAPMAP	circAPMAP	circRNA
circAPP	circAPP	circRNA
circAPPL1	circAPPL1	circRNA
circAQR	circAQR	circRNA
circARAP1	circARAP1	circRNA
circARAP2	circARAP2	circRNA
circARCN1	circARCN1	circRNA
circAREL1	circAREL1	circRNA
circARF3	circARF3	circRNA
circARFGAP3	circARFGAP3	circRNA
circARFGEF1	circARFGEF1	circRNA
circARFGEF2	circARFGEF2	circRNA
circARGLU1	circARGLU1	circRNA
circARHGAP12	circARHGAP12	circRNA
circARHGAP15	circARHGAP15	circRNA
circARHGAP26	circARHGAP26	circRNA
circARHGAP30	circARHGAP30	circRNA
circARHGAP4	circARHGAP4	circRNA
circARHGAP45	circARHGAP45	circRNA
circARHGAP5	circARHGAP5	circRNA
circARHGAP9	circARHGAP9	circRNA
circARHGDIB	circARHGDIB	circRNA
circARHGEF1	circARHGEF1	circRNA
circARHGEF12	circARHGEF12	circRNA
circARHGEF18	circARHGEF18	circRNA
circARHGEF2	circARHGEF2	circRNA
circARHGEF6	circARHGEF6	circRNA
circARID1A	circARID1A	circRNA
circARID1B	circARID1B	circRNA
circARID2	circARID2	circRNA
circARID4A	circARID4A	circRNA
circARID4B	circARID4B	circRNA
circARID5B	circARID5B	circRNA
circARIH1	circARIH1	circRNA
circARIH2	circARIH2	circRNA
circARL13B	circARL13B	circRNA
circARL3	circARL3	circRNA
circARMH3	circARMH3	circRNA
circARPP21	circARPP21	circRNA
circASAP1	circASAP1	circRNA
circASAP2	circASAP2	circRNA
circASCC3	circASCC3	circRNA
circASH1L	circASH1L	circRNA
circASH2L	circASH2L	circRNA
circASPM	circASPM	circRNA
circASXL1	circASXL1	circRNA
circASXL2	circASXL2	circRNA
circATAD1	circATAD1	circRNA
circATAD2	circATAD2	circRNA
circATAD2B	circATAD2B	circRNA
circATAD5	circATAD5	circRNA
circATE1	circATE1	circRNA
circATF1	circATF1	circRNA
circATF2	circATF2	circRNA
circATF6	circATF6	circRNA
circATF6B	circATF6B	circRNA
circATF7IP	circATF7IP	circRNA
circATF7IP2	circATF7IP2	circRNA
circATG13	circATG13	circRNA
circATG2B	circATG2B	circRNA
circATG4C	circATG4C	circRNA
circATL3	circATL3	circRNA
circATM	circATM	circRNA
circATN1	circATN1	circRNA
circATP11B	circATP11B	circRNA
circATP11C	circATP11C	circRNA
circATP13A3	circATP13A3	circRNA
circATP1B3	circATP1B3	circRNA
circATP2A2	circATP2A2	circRNA
circATP2A3	circATP2A3	circRNA
circATP2B1	circATP2B1	circRNA
circATP2B4	circATP2B4	circRNA
circATP2C1	circATP2C1	circRNA
circATP5F1B	circATP5F1B	circRNA
circATP5PB	circATP5PB	circRNA
circATP6V0A2	circATP6V0A2	circRNA
circATP6V1D	circATP6V1D	circRNA
circATP8A1	circATP8A1	circRNA
circATP8B2	circATP8B2	circRNA
circATPAF1	circATPAF1	circRNA
circATR	circATR	circRNA
circATRN	circATRN	circRNA
circATRNL1	circATRNL1	circRNA
circATRX	circATRX	circRNA
circATXN10	circATXN10	circRNA
circATXN2	circATXN2	circRNA
circATXN2L	circATXN2L	circRNA
circATXN7	circATXN7	circRNA
circAURKA	circAURKA	circRNA
circAUTS2	circAUTS2	circRNA
circAZIN1	circAZIN1	circRNA
circB2M	circB2M	circRNA
circB3GALNT2	circB3GALNT2	circRNA
circBACH1	circBACH1	circRNA
circBACH2	circBACH2	circRNA
circBANK1	circBANK1	circRNA
circBARD1	circBARD1	circRNA
circBAZ1A	circBAZ1A	circRNA
circBAZ1B	circBAZ1B	circRNA
circBAZ2A	circBAZ2A	circRNA
circBAZ2B	circBAZ2B	circRNA
circBBX	circBBX	circRNA
circBCAS3	circBCAS3	circRNA
circBCL2L13	circBCL2L13	circRNA
circBCLAF1	circBCLAF1	circRNA
circBCLAF3	circBCLAF3	circRNA
circBCOR	circBCOR	circRNA
circBCR	circBCR	circRNA
circBDP1	circBDP1	circRNA
circBFAR	circBFAR	circRNA
circBICRAL	circBICRAL	circRNA
circBIRC2	circBIRC2	circRNA
circBIRC3	circBIRC3	circRNA
circBIRC6	circBIRC6	circRNA
circBIVM-ERCC5	circBIVM-ERCC5	circRNA
circBLM	circBLM	circRNA
circBLNK	circBLNK	circRNA
circBMP2K	circBMP2K	circRNA
circBMPR2	circBMPR2	circRNA
circBMS1	circBMS1	circRNA
circBNIP2	circBNIP2	circRNA
circBOD1L1	circBOD1L1	circRNA
circBORA	circBORA	circRNA
circBPTF	circBPTF	circRNA
circBRAP	circBRAP	circRNA
circBRCA2	circBRCA2	circRNA
circBRD1	circBRD1	circRNA
circBRD2	circBRD2	circRNA
circBRD4	circBRD4	circRNA
circBRI3BP	circBRI3BP	circRNA
circBRIP1	circBRIP1	circRNA
circBROX	circBROX	circRNA
circBRPF1	circBRPF1	circRNA
circBRWD1	circBRWD1	circRNA
circBRWD3	circBRWD3	circRNA
circBTAF1	circBTAF1	circRNA
circBTBD7	circBTBD7	circRNA
circBUB1B	circBUB1B	circRNA
circBUD13	circBUD13	circRNA
circBX890604.2	circBX890604.2	circRNA
circBZW1	circBZW1	circRNA
circBZW2	circBZW2	circRNA
circC1GALT1	circC1GALT1	circRNA
circC1orf112	circC1orf112	circRNA
circC1orf50	circC1orf50	circRNA
circC20orf194	circC20orf194	circRNA
circC2CD3	circC2CD3	circRNA
circC2orf42	circC2orf42	circRNA
circC2orf49	circC2orf49	circRNA
circC3orf38	circC3orf38	circRNA
circC6orf106	circC6orf106	circRNA
circC6orf62	circC6orf62	circRNA
circCABIN1	circCABIN1	circRNA
circCALR	circCALR	circRNA
circCAMK2D	circCAMK2D	circRNA
circCAMLG	circCAMLG	circRNA
circCAMSAP1	circCAMSAP1	circRNA
circCAMTA1	circCAMTA1	circRNA
circCAND1	circCAND1	circRNA
circCANX	circCANX	circRNA
circCAP1	circCAP1	circRNA
circCAPRIN1	circCAPRIN1	circRNA
circCAPZA1	circCAPZA1	circRNA
circCARD8	circCARD8	circRNA
circCARF	circCARF	circRNA
circCASC15	circCASC15	circRNA
circCASC4	circCASC4	circRNA
circCASD1	circCASD1	circRNA
circCASP2	circCASP2	circRNA
circCASP8AP2	circCASP8AP2	circRNA
circCAT	circCAT	circRNA
circCBFA2T2	circCBFA2T2	circRNA
circCBL	circCBL	circRNA
circCBWD6	circCBWD6	circRNA
circCBX1	circCBX1	circRNA
circCBX3	circCBX3	circRNA
circCBX5	circCBX5	circRNA
circCC2D1A	circCC2D1A	circRNA
circCCAR1	circCCAR1	circRNA
circCCDC117	circCCDC117	circRNA
circCCDC126	circCCDC126	circRNA
circCCDC134	circCCDC134	circRNA
circCCDC14	circCCDC14	circRNA
circCCDC174	circCCDC174	circRNA
circCCDC18	circCCDC18	circRNA
circCCDC186	circCCDC186	circRNA
circCCDC47	circCCDC47	circRNA
circCCDC50	circCCDC50	circRNA
circCCDC66	circCCDC66	circRNA
circCCDC69	circCCDC69	circRNA
circCCDC7	circCCDC7	circRNA
circCCDC88A	circCCDC88A	circRNA
circCCDC88C	circCCDC88C	circRNA
circCCDC91	circCCDC91	circRNA
circCCNG1	circCCNG1	circRNA
circCCNG2	circCCNG2	circRNA
circCCNL1	circCCNL1	circRNA
circCCNT2	circCCNT2	circRNA
circCCNYL1	circCCNYL1	circRNA
circCCP110	circCCP110	circRNA
circCCSER2	circCCSER2	circRNA
circCCT3	circCCT3	circRNA
circCCT4	circCCT4	circRNA
circCCT6A	circCCT6A	circRNA
circCCT8	circCCT8	circRNA
circCCZ1	circCCZ1	circRNA
circCCZ1B	circCCZ1B	circRNA
circCD109	circCD109	circRNA
circCD22	circCD22	circRNA
circCD2AP	circCD2AP	circRNA
circCD2BP2	circCD2BP2	circRNA
circCD34	circCD34	circRNA
circCD38	circCD38	circRNA
circCD44	circCD44	circRNA
circCD46	circCD46	circRNA
circCD47	circCD47	circRNA
circCD53	circCD53	circRNA
circCD55	circCD55	circRNA
circCD58	circCD58	circRNA
circCD74	circCD74	circRNA
circCD83	circCD83	circRNA
circCD84	circCD84	circRNA
circCD96	circCD96	circRNA
circCDC123	circCDC123	circRNA
circCDC27	circCDC27	circRNA
circCDC37L1	circCDC37L1	circRNA
circCDC42SE1	circCDC42SE1	circRNA
circCDC42SE2	circCDC42SE2	circRNA
circCDC5L	circCDC5L	circRNA
circCDC73	circCDC73	circRNA
circCDH2	circCDH2	circRNA
circCDK11B	circCDK11B	circRNA
circCDK12	circCDK12	circRNA
circCDK13	circCDK13	circRNA
circCDK14	circCDK14	circRNA
circCDK2AP1	circCDK2AP1	circRNA
circCDK5RAP2	circCDK5RAP2	circRNA
circCDK6	circCDK6	circRNA
circCDK7	circCDK7	circRNA
circCDKAL1	circCDKAL1	circRNA
circCDS2	circCDS2	circRNA
circCDYL	circCDYL	circRNA
circCEBPZ	circCEBPZ	circRNA
circCELF1	circCELF1	circRNA
circCELF2	circCELF2	circRNA
circCEMIP2	circCEMIP2	circRNA
circCENPC	circCENPC	circRNA
circCENPE	circCENPE	circRNA
circCENPF	circCENPF	circRNA
circCENPH	circCENPH	circRNA
circCENPI	circCENPI	circRNA
circCENPJ	circCENPJ	circRNA
circCENPL	circCENPL	circRNA
circCENPU	circCENPU	circRNA
circCEP112	circCEP112	circRNA
circCEP128	circCEP128	circRNA
circCEP135	circCEP135	circRNA
circCEP162	circCEP162	circRNA
circCEP170	circCEP170	circRNA
circCEP192	circCEP192	circRNA
circCEP250	circCEP250	circRNA
circCEP290	circCEP290	circRNA
circCEP295	circCEP295	circRNA
circCEP350	circCEP350	circRNA
circCEP57	circCEP57	circRNA
circCEP70	circCEP70	circRNA
circCEP85	circCEP85	circRNA
circCEP89	circCEP89	circRNA
circCEP95	circCEP95	circRNA
circCEPT1	circCEPT1	circRNA
circCERK	circCERK	circRNA
circCERS6	circCERS6	circRNA
circCFAP410	circCFAP410	circRNA
circCFAP44	circCFAP44	circRNA
circCFAP97	circCFAP97	circRNA
circCFDP1	circCFDP1	circRNA
circCHAF1A	circCHAF1A	circRNA
circCHAF1B	circCHAF1B	circRNA
circCHD1	circCHD1	circRNA
circCHD1L	circCHD1L	circRNA
circCHD2	circCHD2	circRNA
circCHD6	circCHD6	circRNA
circCHD7	circCHD7	circRNA
circCHD8	circCHD8	circRNA
circCHD9	circCHD9	circRNA
circCHEK1	circCHEK1	circRNA
circCHFR	circCHFR	circRNA
circCHKA	circCHKA	circRNA
circCHMP3	circCHMP3	circRNA
circCHMP5	circCHMP5	circRNA
circCHST15	circCHST15	circRNA
circCIITA	circCIITA	circRNA
circCIRBP	circCIRBP	circRNA
circCIT	circCIT	circRNA
circCKAP2	circCKAP2	circRNA
circCKAP2L	circCKAP2L	circRNA
circCKAP5	circCKAP5	circRNA
circCLASP1	circCLASP1	circRNA
circCLASP2	circCLASP2	circRNA
circCLCC1	circCLCC1	circRNA
circCLEC16A	circCLEC16A	circRNA
circCLINT1	circCLINT1	circRNA
circCLIP1	circCLIP1	circRNA
circCLIP2	circCLIP2	circRNA
circCLK1	circCLK1	circRNA
circCLK2	circCLK2	circRNA
circCLPX	circCLPX	circRNA
circCLSPN	circCLSPN	circRNA
circCLSTN1	circCLSTN1	circRNA
circCLTA	circCLTA	circRNA
circCLTC	circCLTC	circRNA
circCMIP	circCMIP	circRNA
circCMPK1	circCMPK1	circRNA
circCMTM7	circCMTM7	circRNA
circCMTM8	circCMTM8	circRNA
circCMTR1	circCMTR1	circRNA
circCNIH4	circCNIH4	circRNA
circCNOT1	circCNOT1	circRNA
circCNOT10	circCNOT10	circRNA
circCNOT11	circCNOT11	circRNA
circCNOT2	circCNOT2	circRNA
circCNOT4	circCNOT4	circRNA
circCNOT6	circCNOT6	circRNA
circCNOT6L	circCNOT6L	circRNA
circCNOT8	circCNOT8	circRNA
circCNOT9	circCNOT9	circRNA
circCNPY3	circCNPY3	circRNA
circCNST	circCNST	circRNA
circCNTLN	circCNTLN	circRNA
circCNTRL	circCNTRL	circRNA
circCNTROB	circCNTROB	circRNA
circCOG5	circCOG5	circRNA
circCOG8	circCOG8	circRNA
circCOL4A3BP	circCOL4A3BP	circRNA
circCOL5A1	circCOL5A1	circRNA
circCOLGALT1	circCOLGALT1	circRNA
circCOMMD7	circCOMMD7	circRNA
circCOP1	circCOP1	circRNA
circCOPA	circCOPA	circRNA
circCOQ8A	circCOQ8A	circRNA
circCOX5A	circCOX5A	circRNA
circCOX6C	circCOX6C	circRNA
circCPLANE1	circCPLANE1	circRNA
circCPNE1	circCPNE1	circRNA
circCPQ	circCPQ	circRNA
circCPSF2	circCPSF2	circRNA
circCPSF6	circCPSF6	circRNA
circCPT1A	circCPT1A	circRNA
circCR1	circCR1	circRNA
circCRACR2A	circCRACR2A	circRNA
circCRAMP1	circCRAMP1	circRNA
circCREB1	circCREB1	circRNA
circCREB3	circCREB3	circRNA
circCREBBP	circCREBBP	circRNA
circCREBL2	circCREBL2	circRNA
circCREBRF	circCREBRF	circRNA
circCRIM1	circCRIM1	circRNA
circCRK	circCRK	circRNA
circCRMP1	circCRMP1	circRNA
circCRNKL1	circCRNKL1	circRNA
circCRTAP	circCRTAP	circRNA
circCRYBG1	circCRYBG1	circRNA
circCSDE1	circCSDE1	circRNA
circCSE1L	circCSE1L	circRNA
circCSGALNACT1	circCSGALNACT1	circRNA
circCSGALNACT2	circCSGALNACT2	circRNA
circCSMD1	circCSMD1	circRNA
circCSNK1D	circCSNK1D	circRNA
circCSNK1E	circCSNK1E	circRNA
circCSNK1G1	circCSNK1G1	circRNA
circCSNK1G2	circCSNK1G2	circRNA
circCSNK1G3	circCSNK1G3	circRNA
circCSPP1	circCSPP1	circRNA
circCSRNP1	circCSRNP1	circRNA
circCTBP1	circCTBP1	circRNA
circCTBP2	circCTBP2	circRNA
circCTC1	circCTC1	circRNA
circCTCF	circCTCF	circRNA
circCTDSPL2	circCTDSPL2	circRNA
circCTNNB1	circCTNNB1	circRNA
circCTNNBL1	circCTNNBL1	circRNA
circCTPS2	circCTPS2	circRNA
circCTR9	circCTR9	circRNA
circCTSS	circCTSS	circRNA
circCUL1	circCUL1	circRNA
circCUL2	circCUL2	circRNA
circCUL3	circCUL3	circRNA
circCUL4A	circCUL4A	circRNA
circCUL4B	circCUL4B	circRNA
circCUL5	circCUL5	circRNA
circCUX1	circCUX1	circRNA
circCWC15	circCWC15	circRNA
circCWC27	circCWC27	circRNA
circCWF19L1	circCWF19L1	circRNA
circCWF19L2	circCWF19L2	circRNA
circCYB5R4	circCYB5R4	circRNA
circCYBB	circCYBB	circRNA
circCYBC1	circCYBC1	circRNA
circCYFIP1	circCYFIP1	circRNA
circCYFIP2	circCYFIP2	circRNA
circCYP20A1	circCYP20A1	circRNA
circCYP51A1	circCYP51A1	circRNA
circDAB1	circDAB1	circRNA
circDAGLB	circDAGLB	circRNA
circDARS2	circDARS2	circRNA
circDAXX	circDAXX	circRNA
circDAZAP1	circDAZAP1	circRNA
circDBT	circDBT	circRNA
circDCAF1	circDCAF1	circRNA
circDCAF16	circDCAF16	circRNA
circDCAF8	circDCAF8	circRNA
circDCHS2	circDCHS2	circRNA
circDCK	circDCK	circRNA
circDCLRE1C	circDCLRE1C	circRNA
circDCP2	circDCP2	circRNA
circDCTN1	circDCTN1	circRNA
circDCTN4	circDCTN4	circRNA
circDCUN1D1	circDCUN1D1	circRNA
circDDHD1	circDDHD1	circRNA
circDDHD2	circDDHD2	circRNA
circDDI2	circDDI2	circRNA
circDDOST	circDDOST	circRNA
circDDRGK1	circDDRGK1	circRNA
circDDX10	circDDX10	circRNA
circDDX17	circDDX17	circRNA
circDDX18	circDDX18	circRNA
circDDX21	circDDX21	circRNA
circDDX23	circDDX23	circRNA
circDDX3X	circDDX3X	circRNA
circDDX46	circDDX46	circRNA
circDDX5	circDDX5	circRNA
circDDX50	circDDX50	circRNA
circDDX52	circDDX52	circRNA
circDDX54	circDDX54	circRNA
circDDX58	circDDX58	circRNA
circDDX59	circDDX59	circRNA
circDDX6	circDDX6	circRNA
circDDX60	circDDX60	circRNA
circDDX60L	circDDX60L	circRNA
circDEF6	circDEF6	circRNA
circDEGS1	circDEGS1	circRNA
circDEK	circDEK	circRNA
circDENND3	circDENND3	circRNA
circDENND4A	circDENND4A	circRNA
circDENND4B	circDENND4B	circRNA
circDENND4C	circDENND4C	circRNA
circDENND5A	circDENND5A	circRNA
circDENND6A	circDENND6A	circRNA
circDEPDC1	circDEPDC1	circRNA
circDEPDC1B	circDEPDC1B	circRNA
circDESI2	circDESI2	circRNA
circDFFA	circDFFA	circRNA
circDGKD	circDGKD	circRNA
circDGKE	circDGKE	circRNA
circDHRS7	circDHRS7	circRNA
circDHTKD1	circDHTKD1	circRNA
circDHX15	circDHX15	circRNA
circDHX16	circDHX16	circRNA
circDHX29	circDHX29	circRNA
circDHX33	circDHX33	circRNA
circDHX34	circDHX34	circRNA
circDHX36	circDHX36	circRNA
circDHX8	circDHX8	circRNA
circDHX9	circDHX9	circRNA
circDIAPH1	circDIAPH1	circRNA
circDIAPH2	circDIAPH2	circRNA
circDICER1	circDICER1	circRNA
circDIDO1	circDIDO1	circRNA
circDIP2B	circDIP2B	circRNA
circDIS3	circDIS3	circRNA
circDIS3L2	circDIS3L2	circRNA
circDISC1	circDISC1	circRNA
circDLAT	circDLAT	circRNA
circDLEU2	circDLEU2	circRNA
circDLG1	circDLG1	circRNA
circDLGAP5	circDLGAP5	circRNA
circDMC1	circDMC1	circRNA
circDMD	circDMD	circRNA
circDMTF1	circDMTF1	circRNA
circDMXL1	circDMXL1	circRNA
circDNA2	circDNA2	circRNA
circDNAJA1	circDNAJA1	circRNA
circDNAJA2	circDNAJA2	circRNA
circDNAJB12	circDNAJB12	circRNA
circDNAJB6	circDNAJB6	circRNA
circDNAJC10	circDNAJC10	circRNA
circDNAJC11	circDNAJC11	circRNA
circDNAJC13	circDNAJC13	circRNA
circDNAJC2	circDNAJC2	circRNA
circDNAJC3	circDNAJC3	circRNA
circDNAJC5	circDNAJC5	circRNA
circDNAJC7	circDNAJC7	circRNA
circDNM1L	circDNM1L	circRNA
circDNM2	circDNM2	circRNA
circDNMT1	circDNMT1	circRNA
circDNTT	circDNTT	circRNA
circDNTTIP2	circDNTTIP2	circRNA
circDOCK10	circDOCK10	circRNA
circDOCK11	circDOCK11	circRNA
circDOCK2	circDOCK2	circRNA
circDOCK8	circDOCK8	circRNA
circDOP1A	circDOP1A	circRNA
circDOP1B	circDOP1B	circRNA
circDOT1L	circDOT1L	circRNA
circDPP8	circDPP8	circRNA
circDPP9	circDPP9	circRNA
circDPY19L1	circDPY19L1	circRNA
circDPYSL2	circDPYSL2	circRNA
circDRG1	circDRG1	circRNA
circDTL	circDTL	circRNA
circDTNBP1	circDTNBP1	circRNA
circDTYMK	circDTYMK	circRNA
circDUS3L	circDUS3L	circRNA
circDUSP1	circDUSP1	circRNA
circDUSP11	circDUSP11	circRNA
circDUSP6	circDUSP6	circRNA
circDYM	circDYM	circRNA
circDYNC1H1	circDYNC1H1	circRNA
circDYRK1A	circDYRK1A	circRNA
circE2F1	circE2F1	circRNA
circE2F3	circE2F3	circRNA
circEAF2	circEAF2	circRNA
circEBF1	circEBF1	circRNA
circECD	circECD	circRNA
circECPAS	circECPAS	circRNA
circECT2	circECT2	circRNA
circEDEM1	circEDEM1	circRNA
circEDEM3	circEDEM3	circRNA
circEDRF1	circEDRF1	circRNA
circEEA1	circEEA1	circRNA
circEEF1A1	circEEF1A1	circRNA
circEEF2	circEEF2	circRNA
circEEF2K	circEEF2K	circRNA
circEEFSEC	circEEFSEC	circRNA
circEFCAB13	circEFCAB13	circRNA
circEFCAB14	circEFCAB14	circRNA
circEFCAB2	circEFCAB2	circRNA
circEFHC1	circEFHC1	circRNA
circEGLN1	circEGLN1	circRNA
circEHMT1	circEHMT1	circRNA
circEIF2A	circEIF2A	circRNA
circEIF2AK1	circEIF2AK1	circRNA
circEIF2AK2	circEIF2AK2	circRNA
circEIF2AK3	circEIF2AK3	circRNA
circEIF2AK4	circEIF2AK4	circRNA
circEIF2S2	circEIF2S2	circRNA
circEIF2S3	circEIF2S3	circRNA
circEIF3A	circEIF3A	circRNA
circEIF3B	circEIF3B	circRNA
circEIF3C	circEIF3C	circRNA
circEIF3CL	circEIF3CL	circRNA
circEIF3D	circEIF3D	circRNA
circEIF3E	circEIF3E	circRNA
circEIF3I	circEIF3I	circRNA
circEIF3J	circEIF3J	circRNA
circEIF4A2	circEIF4A2	circRNA
circEIF4B	circEIF4B	circRNA
circEIF4E2	circEIF4E2	circRNA
circEIF4E3	circEIF4E3	circRNA
circEIF4ENIF1	circEIF4ENIF1	circRNA
circEIF4G1	circEIF4G1	circRNA
circEIF4G2	circEIF4G2	circRNA
circEIF4G3	circEIF4G3	circRNA
circEIF5	circEIF5	circRNA
circEIF5B	circEIF5B	circRNA
circELAC2	circELAC2	circRNA
circELAVL1	circELAVL1	circRNA
circELF1	circELF1	circRNA
circELF2	circELF2	circRNA
circELK3	circELK3	circRNA
circELK4	circELK4	circRNA
circELMO1	circELMO1	circRNA
circELMSAN1	circELMSAN1	circRNA
circELOA	circELOA	circRNA
circELOC	circELOC	circRNA
circELOVL5	circELOVL5	circRNA
circELP1	circELP1	circRNA
circELP3	circELP3	circRNA
circEMB	circEMB	circRNA
circEMC2	circEMC2	circRNA
circEMILIN2	circEMILIN2	circRNA
circEML4	circEML4	circRNA
circEMP3	circEMP3	circRNA
circEMSY	circEMSY	circRNA
circENTPD4	circENTPD4	circRNA
circEP300	circEP300	circRNA
circEP400	circEP400	circRNA
circEPB41	circEPB41	circRNA
circEPB41L2	circEPB41L2	circRNA
circEPB41L5	circEPB41L5	circRNA
circEPC1	circEPC1	circRNA
circEPC2	circEPC2	circRNA
circEPG5	circEPG5	circRNA
circEPRS	circEPRS	circRNA
circEPS15	circEPS15	circRNA
circERAP1	circERAP1	circRNA
circERAP2	circERAP2	circRNA
circERBIN	circERBIN	circRNA
circERC1	circERC1	circRNA
circERCC6L2	circERCC6L2	circRNA
circERG	circERG	circRNA
circERGIC2	circERGIC2	circRNA
circERLEC1	circERLEC1	circRNA
circERO1B	circERO1B	circRNA
circERP44	circERP44	circRNA
circESCO1	circESCO1	circRNA
circESF1	circESF1	circRNA
circESYT2	circESYT2	circRNA
circETF1	circETF1	circRNA
circETS1	circETS1	circRNA
circETS2	circETS2	circRNA
circEVI5	circEVI5	circRNA
circEVL	circEVL	circRNA
circEWSR1	circEWSR1	circRNA
circEXO1	circEXO1	circRNA
circEXOC1	circEXOC1	circRNA
circEXOC2	circEXOC2	circRNA
circEXOC3	circEXOC3	circRNA
circEXOC5	circEXOC5	circRNA
circEXOC6	circEXOC6	circRNA
circEXOC7	circEXOC7	circRNA
circEXOSC1	circEXOSC1	circRNA
circEXOSC10	circEXOSC10	circRNA
circEXOSC9	circEXOSC9	circRNA
circEXT2	circEXT2	circRNA
circEYA3	circEYA3	circRNA
circEZH2	circEZH2	circRNA
circEZR	circEZR	circRNA
circF13A1	circF13A1	circRNA
circFAF1	circFAF1	circRNA
circFAM120A	circFAM120A	circRNA
circFAM120B	circFAM120B	circRNA
circFAM120C	circFAM120C	circRNA
circFAM126A	circFAM126A	circRNA
circFAM135A	circFAM135A	circRNA
circFAM13B	circFAM13B	circRNA
circFAM149B1	circFAM149B1	circRNA
circFAM172A	circFAM172A	circRNA
circFAM192A	circFAM192A	circRNA
circFAM193A	circFAM193A	circRNA
circFAM199X	circFAM199X	circRNA
circFAM19A5	circFAM19A5	circRNA
circFAM208A	circFAM208A	circRNA
circFAM208B	circFAM208B	circRNA
circFAM214A	circFAM214A	circRNA
circFAM228B	circFAM228B	circRNA
circFAM239A	circFAM239A	circRNA
circFAM49B	circFAM49B	circRNA
circFAM53B	circFAM53B	circRNA
circFAM69C	circFAM69C	circRNA
circFANCI	circFANCI	circRNA
circFANCL	circFANCL	circRNA
circFANCM	circFANCM	circRNA
circFAR2	circFAR2	circRNA
circFARP2	circFARP2	circRNA
circFARS2	circFARS2	circRNA
circFARSB	circFARSB	circRNA
circFASTKD1	circFASTKD1	circRNA
circFAT1	circFAT1	circRNA
circFBH1	circFBH1	circRNA
circFBXL17	circFBXL17	circRNA
circFBXL20	circFBXL20	circRNA
circFBXL4	circFBXL4	circRNA
circFBXL5	circFBXL5	circRNA
circFBXO11	circFBXO11	circRNA
circFBXO30	circFBXO30	circRNA
circFBXO42	circFBXO42	circRNA
circFBXO7	circFBXO7	circRNA
circFBXO8	circFBXO8	circRNA
circFBXW11	circFBXW11	circRNA
circFBXW2	circFBXW2	circRNA
circFBXW4	circFBXW4	circRNA
circFBXW7	circFBXW7	circRNA
circFBXW8	circFBXW8	circRNA
circFCHO1	circFCHO1	circRNA
circFCHSD2	circFCHSD2	circRNA
circFER	circFER	circRNA
circFGFR1OP2	circFGFR1OP2	circRNA
circFGGY	circFGGY	circRNA
circFHIT	circFHIT	circRNA
circFIG4	circFIG4	circRNA
circFIP1L1	circFIP1L1	circRNA
circFIRRE	circFIRRE	circRNA
circFKBP15	circFKBP15	circRNA
circFKBP3	circFKBP3	circRNA
circFKBP5	circFKBP5	circRNA
circFLI1	circFLI1	circRNA
circFLNA	circFLNA	circRNA
circFLNB	circFLNB	circRNA
circFLT1	circFLT1	circRNA
circFLT3	circFLT3	circRNA
circFLVCR1	circFLVCR1	circRNA
circFMNL1	circFMNL1	circRNA
circFMR1	circFMR1	circRNA
circFNBP1	circFNBP1	circRNA
circFNBP4	circFNBP4	circRNA
circFNDC3A	circFNDC3A	circRNA
circFNDC3B	circFNDC3B	circRNA
circFNIP1	circFNIP1	circRNA
circFNTA	circFNTA	circRNA
circFOS	circFOS	circRNA
circFOXJ3	circFOXJ3	circRNA
circFOXK2	circFOXK2	circRNA
circFOXO1	circFOXO1	circRNA
circFOXP1	circFOXP1	circRNA
circFPGS	circFPGS	circRNA
circFRA10AC1	circFRA10AC1	circRNA
circFRG1	circFRG1	circRNA
circFRG1CP	circFRG1CP	circRNA
circFRMD4B	circFRMD4B	circRNA
circFRYL	circFRYL	circRNA
circFTO	circFTO	circRNA
circFUBP1	circFUBP1	circRNA
circFUBP3	circFUBP3	circRNA
circFUNDC1	circFUNDC1	circRNA
circFUS	circFUS	circRNA
circFUT8	circFUT8	circRNA
circFXR1	circFXR1	circRNA
circFYTTD1	circFYTTD1	circRNA
circG2E3	circG2E3	circRNA
circG3BP1	circG3BP1	circRNA
circGAB1	circGAB1	circRNA
circGABPA	circGABPA	circRNA
circGABPB1	circGABPB1	circRNA
circGADD45GIP1	circGADD45GIP1	circRNA
circGALK2	circGALK2	circRNA
circGALNT14	circGALNT14	circRNA
circGALNT2	circGALNT2	circRNA
circGALNT7	circGALNT7	circRNA
circGANC	circGANC	circRNA
circGAPVD1	circGAPVD1	circRNA
circGART	circGART	circRNA
circGAS5	circGAS5	circRNA
circGAS7	circGAS7	circRNA
circGATAD2A	circGATAD2A	circRNA
circGATAD2B	circGATAD2B	circRNA
circGATM	circGATM	circRNA
circGBF1	circGBF1	circRNA
circGCN1	circGCN1	circRNA
circGCNT1	circGCNT1	circRNA
circGDF11	circGDF11	circRNA
circGDI2	circGDI2	circRNA
circGEMIN5	circGEMIN5	circRNA
circGFM1	circGFM1	circRNA
circGFM2	circGFM2	circRNA
circGFPT1	circGFPT1	circRNA
circGGA2	circGGA2	circRNA
circGGNBP2	circGGNBP2	circRNA
circGHITM	circGHITM	circRNA
circGIGYF1	circGIGYF1	circRNA
circGIGYF2	circGIGYF2	circRNA
circGIT2	circGIT2	circRNA
circGKAP1	circGKAP1	circRNA
circGLDC	circGLDC	circRNA
circGLE1	circGLE1	circRNA
circGLG1	circGLG1	circRNA
circGLRX3	circGLRX3	circRNA
circGLS	circGLS	circRNA
circGLUD1	circGLUD1	circRNA
circGMDS-DT	circGMDS-DT	circRNA
circGMPR2	circGMPR2	circRNA
circGMPS	circGMPS	circRNA
circGNA12	circGNA12	circRNA
circGNAI3	circGNAI3	circRNA
circGNB1	circGNB1	circRNA
circGNB4	circGNB4	circRNA
circGNL1	circGNL1	circRNA
circGOLGA1	circGOLGA1	circRNA
circGOLGA3	circGOLGA3	circRNA
circGOLGA4	circGOLGA4	circRNA
circGOLGB1	circGOLGB1	circRNA
circGOLIM4	circGOLIM4	circRNA
circGON4L	circGON4L	circRNA
circGOPC	circGOPC	circRNA
circGPAT4	circGPAT4	circRNA
circGPATCH1	circGPATCH1	circRNA
circGPATCH11	circGPATCH11	circRNA
circGPBP1	circGPBP1	circRNA
circGPBP1L1	circGPBP1L1	circRNA
circGPCPD1	circGPCPD1	circRNA
circGPI	circGPI	circRNA
circGPKOW	circGPKOW	circRNA
circGPR107	circGPR107	circRNA
circGPR180	circGPR180	circRNA
circGPR89B	circGPR89B	circRNA
circGPSM1	circGPSM1	circRNA
circGRAMD4	circGRAMD4	circRNA
circGRK3	circGRK3	circRNA
circGRSF1	circGRSF1	circRNA
circGSAP	circGSAP	circRNA
circGSE1	circGSE1	circRNA
circGSK3B	circGSK3B	circRNA
circGSPT1	circGSPT1	circRNA
circGSTK1	circGSTK1	circRNA
circGSTO1	circGSTO1	circRNA
circGTF2H2	circGTF2H2	circRNA
circGTF2I	circGTF2I	circRNA
circGTF2IP1	circGTF2IP1	circRNA
circGTF2IRD2B	circGTF2IRD2B	circRNA
circGTF3C1	circGTF3C1	circRNA
circGTF3C2	circGTF3C2	circRNA
circGTPBP1	circGTPBP1	circRNA
circGTPBP10	circGTPBP10	circRNA
circGTPBP4	circGTPBP4	circRNA
circGUF1	circGUF1	circRNA
circGYS1	circGYS1	circRNA
circH2AFY	circH2AFY	circRNA
circHACD3	circHACD3	circRNA
circHACE1	circHACE1	circRNA
circHACL1	circHACL1	circRNA
circHAT1	circHAT1	circRNA
circHAUS3	circHAUS3	circRNA
circHAUS6	circHAUS6	circRNA
circHBP1	circHBP1	circRNA
circHBS1L	circHBS1L	circRNA
circHCFC1	circHCFC1	circRNA
circHCK	circHCK	circRNA
circHCLS1	circHCLS1	circRNA
circHDAC9	circHDAC9	circRNA
circHDGFL2	circHDGFL2	circRNA
circHDLBP	circHDLBP	circRNA
circHEATR1	circHEATR1	circRNA
circHEATR3	circHEATR3	circRNA
circHEATR5B	circHEATR5B	circRNA
circHECTD1	circHECTD1	circRNA
circHECTD4	circHECTD4	circRNA
circHECW1	circHECW1	circRNA
circHELQ	circHELQ	circRNA
circHELZ	circHELZ	circRNA
circHERC1	circHERC1	circRNA
circHERC2	circHERC2	circRNA
circHERC2P2	circHERC2P2	circRNA
circHERC2P3	circHERC2P3	circRNA
circHERC2P9	circHERC2P9	circRNA
circHERC4	circHERC4	circRNA
circHERC5	circHERC5	circRNA
circHERPUD2	circHERPUD2	circRNA
circHEXB	circHEXB	circRNA
circHIBADH	circHIBADH	circRNA
circHIF1A	circHIF1A	circRNA
circHIP1R	circHIP1R	circRNA
circHIPK1	circHIPK1	circRNA
circHIPK2	circHIPK2	circRNA
circHIPK3	circHIPK3	circRNA
circHIVEP2	circHIVEP2	circRNA
circHK1	circHK1	circRNA
circHLA-B	circHLA-B	circRNA
circHLA-DMB	circHLA-DMB	circRNA
circHLA-DPA1	circHLA-DPA1	circRNA
circHLA-DRA	circHLA-DRA	circRNA
circHLA-E	circHLA-E	circRNA
circHMCES	circHMCES	circRNA
circHMG20A	circHMG20A	circRNA
circHMGN1	circHMGN1	circRNA
circHMMR	circHMMR	circRNA
circHNRNPA2B1	circHNRNPA2B1	circRNA
circHNRNPAB	circHNRNPAB	circRNA
circHNRNPDL	circHNRNPDL	circRNA
circHNRNPH1	circHNRNPH1	circRNA
circHNRNPH3	circHNRNPH3	circRNA
circHNRNPK	circHNRNPK	circRNA
circHNRNPL	circHNRNPL	circRNA
circHNRNPM	circHNRNPM	circRNA
circHNRNPR	circHNRNPR	circRNA
circHNRNPU	circHNRNPU	circRNA
circHNRNPUL1	circHNRNPUL1	circRNA
circHNRNPUL2-BSCL2	circHNRNPUL2-BSCL2	circRNA
circHOMER1	circHOMER1	circRNA
circHOOK3	circHOOK3	circRNA
circHP1BP3	circHP1BP3	circRNA
circHPRT1	circHPRT1	circRNA
circHPS3	circHPS3	circRNA
circHPS4	circHPS4	circRNA
circHPS5	circHPS5	circRNA
circHS2ST1	circHS2ST1	circRNA
circHSD17B11	circHSD17B11	circRNA
circHSDL2	circHSDL2	circRNA
circHSP90AA1	circHSP90AA1	circRNA
circHSP90AB1	circHSP90AB1	circRNA
circHSPA4	circHSPA4	circRNA
circHSPA9	circHSPA9	circRNA
circHSPD1	circHSPD1	circRNA
circHSPH1	circHSPH1	circRNA
circHTATSF1	circHTATSF1	circRNA
circHTRA3	circHTRA3	circRNA
circHTT	circHTT	circRNA
circHUWE1	circHUWE1	circRNA
circHYOU1	circHYOU1	circRNA
circIARS	circIARS	circRNA
circIARS2	circIARS2	circRNA
circIBTK	circIBTK	circRNA
circICE1	circICE1	circRNA
circICE2	circICE2	circRNA
circIDE	circIDE	circRNA
circIDH2	circIDH2	circRNA
circIFI16	circIFI16	circRNA
circIFNAR1	circIFNAR1	circRNA
circIFNGR2	circIFNGR2	circRNA
circIFT140	circIFT140	circRNA
circIFT52	circIFT52	circRNA
circIFT81	circIFT81	circRNA
circIGF2R	circIGF2R	circRNA
circIGHD	circIGHD	circRNA
circIGHM	circIGHM	circRNA
circIKZF1	circIKZF1	circRNA
circIKZF2	circIKZF2	circRNA
circIKZF3	circIKZF3	circRNA
circIL12RB2	circIL12RB2	circRNA
circIL17RA	circIL17RA	circRNA
circIL3RA	circIL3RA	circRNA
circIL6ST	circIL6ST	circRNA
circIL7R	circIL7R	circRNA
circILF2	circILF2	circRNA
circILKAP	circILKAP	circRNA
circIMMT	circIMMT	circRNA
circINAFM2	circINAFM2	circRNA
circINO80	circINO80	circRNA
circINPP5B	circINPP5B	circRNA
circINPP5D	circINPP5D	circRNA
circINSR	circINSR	circRNA
circINTS13	circINTS13	circRNA
circINTS2	circINTS2	circRNA
circINTS3	circINTS3	circRNA
circINTS4	circINTS4	circRNA
circINTS6L	circINTS6L	circRNA
circINTS7	circINTS7	circRNA
circINTS8	circINTS8	circRNA
circINVS	circINVS	circRNA
circIPO11	circIPO11	circRNA
circIPO7	circIPO7	circRNA
circIPO8	circIPO8	circRNA
circIPO9	circIPO9	circRNA
circIPPK	circIPPK	circRNA
circIQCB1	circIQCB1	circRNA
circIQGAP1	circIQGAP1	circRNA
circIQGAP2	circIQGAP2	circRNA
circIQSEC1	circIQSEC1	circRNA
circIREB2	circIREB2	circRNA
circIRF1	circIRF1	circRNA
circITCH	circITCH	circRNA
circITFG1	circITFG1	circRNA
circITGA4	circITGA4	circRNA
circITGA5	circITGA5	circRNA
circITGA8	circITGA8	circRNA
circITGB1	circITGB1	circRNA
circITGB3BP	circITGB3BP	circRNA
circITM2B	circITM2B	circRNA
circITM2C	circITM2C	circRNA
circITPK1	circITPK1	circRNA
circITPR1	circITPR1	circRNA
circITPR2	circITPR2	circRNA
circITPR3	circITPR3	circRNA
circITSN2	circITSN2	circRNA
circIVNS1ABP	circIVNS1ABP	circRNA
circJAK1	circJAK1	circRNA
circJAK2	circJAK2	circRNA
circJARID2	circJARID2	circRNA
circJMJD1C	circJMJD1C	circRNA
circJUP	circJUP	circRNA
circKANK1	circKANK1	circRNA
circKANSL1	circKANSL1	circRNA
circKANSL1L	circKANSL1L	circRNA
circKANSL2	circKANSL2	circRNA
circKANSL3	circKANSL3	circRNA
circKAT2B	circKAT2B	circRNA
circKAT6A	circKAT6A	circRNA
circKAT6B	circKAT6B	circRNA
circKAT7	circKAT7	circRNA
circKATNA1	circKATNA1	circRNA
circKATNAL1	circKATNAL1	circRNA
circKCMF1	circKCMF1	circRNA
circKCNK12	circKCNK12	circRNA
circKCNQ5	circKCNQ5	circRNA
circKCTD18	circKCTD18	circRNA
circKCTD20	circKCTD20	circRNA
circKCTD3	circKCTD3	circRNA
circKDELR2	circKDELR2	circRNA
circKDM1A	circKDM1A	circRNA
circKDM1B	circKDM1B	circRNA
circKDM2A	circKDM2A	circRNA
circKDM3B	circKDM3B	circRNA
circKDM4B	circKDM4B	circRNA
circKDM4C	circKDM4C	circRNA
circKDM5A	circKDM5A	circRNA
circKDM5B	circKDM5B	circRNA
circKDM5C	circKDM5C	circRNA
circKDM6A	circKDM6A	circRNA
circKDM7A	circKDM7A	circRNA
circKHDC4	circKHDC4	circRNA
circKHDRBS1	circKHDRBS1	circRNA
circKHDRBS3	circKHDRBS3	circRNA
circKIAA0100	circKIAA0100	circRNA
circKIAA0232	circKIAA0232	circRNA
circKIAA0355	circKIAA0355	circRNA
circKIAA0391	circKIAA0391	circRNA
circKIAA0556	circKIAA0556	circRNA
circKIAA0586	circKIAA0586	circRNA
circKIAA0753	circKIAA0753	circRNA
circKIAA1109	circKIAA1109	circRNA
circKIAA1143	circKIAA1143	circRNA
circKIAA1328	circKIAA1328	circRNA
circKIAA1551	circKIAA1551	circRNA
circKIAA1841	circKIAA1841	circRNA
circKIAA2026	circKIAA2026	circRNA
circKIDINS220	circKIDINS220	circRNA
circKIF11	circKIF11	circRNA
circKIF13A	circKIF13A	circRNA
circKIF13B	circKIF13B	circRNA
circKIF14	circKIF14	circRNA
circKIF15	circKIF15	circRNA
circKIF16B	circKIF16B	circRNA
circKIF20B	circKIF20B	circRNA
circKIF22	circKIF22	circRNA
circKIF24	circKIF24	circRNA
circKIF2A	circKIF2A	circRNA
circKIF4A	circKIF4A	circRNA
circKIF5B	circKIF5B	circRNA
circKIFC1	circKIFC1	circRNA
circKIN	circKIN	circRNA
circKLC1	circKLC1	circRNA
circKLF12	circKLF12	circRNA
circKLF6	circKLF6	circRNA
circKLHDC10	circKLHDC10	circRNA
circKLHL2	circKLHL2	circRNA
circKLHL20	circKLHL20	circRNA
circKLHL24	circKLHL24	circRNA
circKLHL28	circKLHL28	circRNA
circKLHL5	circKLHL5	circRNA
circKLHL8	circKLHL8	circRNA
circKMT2A	circKMT2A	circRNA
circKMT2C	circKMT2C	circRNA
circKMT2D	circKMT2D	circRNA
circKMT2E	circKMT2E	circRNA
circKMT5B	circKMT5B	circRNA
circKNTC1	circKNTC1	circRNA
circKPNA1	circKPNA1	circRNA
circKPNA2	circKPNA2	circRNA
circKPNA4	circKPNA4	circRNA
circKPNA5	circKPNA5	circRNA
circKPNA6	circKPNA6	circRNA
circKPNB1	circKPNB1	circRNA
circKRIT1	circKRIT1	circRNA
circKTN1	circKTN1	circRNA
circL3MBTL4	circL3MBTL4	circRNA
circLAMA5	circLAMA5	circRNA
circLAMC1	circLAMC1	circRNA
circLAMP1	circLAMP1	circRNA
circLAMP2	circLAMP2	circRNA
circLAPTM5	circLAPTM5	circRNA
circLARP1B	circLARP1B	circRNA
circLARP4	circLARP4	circRNA
circLARP4B	circLARP4B	circRNA
circLARP7	circLARP7	circRNA
circLARS	circLARS	circRNA
circLATS1	circLATS1	circRNA
circLBR	circLBR	circRNA
circLCLAT1	circLCLAT1	circRNA
circLCOR	circLCOR	circRNA
circLCORL	circLCORL	circRNA
circLCP1	circLCP1	circRNA
circLDB1	circLDB1	circRNA
circLDHA	circLDHA	circRNA
circLDLRAD4	circLDLRAD4	circRNA
circLEF1	circLEF1	circRNA
circLEMD3	circLEMD3	circRNA
circLEO1	circLEO1	circRNA
circLEPROTL1	circLEPROTL1	circRNA
circLIG1	circLIG1	circRNA
circLIG3	circLIG3	circRNA
circLIMS3-LOC440895	circLIMS3-LOC440895	circRNA
circLIN54	circLIN54	circRNA
circLIN9	circLIN9	circRNA
circLINC00632	circLINC00632	circRNA
circLINC01013	circLINC01013	circRNA
circLINC01226	circLINC01226	circRNA
circLINC01237	circLINC01237	circRNA
circLINC01250	circLINC01250	circRNA
circLINS1	circLINS1	circRNA
circLMAN1	circLMAN1	circRNA
circLMBR1L	circLMBR1L	circRNA
circLMNB1	circLMNB1	circRNA
circLMNB2	circLMNB2	circRNA
circLMTK2	circLMTK2	circRNA
circlnc-ADCK1-3	circlnc-ADCK1-3	circRNA
circlnc-AEBP2-1	circlnc-AEBP2-1	circRNA
circlnc-BCAT1-4	circlnc-BCAT1-4	circRNA
circlnc-BRF1-42	circlnc-BRF1-42	circRNA
circlnc-C1QTNF3-AMACR-2	circlnc-C1QTNF3-AMACR-2	circRNA
circlnc-CASTOR3-3	circlnc-CASTOR3-3	circRNA
circlnc-CCNB1IP1-1	circlnc-CCNB1IP1-1	circRNA
circlnc-CCT4-2	circlnc-CCT4-2	circRNA
circlnc-CDPF1-1	circlnc-CDPF1-1	circRNA
circlnc-CEACAM21-5	circlnc-CEACAM21-5	circRNA
circlnc-CHIC1-2	circlnc-CHIC1-2	circRNA
circlnc-ELK3-1	circlnc-ELK3-1	circRNA
circlnc-EPAS1-3	circlnc-EPAS1-3	circRNA
circlnc-FUBP1-2	circlnc-FUBP1-2	circRNA
circlnc-GLUD1-1	circlnc-GLUD1-1	circRNA
circlnc-HLA-B-2	circlnc-HLA-B-2	circRNA
circlnc-HLA-C-2	circlnc-HLA-C-2	circRNA
circlnc-HMHB1-1	circlnc-HMHB1-1	circRNA
circlnc-IRS2-1	circlnc-IRS2-1	circRNA
circlnc-KBTBD2-2	circlnc-KBTBD2-2	circRNA
circlnc-LINC02210-CRHR1-9	circlnc-LINC02210-CRHR1-9	circRNA
circlnc-LSM11-5	circlnc-LSM11-5	circRNA
circlnc-LTBP3-2	circlnc-LTBP3-2	circRNA
circlnc-METTL2B-3	circlnc-METTL2B-3	circRNA
circlnc-MUC20-67	circlnc-MUC20-67	circRNA
circlnc-NCOA1-2	circlnc-NCOA1-2	circRNA
circlnc-NLRP9-2	circlnc-NLRP9-2	circRNA
circlnc-NOD1-18	circlnc-NOD1-18	circRNA
circlnc-NUP107-26	circlnc-NUP107-26	circRNA
circlnc-PERP-2	circlnc-PERP-2	circRNA
circlnc-PJVK-2	circlnc-PJVK-2	circRNA
circlnc-PXDN-3	circlnc-PXDN-3	circRNA
circlnc-RSPH14-4	circlnc-RSPH14-4	circRNA
circlnc-SNRPN-8	circlnc-SNRPN-8	circRNA
circlnc-SRSF12-2	circlnc-SRSF12-2	circRNA
circlnc-TAF8-2	circlnc-TAF8-2	circRNA
circlnc-TNK2-7	circlnc-TNK2-7	circRNA
circlnc-VKORC1L1-2	circlnc-VKORC1L1-2	circRNA
circlnc-VN1R2-5	circlnc-VN1R2-5	circRNA
circlnc-ZCCHC7-2	circlnc-ZCCHC7-2	circRNA
circlnc-ZNF681-241	circlnc-ZNF681-241	circRNA
circLNPEP	circLNPEP	circRNA
circLNPK	circLNPK	circRNA
circLONP2	circLONP2	circRNA
circLPGAT1	circLPGAT1	circRNA
circLPIN2	circLPIN2	circRNA
circLRBA	circLRBA	circRNA
circLRCH1	circLRCH1	circRNA
circLRCH3	circLRCH3	circRNA
circLRIG2	circLRIG2	circRNA
circLRMP	circLRMP	circRNA
circLRP5	circLRP5	circRNA
circLRP5L	circLRP5L	circRNA
circLRP6	circLRP6	circRNA
circLRPPRC	circLRPPRC	circRNA
circLRR1	circLRR1	circRNA
circLRRC37BP1	circLRRC37BP1	circRNA
circLRRC58	circLRRC58	circRNA
circLRRC8B	circLRRC8B	circRNA
circLRRC8C	circLRRC8C	circRNA
circLRRC8D	circLRRC8D	circRNA
circLRRCC1	circLRRCC1	circRNA
circLRRFIP1	circLRRFIP1	circRNA
circLSM14A	circLSM14A	circRNA
circLSM14B	circLSM14B	circRNA
circLSM8	circLSM8	circRNA
circLTN1	circLTN1	circRNA
circLUC7L2	circLUC7L2	circRNA
circLUC7L3	circLUC7L3	circRNA
circLYST	circLYST	circRNA
circMACF1	circMACF1	circRNA
circMACO1	circMACO1	circRNA
circMACROD2	circMACROD2	circRNA
circMAD1L1	circMAD1L1	circRNA
circMAK16	circMAK16	circRNA
circMALAT1	circMALAT1	circRNA
circMALT1	circMALT1	circRNA
circMAML3	circMAML3	circRNA
circMAN1A2	circMAN1A2	circRNA
circMAN2A1	circMAN2A1	circRNA
circMAN2B1	circMAN2B1	circRNA
circMAN2B2	circMAN2B2	circRNA
circMANBA	circMANBA	circRNA
circMAP2K1	circMAP2K1	circRNA
circMAP2K2	circMAP2K2	circRNA
circMAP3K1	circMAP3K1	circRNA
circMAP3K2	circMAP3K2	circRNA
circMAP3K20	circMAP3K20	circRNA
circMAP3K4	circMAP3K4	circRNA
circMAP3K5	circMAP3K5	circRNA
circMAP3K7	circMAP3K7	circRNA
circMAP4	circMAP4	circRNA
circMAP4K3	circMAP4K3	circRNA
circMAP4K4	circMAP4K4	circRNA
circMAP4K5	circMAP4K5	circRNA
circMAP7D3	circMAP7D3	circRNA
circMAPK1	circMAPK1	circRNA
circMAPK8	circMAPK8	circRNA
circMAPK8IP3	circMAPK8IP3	circRNA
circMAPK9	circMAPK9	circRNA
circMAPKAP1	circMAPKAP1	circRNA
circMAPKAPK2	circMAPKAPK2	circRNA
circMAPKAPK5	circMAPKAPK5	circRNA
circMAPRE1	circMAPRE1	circRNA
circMAPRE2	circMAPRE2	circRNA
circMARCH3	circMARCH3	circRNA
circMARCH7	circMARCH7	circRNA
circMARF1	circMARF1	circRNA
circMARK2	circMARK2	circRNA
circMARK3	circMARK3	circRNA
circMARK4	circMARK4	circRNA
circMASTL	circMASTL	circRNA
circMAT2A	circMAT2A	circRNA
circMATR3	circMATR3	circRNA
circMAX	circMAX	circRNA
circMBD2	circMBD2	circRNA
circMBNL1	circMBNL1	circRNA
circMBNL2	circMBNL2	circRNA
circMBOAT2	circMBOAT2	circRNA
circMBTD1	circMBTD1	circRNA
circMBTPS1	circMBTPS1	circRNA
circMCCC1	circMCCC1	circRNA
circMCF2L2	circMCF2L2	circRNA
circMCL1	circMCL1	circRNA
circMCM10	circMCM10	circRNA
circMCM3	circMCM3	circRNA
circMCM3AP	circMCM3AP	circRNA
circMCM4	circMCM4	circRNA
circMCM5	circMCM5	circRNA
circMCM6	circMCM6	circRNA
circMCM7	circMCM7	circRNA
circMCM8	circMCM8	circRNA
circMCMBP	circMCMBP	circRNA
circMCPH1	circMCPH1	circRNA
circMCTP2	circMCTP2	circRNA
circMCU	circMCU	circRNA
circMCUB	circMCUB	circRNA
circMCUR1	circMCUR1	circRNA
circMDC1	circMDC1	circRNA
circMDH2	circMDH2	circRNA
circMDM1	circMDM1	circRNA
circMDM2	circMDM2	circRNA
circMDM4	circMDM4	circRNA
circMDN1	circMDN1	circRNA
circME2	circME2	circRNA
circMED1	circMED1	circRNA
circMED12	circMED12	circRNA
circMED13	circMED13	circRNA
circMED13L	circMED13L	circRNA
circMED14	circMED14	circRNA
circMED21	circMED21	circRNA
circMED23	circMED23	circRNA
circMED28	circMED28	circRNA
circMED4	circMED4	circRNA
circMEF2A	circMEF2A	circRNA
circMEF2C	circMEF2C	circRNA
circMEF2D	circMEF2D	circRNA
circMELTF	circMELTF	circRNA
circMERTK	circMERTK	circRNA
circMESD	circMESD	circRNA
circMETAP2	circMETAP2	circRNA
circMETRNL	circMETRNL	circRNA
circMETTL9	circMETTL9	circRNA
circMFF	circMFF	circRNA
circMFN1	circMFN1	circRNA
circMFSD14C	circMFSD14C	circRNA
circMGA	circMGA	circRNA
circMGAT4A	circMGAT4A	circRNA
circMGAT5	circMGAT5	circRNA
circMGST2	circMGST2	circRNA
circMIA2	circMIA2	circRNA
circMIA3	circMIA3	circRNA
circMIB1	circMIB1	circRNA
[truncated: 12,768 more rows]

## Sheet: S1 TCF3-PBX1 IM-sEVs
GeneId	GeneName	GeneType
[truncated: 801 more rows]

[truncated: 12 more sheets: S2 ETV6-RUNX1 IM-sEVs, S2 TCF3-PBX1 IM-sEVs, S3 ETV6-RUNX1 Tumors, S3 TCF3-PBX1 Tumors, S3 Controls, S3 Stats ETV6 VS TCF3, S3 Stats Disease VS Controls, S4 Subtype Trait, S4 Disease Trait, S5 ETV6-RUNX1, S5 TCF3-PBX1, S5 Both]
